# Supplementary material for: Integrative Transcriptomic and microRNAomic Profiling Reveals Immune Mechanism for the Resilience to Soybean Meal Stress in Fish Gut and Liver
Source: Front Physiol. 2018 Sep 10;9:1154. doi: 10.3389/fphys.2018.01154 (PMC6140834; doi:10.3389/fphys.2018.01154)
Supplement: Supplementary file 1 [file Table_1.XLSX]

## Sheet: C_idella_immune_library_2017030
Gene ID	immune Process	Immune gene categery	Blasted with NR	Blasted with swiss prot
CI01000000_13937628_13939186	acute phase reactions	fibrinogen	>gb|KTG17071.1| hypothetical protein cypCar_00000186 [Cyprinus carpio]	sp|Q3SZZ7|FGL1_BOVIN Fibrinogen-like protein 1 OS=Bos taurus GN=FGL1 PE=2 SV=1//9.60568e-115
CI01000010_06855220_06945434	acute phase reactions	fibrinogen	>ref|XP_005166963.1| fibrinogen C domain-containing protein 1 [Danio rerio]	sp|Q0P4P2|FBCD1_XENTR Fibrinogen C domain-containing protein 1 OS=Xenopus tropicalis GN=fibcd1 PE=2 SV=1//0
CI01000071_00007595_00038004	acute phase reactions	fibrinogen	>ref|XP_016143242.1| fibrinogen C domain-containing protein 1-like [Sinocyclocheilus grahami]	sp|Q0P4P2|FBCD1_XENTR Fibrinogen C domain-containing protein 1 OS=Xenopus tropicalis GN=fibcd1 PE=2 SV=1//2.42411e-103
CI01000300_01373306_01377544	acute phase reactions	fibrinogen	>ref|XP_016347281.1| fibrinogen beta chain-like [Sinocyclocheilus anshuiensis]	sp|P02675|FIBB_HUMAN Fibrinogen beta chain OS=Homo sapiens GN=FGB PE=1 SV=2//0
CI01000300_01381458_01383409	acute phase reactions	fibrinogen	>ref|XP_003197669.3| fibrinogen alpha chain-like [Danio rerio]	sp|P14448|FIBA_CHICK Fibrinogen alpha chain OS=Gallus gallus GN=FGA PE=1 SV=4//5.17068e-24
CI01000300_01384469_01386368	acute phase reactions	fibrinogen	>ref|XP_016432191.1| fibrinogen alpha chain-like [Sinocyclocheilus rhinocerous]	sp|P14448|FIBA_CHICK Fibrinogen alpha chain OS=Gallus gallus GN=FGA PE=1 SV=4//1.10355e-11
CI01000300_01387744_01388660	acute phase reactions	fibrinogen	>ref|XP_016375380.1| fibrinogen alpha chain-like [Sinocyclocheilus rhinocerous]	sp|P02672|FIBA_BOVIN Fibrinogen alpha chain OS=Bos taurus GN=FGA PE=1 SV=5//5.75406e-23
CI01000300_10370185_10373703	acute phase reactions	fibrinogen	>gb|ADF97606.1| fibrinogen gamma polypeptide [Hypophthalmichthys molitrix]	sp|P02679|FIBG_HUMAN Fibrinogen gamma chain OS=Homo sapiens GN=FGG PE=1 SV=3//7.31785e-155
CI01000304_11304660_11306789	acute phase reactions	fibrinogen	>ref|XP_016095605.1| fibrinogen-like protein 1 [Sinocyclocheilus grahami]	sp|Q3SZZ7|FGL1_BOVIN Fibrinogen-like protein 1 OS=Bos taurus GN=FGL1 PE=2 SV=1//3.91716e-81
CI01035621_00000372_00001066	acute phase reactions	fibrinogen	>gb|KTG36936.1| hypothetical protein cypCar_00030030 [Cyprinus carpio]	sp|O93526|FGL1L_CHICK Fibrinogen-like protein 1-like protein OS=Gallus gallus PE=1 SV=2//1.42466e-39
CI01000043_06289433_06294679	acute phase reactions	haptoglobin	>ref|XP_016308655.1| haptoglobin-like isoform X2 [Sinocyclocheilus anshuiensis]	sp|P19007|HPT_RABIT Haptoglobin OS=Oryctolagus cuniculus GN=HP PE=1 SV=2//4.44152e-36
CI01000009_02358636_02361913	acute phase reactions	hemopexin	>ref|XP_016344330.1| hemopexin isoform X1 [Sinocyclocheilus anshuiensis]	sp|Q6PHG2|HEMO_DANRE Hemopexin OS=Danio rerio GN=hpx PE=2 SV=2//0
CI01000030_04183583_04213798	acute phase reactions	macroglobulin	>ref|XP_016138466.1| C3 and PZP-like alpha-2-macroglobulin domain-containing protein 8 isoform X1 [Sinocyclocheilus grahami]	sp|Q8IZJ3|CPMD8_HUMAN C3 and PZP-like alpha-2-macroglobulin domain-containing protein 8 OS=Homo sapiens GN=CPAMD8 PE=1 SV=2//5.65577e-45
CI01000053_00019833_00041450	acute phase reactions	macroglobulin	>ref|XP_016308401.1| alpha-2-macroglobulin-like isoform X2 [Sinocyclocheilus anshuiensis]	sp|P28666|MUG2_MOUSE Murinoglobulin-2 OS=Mus musculus GN=Mug2 PE=2 SV=2//0
CI01000053_01720326_01736077	acute phase reactions	macroglobulin	>ref|XP_016304506.1| alpha-2-macroglobulin-like protein 1 [Sinocyclocheilus anshuiensis]	sp|A8K2U0|A2ML1_HUMAN Alpha-2-macroglobulin-like protein 1 OS=Homo sapiens GN=A2ML1 PE=1 SV=3//0
CI01000072_04635652_04646429	acute phase reactions	macroglobulin	>ref|XP_016128994.1| alpha-2-macroglobulin-like [Sinocyclocheilus grahami]	sp|P06238|A2MG_RAT Alpha-2-macroglobulin OS=Rattus norvegicus GN=A2m PE=2 SV=2//1.0311e-52
CI01000072_04648326_04662198	acute phase reactions	macroglobulin	>dbj|BAA85038.1| alpha-2-macroglobulin-1 [Cyprinus carpio]	sp|Q5R4N8|A2MG_PONAB Alpha-2-macroglobulin OS=Pongo abelii GN=A2M PE=2 SV=1//2.21447e-179
CI01000072_04665875_04678048	acute phase reactions	macroglobulin	>dbj|BAA85038.1| alpha-2-macroglobulin-1 [Cyprinus carpio]	sp|Q5R4N8|A2MG_PONAB Alpha-2-macroglobulin OS=Pongo abelii GN=A2M PE=2 SV=1//3.92169e-29
CI01000072_04721539_04727645	acute phase reactions	macroglobulin	>dbj|BAA85038.1| alpha-2-macroglobulin-1 [Cyprinus carpio]	sp|P01023|A2MG_HUMAN Alpha-2-macroglobulin OS=Homo sapiens GN=A2M PE=1 SV=3//0
CI01000191_00810914_00830686	acute phase reactions	macroglobulin	>dbj|BAA85038.1| alpha-2-macroglobulin-1 [Cyprinus carpio]	sp|P06238|A2MG_RAT Alpha-2-macroglobulin OS=Rattus norvegicus GN=A2m PE=2 SV=2//0
CI01000261_00170055_00173938	acute phase reactions	macroglobulin	>ref|XP_016115419.1| alpha-2-macroglobulin-like [Sinocyclocheilus grahami]	sp|Q7SIH1|A2MG_BOVIN Alpha-2-macroglobulin OS=Bos taurus GN=A2M PE=1 SV=2//2.20982e-78
CI01047036_00000055_00001653	acute phase reactions	macroglobulin	>ref|XP_016308321.1| alpha-2-macroglobulin-like, partial [Sinocyclocheilus anshuiensis]	sp|Q5R4N8|A2MG_PONAB Alpha-2-macroglobulin OS=Pongo abelii GN=A2M PE=2 SV=1//3.83365e-60
CI01047044_00000069_00000758	acute phase reactions	macroglobulin	>ref|XP_016308319.1| pregnancy zone protein-like, partial [Sinocyclocheilus anshuiensis]	sp|Q61838|A2M_MOUSE Alpha-2-macroglobulin OS=Mus musculus GN=A2m PE=1 SV=3//7.19035e-48
CI01119601_00000057_00000718	acute phase reactions	macroglobulin	>ref|XP_016384139.1| LOW QUALITY PROTEIN: ovostatin homolog [Sinocyclocheilus rhinocerous]	sp|A8K2U0|A2ML1_HUMAN Alpha-2-macroglobulin-like protein 1 OS=Homo sapiens GN=A2ML1 PE=1 SV=3//2.42381e-17
CI01119628_00000021_00000371	acute phase reactions	macroglobulin	>ref|XP_016105537.1| alpha-2-macroglobulin-like isoform X2 [Sinocyclocheilus grahami]	-//-
CI01130080_00000087_00000371	acute phase reactions	macroglobulin	>ref|XP_016375596.1| alpha-2-macroglobulin-like protein 1 [Sinocyclocheilus rhinocerous]	sp|Q61838|A2M_MOUSE Alpha-2-macroglobulin OS=Mus musculus GN=A2m PE=1 SV=3//4.64185e-06
CI01132743_00000285_00002066	acute phase reactions	macroglobulin	>gb|AAR00337.1| alpha-2-macroglobulin, partial [Ctenopharyngodon idella]	sp|P14046|A1I3_RAT Alpha-1-inhibitor 3 OS=Rattus norvegicus GN=A1i3 PE=1 SV=1//1.13131e-62
CI01000004_15760841_15761919	acute phase reactions	MBL	>gb|AIX94458.1| mannan-binding lectin [Ctenopharyngodon idella]	sp|Q5U9S1|MBL1_PIG Mannose-binding protein A OS=Sus scrofa GN=MBL1 PE=1 SV=1//3.03585e-29
CI01000563_00019288_00020208	acute phase reactions	MBL	>gb|KTF78065.1| hypothetical protein cypCar_00042070 [Cyprinus carpio]	sp|D2YVH7|LECM_OXYSU C-type lectin mannose-binding isoform OS=Oxyuranus scutellatus PE=1 SV=1//1.43313e-09
CI01036343_00000082_00000901	acute phase reactions	MBL	>gb|AIX94457.1| galactose-binding lectin [Ctenopharyngodon idella]	sp|Q66S65|MBL2_PAPPA Mannose-binding protein C OS=Papio papio GN=MBL2 PE=3 SV=1//5.96474e-16
CI01000029_03746973_03752660	acute phase reactions	plasminogen	>ref|XP_016329762.1| plasminogen-like [Sinocyclocheilus anshuiensis]	sp|Q01177|PLMN_RAT Plasminogen OS=Rattus norvegicus GN=Plg PE=2 SV=2//1.30101e-09
CI01000340_16184729_16192901	acute phase reactions	plasminogen	>gb|AHK09952.1| plasminogen [Ctenopharyngodon idella]	sp|P26927|HGFL_HUMAN Hepatocyte growth factor-like protein OS=Homo sapiens GN=MST1 PE=1 SV=2//0
CI01000105_01177457_01178043	acute phase reactions	SA and relavant	>ref|XP_009301222.1| serum amyloid A protein isoform X1 [Danio rerio]	sp|P81491|SAA5_MESAU Serum amyloid A-5 protein OS=Mesocricetus auratus PE=1 SV=1//3.08452e-34
CI01000057_01361967_01364527	adapters, effectors and signal transducers	CD27	>ref|XP_016426543.1| CD27 antigen-like [Sinocyclocheilus rhinocerous]	-//-
CI01000012_05523886_05527548	adapters, effectors and signal transducers	CD276	>ref|XP_016407631.1| programmed cell death 1 ligand 1-like [Sinocyclocheilus rhinocerous]	sp|Q5ZPR3|CD276_HUMAN CD276 antigen OS=Homo sapiens GN=CD276 PE=1 SV=1//6.69438e-17
CI01000012_05565127_05567009	adapters, effectors and signal transducers	CD276	>ref|XP_016407631.1| programmed cell death 1 ligand 1-like [Sinocyclocheilus rhinocerous]	sp|Q5ZPR3|CD276_HUMAN CD276 antigen OS=Homo sapiens GN=CD276 PE=1 SV=1//2.262e-17
CI01000012_07356934_07358497	adapters, effectors and signal transducers	CD276	>gb|KTF76737.1| hypothetical protein cypCar_00033373 [Cyprinus carpio]	sp|Q5ZPR3|CD276_HUMAN CD276 antigen OS=Homo sapiens GN=CD276 PE=1 SV=1//1.25728e-19
CI01000012_07359292_07362314	adapters, effectors and signal transducers	CD276	>ref|XP_016364093.1| CD276 antigen-like [Sinocyclocheilus rhinocerous]	sp|Q5ZPR3|CD276_HUMAN CD276 antigen OS=Homo sapiens GN=CD276 PE=1 SV=1//4.77431e-20
CI01000015_05454811_05455126	adapters, effectors and signal transducers	CD276	>ref|XP_016382992.1| V-set domain-containing T-cell activation inhibitor 1-like [Sinocyclocheilus rhinocerous]	sp|Q68EV1|CD276_XENLA CD276 antigen homolog OS=Xenopus laevis GN=cd276 PE=2 SV=1//1.15502e-09
CI01000015_07123336_07130178	adapters, effectors and signal transducers	CD276	>ref|XP_016370949.1| CD276 antigen homolog [Sinocyclocheilus rhinocerous]	sp|P04323|POL3_DROME Retrovirus-related Pol polyprotein from transposon 17.6 OS=Drosophila melanogaster GN=pol PE=3 SV=1//4.21698e-09
CI01000015_07231343_07238327	adapters, effectors and signal transducers	CD276	>ref|XP_016340100.1| CD276 antigen homolog [Sinocyclocheilus anshuiensis]	sp|O75144|ICOSL_HUMAN ICOS ligand OS=Homo sapiens GN=ICOSLG PE=1 SV=2//1.38276e-08
CI01000017_00722020_00762518	adapters, effectors and signal transducers	CD276	>ref|XP_016347084.1| CD276 antigen [Sinocyclocheilus anshuiensis]	sp|Q5ZPR3|CD276_HUMAN CD276 antigen OS=Homo sapiens GN=CD276 PE=1 SV=1//5.12437e-71
CI01000030_06940324_06983295	adapters, effectors and signal transducers	CD276	>ref|XP_016420279.1| uncharacterized protein LOC107749630 [Sinocyclocheilus rhinocerous]	sp|Q68EV1|CD276_XENLA CD276 antigen homolog OS=Xenopus laevis GN=cd276 PE=2 SV=1//3.158e-08
CI01000040_00895179_00895620	adapters, effectors and signal transducers	CD276	>gb|KTF72544.1| hypothetical protein cypCar_00045804, partial [Cyprinus carpio]	sp|Q5ZPR3|CD276_HUMAN CD276 antigen OS=Homo sapiens GN=CD276 PE=1 SV=1//1.05273e-08
CI01000000_10938621_10941220	adapters, effectors and signal transducers	CD40L	>ref|XP_016423425.1| CD40 ligand-like [Sinocyclocheilus rhinocerous]	-//-
CI01000340_08017397_08018781	adapters, effectors and signal transducers	CD80	>ref|XP_015461258.1| ICOS ligand-like isoform X2 [Astyanax mexicanus]	sp|Q00609|CD80_MOUSE T-lymphocyte activation antigen CD80 OS=Mus musculus GN=Cd80 PE=1 SV=1//1.16673e-08
CI01000002_01546448_01547246	adapters, effectors and signal transducers	CD81	>ref|XP_016106926.1| CD81 protein-like [Sinocyclocheilus grahami]	-//-
CI01000026_06844800_06874226	adapters, effectors and signal transducers	CD81	>ref|XP_016090660.1| CD81 protein-like [Sinocyclocheilus grahami]	sp|P60034|CD81_PANTR CD81 antigen OS=Pan troglodytes GN=CD81 PE=2 SV=1//3.23459e-101
CI01000180_01423287_01433910	adapters, effectors and signal transducers	CD81	>gb|KTG01568.1| hypothetical protein cypCar_00014253 [Cyprinus carpio]	sp|P60034|CD81_PANTR CD81 antigen OS=Pan troglodytes GN=CD81 PE=2 SV=1//3.20384e-93
CI01000000_13926605_13928231	adapters, effectors and signal transducers	chemotaxin	>gb|ADU52987.1| leukocyte cell-derived chemotaxin 2 [Ctenopharyngodon idella]	sp|O88803|LECT2_MOUSE Leukocyte cell-derived chemotaxin-2 OS=Mus musculus GN=Lect2 PE=1 SV=1//8.51908e-49
CI01000000_13934872_13936612	adapters, effectors and signal transducers	chemotaxin	>gb|ADU52987.1| leukocyte cell-derived chemotaxin 2 [Ctenopharyngodon idella]	sp|O88803|LECT2_MOUSE Leukocyte cell-derived chemotaxin-2 OS=Mus musculus GN=Lect2 PE=1 SV=1//3.74735e-48
CI01000048_01247822_01254800	adapters, effectors and signal transducers	chemotaxin	>ref|XP_016376353.1| leukocyte cell-derived chemotaxin 1 [Sinocyclocheilus rhinocerous]	sp|P58239|LECT1_DANRE Leukocyte cell-derived chemotaxin 1 OS=Danio rerio GN=lect1 PE=2 SV=1//7.35216e-20
CI01000058_04777182_04780095	adapters, effectors and signal transducers	CISH	>ref|XP_016299208.1| cytokine-inducible SH2-containing protein-like isoform X1 [Sinocyclocheilus anshuiensis]	sp|Q9PW70|CISH_CHICK Cytokine-inducible SH2-containing protein OS=Gallus gallus GN=CISH PE=2 SV=1//1.66831e-21
CI01000340_10252718_10253859	adapters, effectors and signal transducers	CISH	>gb|ADC54227.1| cytokine-inducible Src homology 2 [Ctenopharyngodon idella]	sp|Q9PW70|CISH_CHICK Cytokine-inducible SH2-containing protein OS=Gallus gallus GN=CISH PE=2 SV=1//2.27282e-47
CI01000058_01807681_01819809	adapters, effectors and signal transducers	CSF	>ref|XP_016299122.1| uncharacterized protein LOC107656002 [Sinocyclocheilus anshuiensis]	sp|P09603|CSF1_HUMAN Macrophage colony-stimulating factor 1 OS=Homo sapiens GN=CSF1 PE=1 SV=2//3.96542e-08
CI01000146_01891005_01900428	adapters, effectors and signal transducers	CSF	>gb|AGV15504.1| M-CSF2 [Ctenopharyngodon idella]	-//-
CI01000040_01707444_01725985	adapters, effectors and signal transducers	CSFR	>ref|XP_016361100.1| macrophage colony-stimulating factor 1 receptor-like isoform X1 [Sinocyclocheilus anshuiensis]	sp|Q9I8N6|CSF1R_DANRE Macrophage colony-stimulating factor 1 receptor OS=Danio rerio GN=csf1r PE=2 SV=1//3.62283e-56
CI01000221_00092934_00109977	adapters, effectors and signal transducers	CSFR	>gb|AGW43285.1| macrophage colony stimulating factor receptor [Ctenopharyngodon idella]	sp|Q9I8N6|CSF1R_DANRE Macrophage colony-stimulating factor 1 receptor OS=Danio rerio GN=csf1r PE=2 SV=1//5.44419e-11
CI01000010_06102935_06103344	adapters, effectors and signal transducers	DEDD	>ref|XP_016431135.1| death effector domain-containing protein-like [Sinocyclocheilus rhinocerous]	sp|O75618|DEDD_HUMAN Death effector domain-containing protein OS=Homo sapiens GN=DEDD PE=1 SV=1//9.01635e-75
CI01000016_04428669_04441464	adapters, effectors and signal transducers	DEDD	>ref|XP_016379669.1| DNA-binding death effector domain-containing protein 2-like [Sinocyclocheilus rhinocerous]	sp|Q8WXF8|DEDD2_HUMAN DNA-binding death effector domain-containing protein 2 OS=Homo sapiens GN=DEDD2 PE=1 SV=1//3.58844e-67
CI01000065_01955024_01969974	adapters, effectors and signal transducers	G-CSFR	>ref|XP_016399649.1| granulocyte colony-stimulating factor receptor-like [Sinocyclocheilus rhinocerous]	sp|Q99062|CSF3R_HUMAN Granulocyte colony-stimulating factor receptor OS=Homo sapiens GN=CSF3R PE=1 SV=1//1.4387e-45
CI01000030_03070497_03070798	adapters, effectors and signal transducers	granzyme	>gb|KTF78389.1| hypothetical protein cypCar_00046929 [Cyprinus carpio]	sp|P08884|GRAE_MOUSE Granzyme E OS=Mus musculus GN=Gzme PE=1 SV=1//2.13101e-11
CI01000030_03110702_03118217	adapters, effectors and signal transducers	granzyme	>ref|XP_016110522.1| mast cell protease 8-like [Sinocyclocheilus grahami]	sp|P13366|GRAG_MOUSE Granzyme G OS=Mus musculus GN=Gzmg PE=1 SV=1//1.17756e-33
CI01000030_03129738_03130913	adapters, effectors and signal transducers	granzyme	>ref|XP_016129304.1| mast cell protease 1A-like [Sinocyclocheilus grahami]	sp|P18291|GRAB_RAT Granzyme B OS=Rattus norvegicus GN=Gzmb PE=1 SV=1//1.05594e-34
CI01000030_03132339_03134173	adapters, effectors and signal transducers	granzyme	>gb|KTF78014.1| hypothetical protein cypCar_00046682 [Cyprinus carpio]	sp|P13366|GRAG_MOUSE Granzyme G OS=Mus musculus GN=Gzmg PE=1 SV=1//6.15308e-17
CI01000030_03196185_03200757	adapters, effectors and signal transducers	granzyme	>gb|KTF71508.1| hypothetical protein cypCar_00048512 [Cyprinus carpio]	sp|Q06605|GRZ1_RAT Granzyme-like protein 1 OS=Rattus norvegicus PE=2 SV=1//7.21897e-20
CI01000237_00151733_00154621	adapters, effectors and signal transducers	granzyme	>ref|XP_016129304.1| mast cell protease 1A-like [Sinocyclocheilus grahami]	sp|P08883|GRAF_MOUSE Granzyme F OS=Mus musculus GN=Gzmf PE=1 SV=1//2.31987e-39
CI01088662_00000125_00000907	adapters, effectors and signal transducers	granzyme	>emb|CAM56344.1| novel protein containing trypsin domains, partial [Danio rerio]	sp|P04187|GRAB_MOUSE Granzyme B(G,H) OS=Mus musculus GN=Gzmb PE=1 SV=1//5.23782e-17
CI01000006_07929484_07931926	adapters, effectors and signal transducers	granzyme	>ref|XP_016365637.1| granzyme K-like [Sinocyclocheilus rhinocerous]	sp|P49864|GRAK_RAT Granzyme K OS=Rattus norvegicus GN=Gzmk PE=1 SV=1//1.18749e-38
CI01000009_02237301_02238365	adapters, effectors and signal transducers	granzyme	>ref|XP_016304491.1| granzyme B-like [Sinocyclocheilus anshuiensis]	sp|P18291|GRAB_RAT Granzyme B OS=Rattus norvegicus GN=Gzmb PE=1 SV=1//5.1439e-39
CI01000009_02239426_02240738	adapters, effectors and signal transducers	granzyme	>ref|XP_016304491.1| granzyme B-like [Sinocyclocheilus anshuiensis]	sp|P04187|GRAB_MOUSE Granzyme B(G,H) OS=Mus musculus GN=Gzmb PE=1 SV=1//1.06801e-49
CI01000009_02247894_02249252	adapters, effectors and signal transducers	granzyme	>ref|XP_016398384.1| granzyme B(G,H)-like [Sinocyclocheilus rhinocerous]	sp|P04187|GRAB_MOUSE Granzyme B(G,H) OS=Mus musculus GN=Gzmb PE=1 SV=1//1.16836e-59
CI01000030_02678940_02684491	adapters, effectors and signal transducers	granzyme	>ref|XP_016382569.1| granzyme-like protein 1 [Sinocyclocheilus rhinocerous]	sp|P43430|MCPT8_MOUSE Mast cell protease 8 OS=Mus musculus GN=Mcpt8 PE=2 SV=1//1.3556e-21
CI01000030_03058744_03059657	adapters, effectors and signal transducers	granzyme	>ref|XP_016382552.1| duodenase-1-like [Sinocyclocheilus rhinocerous]	sp|P04187|GRAB_MOUSE Granzyme B(G,H) OS=Mus musculus GN=Gzmb PE=1 SV=1//3.70213e-17
CI01000030_03060378_03062683	adapters, effectors and signal transducers	granzyme	>ref|XP_016382552.1| duodenase-1-like [Sinocyclocheilus rhinocerous]	sp|P04187|GRAB_MOUSE Granzyme B(G,H) OS=Mus musculus GN=Gzmb PE=1 SV=1//3.77342e-34
CI01000030_03066708_03068158	adapters, effectors and signal transducers	granzyme	>ref|XP_016382552.1| duodenase-1-like [Sinocyclocheilus rhinocerous]	sp|Q06606|GRZ2_RAT Granzyme-like protein 2 OS=Rattus norvegicus GN=Mcpt10 PE=2 SV=1//1.49751e-41
CI01000030_03106589_03108355	adapters, effectors and signal transducers	granzyme	>ref|XP_016382552.1| duodenase-1-like [Sinocyclocheilus rhinocerous]	sp|P04187|GRAB_MOUSE Granzyme B(G,H) OS=Mus musculus GN=Gzmb PE=1 SV=1//1.31354e-35
CI01000030_03139836_03149991	adapters, effectors and signal transducers	granzyme	>ref|XP_016391643.1| granzyme-like protein 1 [Sinocyclocheilus rhinocerous]	sp|Q06605|GRZ1_RAT Granzyme-like protein 1 OS=Rattus norvegicus PE=2 SV=1//1.463e-41
CI01036492_00000079_00000397	adapters, effectors and signal transducers	granzyme	>ref|XP_016391643.1| granzyme-like protein 1 [Sinocyclocheilus rhinocerous]	sp|Q06605|GRZ1_RAT Granzyme-like protein 1 OS=Rattus norvegicus PE=2 SV=1//2.47856e-06
CI01037611_00000007_00000928	adapters, effectors and signal transducers	granzyme	>ref|XP_016304491.1| granzyme B-like [Sinocyclocheilus anshuiensis]	sp|P04187|GRAB_MOUSE Granzyme B(G,H) OS=Mus musculus GN=Gzmb PE=1 SV=1//5.24374e-33
CI01037611_00003292_00004707	adapters, effectors and signal transducers	granzyme	>ref|XP_016111686.1| granzyme B(G,H)-like [Sinocyclocheilus grahami]	sp|P04187|GRAB_MOUSE Granzyme B(G,H) OS=Mus musculus GN=Gzmb PE=1 SV=1//1.02401e-56
CI01000010_12057600_12088117	adapters, effectors and signal transducers	IKK and related	>gb|ALS87698.1| inhibitor of nuclear factor kappa-B kinase subunit beta [Ctenopharyngodon idella]	sp|O14920|IKKB_HUMAN Inhibitor of nuclear factor kappa-B kinase subunit beta OS=Homo sapiens GN=IKBKB PE=1 SV=1//0
CI01000012_12142558_12152757	adapters, effectors and signal transducers	IKK and related	>ref|XP_016098582.1| inhibitor of nuclear factor kappa-B kinase subunit alpha [Sinocyclocheilus grahami]	sp|Q4G3H4|IKKA_DANRE Inhibitor of nuclear factor kappa-B kinase subunit alpha OS=Danio rerio GN=chuk PE=1 SV=1//0
CI01000058_02964886_02978501	adapters, effectors and signal transducers	IKK and related	>gb|ALC74334.1| IKKepsilon [Ctenopharyngodon idella]	sp|Q14164|IKKE_HUMAN Inhibitor of nuclear factor kappa-B kinase subunit epsilon OS=Homo sapiens GN=IKBKE PE=1 SV=1//0
CI01000140_01556164_01556895	adapters, effectors and signal transducers	IKK and related	>ref|XP_016390688.1| inhibitor of nuclear factor kappa-B kinase-interacting protein isoform X1 [Sinocyclocheilus rhinocerous]	sp|Q70UQ0|IKIP_HUMAN Inhibitor of nuclear factor kappa-B kinase-interacting protein OS=Homo sapiens GN=IKBIP PE=1 SV=1//4.15852e-49
CI01000140_01559494_01560147	adapters, effectors and signal transducers	IKK and related	>ref|XP_016390689.1| inhibitor of nuclear factor kappa-B kinase-interacting protein isoform X2 [Sinocyclocheilus rhinocerous]	sp|Q5EAJ6|IKIP_RAT Inhibitor of nuclear factor kappa-B kinase-interacting protein OS=Rattus norvegicus GN=Ikbip PE=2 SV=1//4.99848e-17
CI01000010_09381388_09393078	adapters, effectors and signal transducers	IRAK	>gb|AFM09716.1| IRAK-1 [Ctenopharyngodon idella]	sp|Q2LGB3|IRAK1_BOVIN Interleukin-1 receptor-associated kinase 1 OS=Bos taurus GN=IRAK1 PE=2 SV=2//2.46215e-80
CI01000020_04813284_04816943	adapters, effectors and signal transducers	IRAK	>gb|KTF87156.1| hypothetical protein cypCar_00038405 [Cyprinus carpio]	sp|Q9Y616|IRAK3_HUMAN Interleukin-1 receptor-associated kinase 3 OS=Homo sapiens GN=IRAK3 PE=1 SV=2//4.29603e-96
CI01000004_01605140_01622364	adapters, effectors and signal transducers	JAK	>ref|XP_016333575.1| tyrosine-protein kinase JAK1-like [Sinocyclocheilus anshuiensis] ref|XP_016333576.1|	sp|O12990|JAK1_DANRE Tyrosine-protein kinase JAK1 OS=Danio rerio GN=jak1 PE=1 SV=1//0
CI01000080_01442459_01464557	adapters, effectors and signal transducers	JAK	>ref|XP_016383392.1| tyrosine-protein kinase JAK2-like [Sinocyclocheilus rhinocerous] ref|XP_016383393.1|	sp|O19064|JAK2_PIG Tyrosine-protein kinase JAK2 OS=Sus scrofa GN=JAK2 PE=2 SV=1//0
CI01000211_00090092_00102914	adapters, effectors and signal transducers	JAK	>ref|XP_016401826.1| tyrosine-protein kinase JAK2 [Sinocyclocheilus rhinocerous] ref|XP_016401827.1|	sp|O19064|JAK2_PIG Tyrosine-protein kinase JAK2 OS=Sus scrofa GN=JAK2 PE=2 SV=1//0
CI01000340_04809014_04832590	adapters, effectors and signal transducers	JAK	>gb|AMK47891.1| janus kinase 1 [Ctenopharyngodon idella]	sp|O12990|JAK1_DANRE Tyrosine-protein kinase JAK1 OS=Danio rerio GN=jak1 PE=1 SV=1//0
CI01063496_00003111_00021539	adapters, effectors and signal transducers	JAK	>ref|XP_016145958.1| tyrosine-protein kinase JAK2-like [Sinocyclocheilus grahami]	sp|Q75R65|JAK2_CHICK Tyrosine-protein kinase JAK2 OS=Gallus gallus GN=JAK2 PE=2 SV=1//1.95931e-07
CI01000012_03633636_03709136	adapters, effectors and signal transducers	Lysosomal protein	>ref|XP_016090890.1| probable lysosomal cobalamin transporter [Sinocyclocheilus grahami]	sp|Q5PR61|LMBD1_DANRE Probable lysosomal cobalamin transporter OS=Danio rerio GN=lmbrd1 PE=2 SV=1//0
CI01000012_03717828_03724221	adapters, effectors and signal transducers	Lysosomal protein	>ref|XP_016115524.1| probable lysosomal cobalamin transporter [Sinocyclocheilus grahami]	-//-
CI01000012_03736684_03742335	adapters, effectors and signal transducers	Lysosomal protein	>ref|XP_007253275.1| probable lysosomal cobalamin transporter [Astyanax mexicanus]	sp|Q5PR61|LMBD1_DANRE Probable lysosomal cobalamin transporter OS=Danio rerio GN=lmbrd1 PE=2 SV=1//2.5993e-27
CI01000026_11203781_11212074	adapters, effectors and signal transducers	Lysosomal protein	>ref|XP_016299408.1| lysosomal acid phosphatase-like isoform X1 [Sinocyclocheilus anshuiensis]	sp|P20611|PPAL_RAT Lysosomal acid phosphatase OS=Rattus norvegicus GN=Acp2 PE=1 SV=1//2.4025e-154
CI01000029_04138798_04141675	adapters, effectors and signal transducers	Lysosomal protein	>gb|KTF87068.1| hypothetical protein cypCar_00008285 [Cyprinus carpio]	sp|Q5ZML7|LAP4A_CHICK Lysosomal-associated transmembrane protein 4A OS=Gallus gallus GN=LAPTM4A PE=2 SV=1//4.86374e-109
CI01000034_04728112_04738169	adapters, effectors and signal transducers	Lysosomal protein	>ref|XP_016431267.1| lysosomal alpha-glucosidase isoform X1 [Sinocyclocheilus rhinocerous]	sp|P70699|LYAG_MOUSE Lysosomal alpha-glucosidase OS=Mus musculus GN=Gaa PE=1 SV=2//0
CI01000054_00992036_01004247	adapters, effectors and signal transducers	Lysosomal protein	>ref|XP_016411432.1| lysosomal-associated transmembrane protein 4B-like [Sinocyclocheilus rhinocerous]	sp|Q61168|LAPM5_MOUSE Lysosomal-associated transmembrane protein 5 OS=Mus musculus GN=Laptm5 PE=1 SV=1//4.00218e-06
CI01000054_06990478_06999311	adapters, effectors and signal transducers	Lysosomal protein	>ref|NP_956392.1| lysosomal-associated transmembrane protein 4B [Danio rerio] gb|AAH59484.1|	sp|Q5U1W4|LAP4B_RAT Lysosomal-associated transmembrane protein 4B OS=Rattus norvegicus GN=Laptm4b PE=2 SV=1//6.31965e-103
CI01000063_00864936_00881531	adapters, effectors and signal transducers	Lysosomal protein	>ref|XP_016425053.1| lysosomal acid lipase/cholesteryl ester hydrolase-like [Sinocyclocheilus rhinocerous]	sp|P38571|LICH_HUMAN Lysosomal acid lipase/cholesteryl ester hydrolase OS=Homo sapiens GN=LIPA PE=1 SV=2//3.49923e-145
CI01000090_01036633_01042172	adapters, effectors and signal transducers	Lysosomal protein	>ref|XP_016299408.1| lysosomal acid phosphatase-like isoform X1 [Sinocyclocheilus anshuiensis]	sp|P20611|PPAL_RAT Lysosomal acid phosphatase OS=Rattus norvegicus GN=Acp2 PE=1 SV=1//2.08878e-141
CI01000095_02549707_02555686	adapters, effectors and signal transducers	Lysosomal protein	>ref|XP_016363241.1| lysosomal thioesterase PPT2-like [Sinocyclocheilus anshuiensis]	sp|Q1JQA0|PPT2_BOVIN Lysosomal thioesterase PPT2 OS=Bos taurus GN=PPT2 PE=2 SV=1//3.11055e-117
CI01000154_00051818_00061886	adapters, effectors and signal transducers	Lysosomal protein	>ref|XP_016318530.1| lysosomal Pro-X carboxypeptidase-like [Sinocyclocheilus anshuiensis] ref|XP_016318537.1|	sp|Q2TA14|PCP_BOVIN Lysosomal Pro-X carboxypeptidase OS=Bos taurus GN=PRCP PE=2 SV=1//0
CI01000300_01006794_01019023	adapters, effectors and signal transducers	Lysosomal protein	>ref|XP_016390119.1| lysosomal alpha-glucosidase-like [Sinocyclocheilus rhinocerous]	sp|P70699|LYAG_MOUSE Lysosomal alpha-glucosidase OS=Mus musculus GN=Gaa PE=1 SV=2//0
CI01000306_06289571_06299875	adapters, effectors and signal transducers	Lysosomal protein	>ref|XP_016404179.1| lysosomal alpha-mannosidase [Sinocyclocheilus rhinocerous]	sp|O00754|MA2B1_HUMAN Lysosomal alpha-mannosidase OS=Homo sapiens GN=MAN2B1 PE=1 SV=3//0
CI01000319_00172587_00177643	adapters, effectors and signal transducers	Lysosomal protein	>ref|XP_016309054.1| glycosylated lysosomal membrane protein-like isoform X1 [Sinocyclocheilus anshuiensis]	sp|Q66HW4|GLMP_DANRE Glycosylated lysosomal membrane protein OS=Danio rerio GN=glmp PE=2 SV=1//0
CI01000340_17122774_17130168	adapters, effectors and signal transducers	Lysosomal protein	>ref|XP_016312598.1| lysosomal protective protein-like [Sinocyclocheilus anshuiensis]	sp|P10619|PPGB_HUMAN Lysosomal protective protein OS=Homo sapiens GN=CTSA PE=1 SV=2//0
CI01000374_00056268_00065956	adapters, effectors and signal transducers	Lysosomal protein	>ref|NP_001103329.2| lysosomal thioesterase PPT2 precursor [Danio rerio] emb|CAM56702.1|	sp|Q6PCJ9|PPT2A_XENLA Lysosomal thioesterase PPT2-A OS=Xenopus laevis GN=ppt2-a PE=2 SV=1//9.59747e-139
CI01180000_01592917_01610651	adapters, effectors and signal transducers	Lysosomal protein	>ref|XP_016393931.1| lysosomal-trafficking regulator-like [Sinocyclocheilus rhinocerous]	sp|Q99698|LYST_HUMAN Lysosomal-trafficking regulator OS=Homo sapiens GN=LYST PE=1 SV=3//0
CI01180000_01612108_01616924	adapters, effectors and signal transducers	Lysosomal protein	>ref|XP_017214350.1| lysosomal-trafficking regulator isoform X1 [Danio rerio]	sp|Q99698|LYST_HUMAN Lysosomal-trafficking regulator OS=Homo sapiens GN=LYST PE=1 SV=3//4.13409e-113
CI01180000_01618180_01626362	adapters, effectors and signal transducers	Lysosomal protein	>ref|XP_016345187.1| LOW QUALITY PROTEIN: lysosomal-trafficking regulator-like [Sinocyclocheilus anshuiensis]	sp|Q99698|LYST_HUMAN Lysosomal-trafficking regulator OS=Homo sapiens GN=LYST PE=1 SV=3//8.27032e-151
CI01180000_01630692_01655733	adapters, effectors and signal transducers	Lysosomal protein	>ref|XP_016343394.1| lysosomal-trafficking regulator-like [Sinocyclocheilus anshuiensis]	sp|Q99698|LYST_HUMAN Lysosomal-trafficking regulator OS=Homo sapiens GN=LYST PE=1 SV=3//0
CI01000013_04561253_04567647	adapters, effectors and signal transducers	MAP	>ref|XP_016320795.1| dual specificity mitogen-activated protein kinase kinase 1-like [Sinocyclocheilus anshuiensis]	sp|Q91447|MP2K1_SERCA Dual specificity mitogen-activated protein kinase kinase 1 (Fragment) OS=Serinus canaria GN=MAP2K1 PE=2 SV=1//0
CI01000026_07537510_07596897	adapters, effectors and signal transducers	MAP	>ref|XP_009301481.1| dual specificity mitogen-activated protein kinase kinase 5 isoform X2 [Danio rerio]	sp|Q13163|MP2K5_HUMAN Dual specificity mitogen-activated protein kinase kinase 5 OS=Homo sapiens GN=MAP2K5 PE=1 SV=2//2.03721e-44
CI01000030_03719059_03726730	adapters, effectors and signal transducers	MAP	>ref|NP_001032468.2| dual specificity mitogen-activated protein kinase kinase 2 [Danio rerio] gb|ABQ95652.1|	sp|Q90321|MP2K2_CYPCA Dual specificity mitogen-activated protein kinase kinase 2 OS=Cyprinus carpio GN=map2k2 PE=2 SV=1//0
CI01000047_07119977_07126126	adapters, effectors and signal transducers	MAP	>ref|XP_016296351.1| dual specificity mitogen-activated protein kinase kinase 4 isoform X1 [Sinocyclocheilus anshuiensis]	sp|P47809|MP2K4_MOUSE Dual specificity mitogen-activated protein kinase kinase 4 OS=Mus musculus GN=Map2k4 PE=1 SV=2//0
CI01000119_02251996_02268403	adapters, effectors and signal transducers	MAP	>ref|XP_016372912.1| dual specificity mitogen-activated protein kinase kinase 7-like isoform X2 [Sinocyclocheilus rhinocerous]	sp|O14733|MP2K7_HUMAN Dual specificity mitogen-activated protein kinase kinase 7 OS=Homo sapiens GN=MAP2K7 PE=1 SV=2//0
CI01000332_00053898_00061813	adapters, effectors and signal transducers	MAP	>ref|XP_016117475.1| dual specificity mitogen-activated protein kinase kinase 4-like, partial [Sinocyclocheilus grahami]	sp|P47809|MP2K4_MOUSE Dual specificity mitogen-activated protein kinase kinase 4 OS=Mus musculus GN=Map2k4 PE=1 SV=2//8.9233e-157
CI01070442_00000512_00001102	adapters, effectors and signal transducers	MAP	>ref|XP_016149290.1| dual specificity mitogen-activated protein kinase kinase 4-like [Sinocyclocheilus grahami]	sp|P47809|MP2K4_MOUSE Dual specificity mitogen-activated protein kinase kinase 4 OS=Mus musculus GN=Map2k4 PE=1 SV=2//1.31918e-57
CI01094972_00001759_00004742	adapters, effectors and signal transducers	MAP	>ref|XP_016320279.1| dual specificity mitogen-activated protein kinase kinase 2-like [Sinocyclocheilus anshuiensis]	sp|P36507|MP2K2_HUMAN Dual specificity mitogen-activated protein kinase kinase 2 OS=Homo sapiens GN=MAP2K2 PE=1 SV=1//4.14986e-121
CI01000006_00993313_01003875	adapters, effectors and signal transducers	MAPK	>ref|XP_001919688.1| mitogen-activated protein kinase 9 [Danio rerio]	sp|P45984|MK09_HUMAN Mitogen-activated protein kinase 9 OS=Homo sapiens GN=MAPK9 PE=1 SV=2//0
CI01000008_00480868_00502381	adapters, effectors and signal transducers	MAPK	>ref|XP_014425169.1| mitogen-activated protein kinase 10 isoform X3 [Pelodiscus sinensis]	sp|P53779|MK10_HUMAN Mitogen-activated protein kinase 10 OS=Homo sapiens GN=MAPK10 PE=1 SV=2//0
CI01000010_07775590_07780861	adapters, effectors and signal transducers	MAPK	>ref|XP_016390004.1| mitogen-activated protein kinase 13-like [Sinocyclocheilus rhinocerous]	sp|Q63538|MK12_RAT Mitogen-activated protein kinase 12 OS=Rattus norvegicus GN=Mapk12 PE=1 SV=1//5.73694e-36
CI01000010_07784276_07792092	adapters, effectors and signal transducers	MAPK	>ref|XP_016390004.1| mitogen-activated protein kinase 13-like [Sinocyclocheilus rhinocerous]	sp|Q3T0N5|MK13_BOVIN Mitogen-activated protein kinase 13 OS=Bos taurus GN=MAPK13 PE=2 SV=1//1.37624e-109
CI01000012_08787836_08798682	adapters, effectors and signal transducers	MAPK	>gb|KTF81116.1| hypothetical protein cypCar_00017809 [Cyprinus carpio]	sp|O42099|MK08B_CYPCA Mitogen-activated protein kinase 8B OS=Cyprinus carpio GN=mapk8b PE=2 SV=1//3.98428e-51
CI01000013_07060006_07064836	adapters, effectors and signal transducers	MAPK	>ref|XP_016397360.1| mitogen-activated protein kinase 12-like [Sinocyclocheilus rhinocerous]	sp|O42376|MK12_DANRE Mitogen-activated protein kinase 12 OS=Danio rerio GN=mapk12 PE=2 SV=1//8.30213e-26
CI01000021_03438153_03448377	adapters, effectors and signal transducers	MAPK	>ref|XP_006785791.1| mitogen-activated protein kinase 14A-like [Neolamprologus brichardi]	sp|O08911|MK12_MOUSE Mitogen-activated protein kinase 12 OS=Mus musculus GN=Mapk12 PE=1 SV=1//3.12333e-19
CI01000024_03734605_03757457	adapters, effectors and signal transducers	MAPK	>gb|KTG44667.1| hypothetical protein cypCar_00031991 [Cyprinus carpio]	sp|Q9Y2U5|M3K2_HUMAN Mitogen-activated protein kinase kinase kinase 2 OS=Homo sapiens GN=MAP3K2 PE=1 SV=2//0
CI01000027_01033975_01037549	adapters, effectors and signal transducers	MAPK	>gb|KTG40297.1| hypothetical protein cypCar_00012958 [Cyprinus carpio]	sp|Q9I958|MK14B_CYPCA Mitogen-activated protein kinase 14B OS=Cyprinus carpio GN=mapk14b PE=1 SV=1//1.53792e-12
CI01000028_06882216_06892678	adapters, effectors and signal transducers	MAPK	>gb|KTG32520.1| hypothetical protein cypCar_00015982 [Cyprinus carpio]	sp|Q5F3W3|MK06_CHICK Mitogen-activated protein kinase 6 OS=Gallus gallus GN=MAPK6 PE=2 SV=1//0
CI01000047_03741720_03750331	adapters, effectors and signal transducers	MAPK	>ref|XP_016368825.1| mitogen-activated protein kinase 7-like isoform X2 [Sinocyclocheilus rhinocerous]	sp|A5PKJ4|MK07_BOVIN Mitogen-activated protein kinase 7 OS=Bos taurus GN=MAPK7 PE=2 SV=1//2.10609e-21
CI01000047_05958264_05971163	adapters, effectors and signal transducers	MAPK	>ref|XP_016383057.1| mitogen-activated protein kinase 8 isoform X1 [Sinocyclocheilus rhinocerous]	sp|Q9DGD9|MK08_DANRE Mitogen-activated protein kinase 8 OS=Danio rerio GN=mapk8 PE=2 SV=1//0
CI01000052_02327973_02342338	adapters, effectors and signal transducers	MAPK	>ref|XP_016136591.1| mitogen-activated protein kinase 14A-like isoform X2 [Sinocyclocheilus grahami] ref|XP_016329774.1|	sp|Q90336|MK14A_CYPCA Mitogen-activated protein kinase 14A OS=Cyprinus carpio GN=mapk14a PE=1 SV=1//0
CI01000055_00336527_00345410	adapters, effectors and signal transducers	MAPK	>dbj|BAA96414.1| MAP kinase kinase 6 (MKK6) [Cyprinus carpio]	sp|Q9DGE0|MP2K6_DANRE Dual specificity mitogen-activated protein kinase kinase 6 OS=Danio rerio GN=map2k6 PE=1 SV=2//0
CI01000057_01711126_01748095	adapters, effectors and signal transducers	MAPK	>ref|XP_006628488.1| mitogen-activated protein kinase 14A isoform X1 [Lepisosteus oculatus]	sp|Q9I958|MK14B_CYPCA Mitogen-activated protein kinase 14B OS=Cyprinus carpio GN=mapk14b PE=1 SV=1//0
CI01000069_00059923_00065619	adapters, effectors and signal transducers	MAPK	>ref|XP_016339608.1| mitogen-activated protein kinase 1-like [Sinocyclocheilus anshuiensis]	sp|P27361|MK03_HUMAN Mitogen-activated protein kinase 3 OS=Homo sapiens GN=MAPK3 PE=1 SV=4//0
CI01000071_04534337_04569325	adapters, effectors and signal transducers	MAPK	>ref|XP_010746277.1| mitogen-activated protein kinase 1 [Larimichthys crocea] ref|XP_010746278.1|	sp|P26696|MK01_XENLA Mitogen-activated protein kinase 1 OS=Xenopus laevis GN=mapk1 PE=1 SV=3//0
CI01000082_04821994_04831503	adapters, effectors and signal transducers	MAPK	>ref|XP_016327490.1| uncharacterized protein LOC107677195 [Sinocyclocheilus anshuiensis]	sp|Q99558|M3K14_HUMAN Mitogen-activated protein kinase kinase kinase 14 OS=Homo sapiens GN=MAP3K14 PE=1 SV=2//6.78645e-17
CI01000096_00258900_00268539	adapters, effectors and signal transducers	MAPK	>ref|XP_016365355.1| extracellular signal-regulated kinase 2-like isoform X1 [Sinocyclocheilus rhinocerous]	sp|Q8TD08|MK15_HUMAN Mitogen-activated protein kinase 15 OS=Homo sapiens GN=MAPK15 PE=1 SV=1//8.10171e-114
CI01000335_00007223_00011713	adapters, effectors and signal transducers	MAPK	>ref|NP_001038306.1| mitogen-activated protein kinase 12 [Danio rerio] gb|AAI33970.1|	sp|O42376|MK12_DANRE Mitogen-activated protein kinase 12 OS=Danio rerio GN=mapk12 PE=2 SV=1//4.59261e-06
CI01000335_00013854_00021682	adapters, effectors and signal transducers	MAPK	>gb|KTG45858.1| hypothetical protein cypCar_00015872 [Cyprinus carpio]	sp|Q15759|MK11_HUMAN Mitogen-activated protein kinase 11 OS=Homo sapiens GN=MAPK11 PE=1 SV=2//1.69494e-09
CI01000347_01355193_01367806	adapters, effectors and signal transducers	MAPK	>ref|XP_016372416.1| mitogen-activated protein kinase 4 isoform X1 [Sinocyclocheilus rhinocerous]	sp|Q6P5G0|MK04_MOUSE Mitogen-activated protein kinase 4 OS=Mus musculus GN=Mapk4 PE=1 SV=1//0
CI01078151_00000292_00001229	adapters, effectors and signal transducers	MAPK	>emb|CDQ82155.1| unnamed protein product [Oncorhynchus mykiss]	sp|Q9Z2A6|MK15_RAT Mitogen-activated protein kinase 15 OS=Rattus norvegicus GN=Mapk15 PE=1 SV=2//1.94084e-29
CI01000009_08737485_08739374	adapters, effectors and signal transducers	MAPK related	>ref|XP_016389914.1| mitogen-activated protein kinase kinase kinase 19-like [Sinocyclocheilus rhinocerous]	sp|Q56UN5|M3K19_HUMAN Mitogen-activated protein kinase kinase kinase 19 OS=Homo sapiens GN=MAP3K19 PE=2 SV=1//5.06799e-138
CI01000009_08739549_08745500	adapters, effectors and signal transducers	MAPK related	>ref|XP_016335731.1| mitogen-activated protein kinase kinase kinase 19-like [Sinocyclocheilus anshuiensis]	sp|E9Q3S4|M3K19_MOUSE Mitogen-activated protein kinase kinase kinase 19 OS=Mus musculus GN=Map3k19 PE=3 SV=1//4.22144e-06
CI01000012_05035890_05063488	adapters, effectors and signal transducers	MAPK related	>ref|XP_009305739.1| mitogen-activated protein kinase kinase kinase kinase 5 isoform X7 [Danio rerio]	sp|Q9Y4K4|M4K5_HUMAN Mitogen-activated protein kinase kinase kinase kinase 5 OS=Homo sapiens GN=MAP4K5 PE=1 SV=1//0
CI01000012_05065985_05066340	adapters, effectors and signal transducers	MAPK related	>ref|XP_014050208.1| mitogen-activated protein kinase kinase kinase kinase 5-like [Salmo salar]	sp|Q8IVH8|M4K3_HUMAN Mitogen-activated protein kinase kinase kinase kinase 3 OS=Homo sapiens GN=MAP4K3 PE=1 SV=1//4.84761e-08
CI01000012_05390382_05407802	adapters, effectors and signal transducers	MAPK related	>ref|XP_689128.2| mitogen-activated protein kinase kinase kinase 9 isoform X1 [Danio rerio]	sp|Q3U1V8|M3K9_MOUSE Mitogen-activated protein kinase kinase kinase 9 OS=Mus musculus GN=Map3k9 PE=2 SV=2//0
CI01000012_05708007_05735678	adapters, effectors and signal transducers	MAPK related	>ref|XP_016297816.1| mitogen-activated protein kinase kinase kinase 4-like isoform X2 [Sinocyclocheilus anshuiensis]	sp|Q9Y6R4|M3K4_HUMAN Mitogen-activated protein kinase kinase kinase 4 OS=Homo sapiens GN=MAP3K4 PE=1 SV=2//0
CI01000012_13063943_13081607	adapters, effectors and signal transducers	MAPK related	>ref|XP_016313362.1| mitogen-activated protein kinase kinase kinase MLK4-like [Sinocyclocheilus anshuiensis]	sp|Q5TCX8|M3KL4_HUMAN Mitogen-activated protein kinase kinase kinase MLK4 OS=Homo sapiens GN=MLK4 PE=1 SV=1//1.99712e-08
CI01000013_00259782_00293697	adapters, effectors and signal transducers	MAPK related	>ref|XP_016429570.1| mitogen-activated protein kinase kinase kinase 10-like [Sinocyclocheilus rhinocerous]	sp|Q7T2V3|M3K10_XENLA Mitogen-activated protein kinase kinase kinase 10 OS=Xenopus laevis GN=map3k10 PE=1 SV=1//0
CI01000016_02936606_02957342	adapters, effectors and signal transducers	MAPK related	>ref|XP_016364528.1| mitogen-activated protein kinase kinase kinase 5-like isoform X1 [Sinocyclocheilus rhinocerous]	sp|O35099|M3K5_MOUSE Mitogen-activated protein kinase kinase kinase 5 OS=Mus musculus GN=Map3k5 PE=1 SV=3//0
CI01000018_03814990_03841716	adapters, effectors and signal transducers	MAPK related	>ref|XP_005162724.1| mitogen-activated protein kinase kinase kinase 20 isoform X1 [Danio rerio]	sp|Q99759|M3K3_HUMAN Mitogen-activated protein kinase kinase kinase 3 OS=Homo sapiens GN=MAP3K3 PE=1 SV=2//0
CI01000018_07011537_07045271	adapters, effectors and signal transducers	MAPK related	>ref|XP_016337530.1| mitogen-activated protein kinase kinase kinase 15-like isoform X8 [Sinocyclocheilus anshuiensis]	sp|Q6ZN16|M3K15_HUMAN Mitogen-activated protein kinase kinase kinase 15 OS=Homo sapiens GN=MAP3K15 PE=1 SV=2//1.35138e-71
CI01000024_05231804_05251647	adapters, effectors and signal transducers	MAPK related	>ref|XP_016328836.1| mitogen-activated protein kinase kinase kinase MLT-like [Sinocyclocheilus anshuiensis]	sp|Q9ESL4|MLTK_MOUSE Mitogen-activated protein kinase kinase kinase MLT OS=Mus musculus GN=Zak PE=1 SV=1//0
CI01000029_09284343_09295992	adapters, effectors and signal transducers	MAPK related	>ref|XP_016372852.1| mitogen-activated protein kinase-binding protein 1-like isoform X3 [Sinocyclocheilus rhinocerous]	sp|Q6DFF9|MABP1_XENLA Mitogen-activated protein kinase-binding protein 1 OS=Xenopus laevis GN=mapkbp1 PE=2 SV=1//0
CI01000032_03217446_03260809	adapters, effectors and signal transducers	MAPK related	>ref|XP_016327269.1| mitogen-activated protein kinase kinase kinase kinase 4-like [Sinocyclocheilus anshuiensis]	sp|P83510|TNIK_MOUSE Traf2 and NCK-interacting protein kinase OS=Mus musculus GN=Tnik PE=1 SV=2//3.22772e-57
CI01000040_04442810_04474877	adapters, effectors and signal transducers	MAPK related	>ref|XP_016392560.1| mitogen-activated protein kinase kinase kinase kinase 2-like isoform X1 [Sinocyclocheilus rhinocerous]	sp|Q9Y4K4|M4K5_HUMAN Mitogen-activated protein kinase kinase kinase kinase 5 OS=Homo sapiens GN=MAP4K5 PE=1 SV=1//0
CI01000046_05284403_05296928	adapters, effectors and signal transducers	MAPK related	>ref|XP_016324099.1| mitogen-activated protein kinase kinase kinase 14-like [Sinocyclocheilus anshuiensis] ref|XP_016324100.1|	sp|Q99558|M3K14_HUMAN Mitogen-activated protein kinase kinase kinase 14 OS=Homo sapiens GN=MAP3K14 PE=1 SV=2//2.13369e-30
CI01000063_04471188_04479927	adapters, effectors and signal transducers	MAPK related	>ref|XP_016338828.1| mitogen-activated protein kinase kinase kinase 8-like [Sinocyclocheilus anshuiensis] ref|XP_016338829.1|	sp|P41279|M3K8_HUMAN Mitogen-activated protein kinase kinase kinase 8 OS=Homo sapiens GN=MAP3K8 PE=1 SV=2//0
CI01000069_03382399_03395900	adapters, effectors and signal transducers	MAPK related	>ref|XP_016323555.1| mitogen-activated protein kinase kinase kinase 3-like [Sinocyclocheilus anshuiensis]	sp|Q61084|M3K3_MOUSE Mitogen-activated protein kinase kinase kinase 3 OS=Mus musculus GN=Map3k3 PE=1 SV=1//0
CI01000092_02616905_02658519	adapters, effectors and signal transducers	MAPK related	>ref|XP_016327369.1| mitogen-activated protein kinase-binding protein 1-like isoform X1 [Sinocyclocheilus anshuiensis]	sp|O43379|WDR62_HUMAN WD repeat-containing protein 62 OS=Homo sapiens GN=WDR62 PE=1 SV=4//0
CI01000111_02944564_02946085	adapters, effectors and signal transducers	MAPK related	>ref|XP_005744785.1| mitogen-activated protein kinase kinase kinase 2-like isoform X1 [Pundamilia nyererei]	sp|Q54Y90|Y0133_DICDI Probable serine/threonine-protein kinase DDB_G0278665 OS=Dictyostelium discoideum GN=DDB_G0278665 PE=3 SV=1//5.39667e-07
CI01000135_01432999_01466742	adapters, effectors and signal transducers	MAPK related	>ref|XP_016295290.1| mitogen-activated protein kinase kinase kinase 5-like [Sinocyclocheilus anshuiensis]	sp|Q99683|M3K5_HUMAN Mitogen-activated protein kinase kinase kinase 5 OS=Homo sapiens GN=MAP3K5 PE=1 SV=1//0
CI01000198_00095177_00107326	adapters, effectors and signal transducers	MAPK related	>ref|XP_016097540.1| mitogen-activated protein kinase kinase kinase 13-like isoform X1 [Sinocyclocheilus grahami] ref|XP_016097541.1|	sp|Q1HKZ5|M3K13_MOUSE Mitogen-activated protein kinase kinase kinase 13 OS=Mus musculus GN=Map3k13 PE=2 SV=1//0
CI01000200_00490226_00514771	adapters, effectors and signal transducers	MAPK related	>ref|XP_016318496.1| mitogen-activated protein kinase kinase kinase 11-like [Sinocyclocheilus anshuiensis]	sp|Q16584|M3K11_HUMAN Mitogen-activated protein kinase kinase kinase 11 OS=Homo sapiens GN=MAP3K11 PE=1 SV=1//5.41916e-100
CI01000212_00130148_00164397	adapters, effectors and signal transducers	MAPK related	>ref|XP_016339583.1| mitogen-activated protein kinase kinase kinase kinase 4 isoform X1 [Sinocyclocheilus anshuiensis]	sp|O95819|M4K4_HUMAN Mitogen-activated protein kinase kinase kinase kinase 4 OS=Homo sapiens GN=MAP4K4 PE=1 SV=2//2.0379e-10
CI01000218_00214048_00223824	adapters, effectors and signal transducers	MAPK related	>ref|XP_016114123.1| mitogen-activated protein kinase kinase kinase kinase 5-like isoform X3 [Sinocyclocheilus grahami]	sp|Q9Y4K4|M4K5_HUMAN Mitogen-activated protein kinase kinase kinase kinase 5 OS=Homo sapiens GN=MAP4K5 PE=1 SV=1//2.8799e-22
CI01000304_01573427_01639447	adapters, effectors and signal transducers	MAPK related	>ref|XP_005155564.1| mitogen-activated protein kinase kinase kinase 1 isoform X1 [Danio rerio]	sp|Q13233|M3K1_HUMAN Mitogen-activated protein kinase kinase kinase 1 OS=Homo sapiens GN=MAP3K1 PE=1 SV=4//0
CI01000306_05902120_05929983	adapters, effectors and signal transducers	MAPK related	>ref|XP_016345303.1| mitogen-activated protein kinase kinase kinase kinase 3-like isoform X1 [Sinocyclocheilus anshuiensis]	sp|Q99JP0|M4K3_MOUSE Mitogen-activated protein kinase kinase kinase kinase 3 OS=Mus musculus GN=Map4k3 PE=1 SV=4//4.50277e-07
CI01000310_04087190_04130088	adapters, effectors and signal transducers	MAPK related	>ref|XP_016129512.1| mitogen-activated protein kinase-binding protein 1 isoform X4 [Sinocyclocheilus grahami]	sp|Q6NS57|MABP1_MOUSE Mitogen-activated protein kinase-binding protein 1 OS=Mus musculus GN=Mapkbp1 PE=1 SV=1//0
CI01000310_04130508_04135678	adapters, effectors and signal transducers	MAPK related	>ref|XP_016129509.1| mitogen-activated protein kinase-binding protein 1 isoform X1 [Sinocyclocheilus grahami]	sp|Q6DFF9|MABP1_XENLA Mitogen-activated protein kinase-binding protein 1 OS=Xenopus laevis GN=mapkbp1 PE=2 SV=1//1.12023e-10
CI01000313_01733333_01747199	adapters, effectors and signal transducers	MAPK related	>ref|XP_016319136.1| mitogen-activated protein kinase kinase kinase kinase 3 isoform X1 [Sinocyclocheilus anshuiensis]	sp|Q924I2|M4K3_RAT Mitogen-activated protein kinase kinase kinase kinase 3 OS=Rattus norvegicus GN=Map4k3 PE=1 SV=2//0
CI01000325_03782687_03802593	adapters, effectors and signal transducers	MAPK related	>ref|XP_016427501.1| mitogen-activated protein kinase kinase kinase 7-like [Sinocyclocheilus rhinocerous]	sp|Q5RFL3|M3K7_PONAB Mitogen-activated protein kinase kinase kinase 7 OS=Pongo abelii GN=MAP3K7 PE=2 SV=1//1.00982e-40
CI01000344_00161926_00167210	adapters, effectors and signal transducers	MAPK related	>emb|CAH68859.1| mitogen-activated protein kinase kinase kinase kinase 2-like [Danio rerio]	sp|Q8IVH8|M4K3_HUMAN Mitogen-activated protein kinase kinase kinase kinase 3 OS=Homo sapiens GN=MAP4K3 PE=1 SV=1//2.23343e-07
CI01000344_00182618_00199388	adapters, effectors and signal transducers	MAPK related	>ref|NP_001035448.1| mitogen-activated protein kinase kinase kinase kinase 2 [Danio rerio] gb|AAI15222.1|	sp|Q61161|M4K2_MOUSE Mitogen-activated protein kinase kinase kinase kinase 2 OS=Mus musculus GN=Map4k2 PE=1 SV=1//0
CI01000350_00324715_00343520	adapters, effectors and signal transducers	MAPK related	>ref|XP_016358333.1| mitogen-activated protein kinase kinase kinase 12 isoform X1 [Sinocyclocheilus anshuiensis]	sp|Q60700|M3K12_MOUSE Mitogen-activated protein kinase kinase kinase 12 OS=Mus musculus GN=Map3k12 PE=1 SV=1//5.18556e-23
CI01000350_02051537_02098878	adapters, effectors and signal transducers	MAPK related	>ref|XP_016411524.1| mitogen-activated protein kinase kinase kinase MLT-like [Sinocyclocheilus rhinocerous]	sp|Q9ESL4|MLTK_MOUSE Mitogen-activated protein kinase kinase kinase MLT OS=Mus musculus GN=Zak PE=1 SV=1//0
CI01000018_03795661_03800529	adapters, effectors and signal transducers	MYD88	>gb|AKM20823.1| myeloid differentiation factor 88 [Squaliobarbus curriculus]	sp|Q5XJ85|MYD88_DANRE Myeloid differentiation primary response protein MyD88 OS=Danio rerio GN=myd88 PE=2 SV=2//3.98839e-145
CI01142789_00000864_00001041	adapters, effectors and signal transducers	NALP	>ref|XP_016361376.1| protein NLRC3-like [Sinocyclocheilus anshuiensis]	sp|P59047|NALP5_HUMAN NACHT, LRR and PYD domains-containing protein 5 OS=Homo sapiens GN=NLRP5 PE=2 SV=2//1.29281e-06
CI01000000_02516813_02517287	adapters, effectors and signal transducers	NFKB	>ref|XP_016353886.1| nuclear factor NF-kappa-B p105 subunit-like, partial [Sinocyclocheilus anshuiensis]	sp|Q04861|NFKB1_CHICK Nuclear factor NF-kappa-B p105 subunit OS=Gallus gallus GN=NFKB1 PE=2 SV=2//4.97484e-15
CI01000000_02534790_02541012	adapters, effectors and signal transducers	NFKB	>ref|XP_016421168.1| nuclear factor NF-kappa-B p105 subunit-like isoform X2 [Sinocyclocheilus rhinocerous]	sp|Q04861|NFKB1_CHICK Nuclear factor NF-kappa-B p105 subunit OS=Gallus gallus GN=NFKB1 PE=2 SV=2//7.27257e-83
CI01000012_13593620_13605408	adapters, effectors and signal transducers	NFKB	>ref|XP_016390179.1| nuclear factor NF-kappa-B p100 subunit-like isoform X1 [Sinocyclocheilus rhinocerous]	sp|Q9WTK5|NFKB2_MOUSE Nuclear factor NF-kappa-B p100 subunit OS=Mus musculus GN=Nfkb2 PE=1 SV=1//1.22365e-76
CI01000027_05398796_05408689	adapters, effectors and signal transducers	NFKBI and related	>gb|KTF88432.1| hypothetical protein cypCar_00001293, partial [Cyprinus carpio]	sp|Q2TB02|IKBD_MOUSE NF-kappa-B inhibitor delta OS=Mus musculus GN=Nfkbid PE=1 SV=2//2.07805e-81
CI01000029_07405933_07416452	adapters, effectors and signal transducers	NFKBI and related	>ref|XP_016317131.1| NF-kappa-B inhibitor epsilon-like [Sinocyclocheilus anshuiensis]	sp|O00221|IKBE_HUMAN NF-kappa-B inhibitor epsilon OS=Homo sapiens GN=NFKBIE PE=1 SV=3//1.70406e-65
CI01000034_05293290_05295122	adapters, effectors and signal transducers	NFKBI and related	>ref|XP_016134950.1| NF-kappa-B inhibitor-interacting Ras-like protein 2 [Sinocyclocheilus grahami] ref|XP_016134951.1|	sp|Q6DGL2|KBRS2_DANRE NF-kappa-B inhibitor-interacting Ras-like protein 2 OS=Danio rerio GN=nkiras2 PE=2 SV=1//6.58825e-133
CI01000039_07442137_07446489	adapters, effectors and signal transducers	NFKBI and related	>ref|XP_016142280.1| NF-kappa-B inhibitor alpha-like [Sinocyclocheilus grahami]	sp|P25963|IKBA_HUMAN NF-kappa-B inhibitor alpha OS=Homo sapiens GN=NFKBIA PE=1 SV=1//6.37539e-20
CI01000051_04155754_04157992	adapters, effectors and signal transducers	NFKBI and related	>gb|AHV91026.1| IkBa [Ctenopharyngodon idella]	sp|Q08353|IKBA_PIG NF-kappa-B inhibitor alpha OS=Sus scrofa GN=NFKBIA PE=2 SV=1//1.69507e-91
CI01000053_01759982_01765920	adapters, effectors and signal transducers	NFKBI and related	>gb|KTF76606.1| hypothetical protein cypCar_00031093 [Cyprinus carpio]	sp|Q9EST8|IKBZ_MOUSE NF-kappa-B inhibitor zeta OS=Mus musculus GN=Nfkbiz PE=1 SV=1//1.84905e-36
CI01000299_06516832_06521405	adapters, effectors and signal transducers	NFKBI and related	>ref|XP_016308242.1| NF-kappa-B inhibitor zeta-like [Sinocyclocheilus anshuiensis]	sp|Q9BE45|IKBZ_BOVIN NF-kappa-B inhibitor zeta OS=Bos taurus GN=NFKBIZ PE=2 SV=2//2.70601e-127
CI01000304_06523767_06526359	adapters, effectors and signal transducers	NFKBI and related	>ref|XP_016374241.1| NF-kappa-B inhibitor-like protein 1 [Sinocyclocheilus rhinocerous] ref|XP_016374242.1|	sp|Q861W0|IKBL1_PANTR NF-kappa-B inhibitor-like protein 1 OS=Pan troglodytes GN=NFKBIL1 PE=3 SV=1//8.6763e-49
CI01000311_00670851_00672918	adapters, effectors and signal transducers	NFKBI and related	>gb|AND77016.1| NF-kappaB inhibitor alpha-like protein b [Megalobrama amblycephala]	sp|Q9Z1E3|IKBA_MOUSE NF-kappa-B inhibitor alpha OS=Mus musculus GN=Nfkbia PE=1 SV=2//2.96138e-83
CI01000320_03639518_03642111	adapters, effectors and signal transducers	NFKBI and related	>ref|XP_016382867.1| NF-kappa-B inhibitor-interacting Ras-like protein 1 [Sinocyclocheilus rhinocerous] ref|XP_016382868.1|	sp|Q6DGQ1|KBRS1_DANRE NF-kappa-B inhibitor-interacting Ras-like protein 1 OS=Danio rerio GN=nkiras1 PE=2 SV=2//7.15312e-118
CI01000000_11906348_11910227	adapters, effectors and signal transducers	NKAP	>ref|XP_016099918.1| NF-kappa-B-activating protein [Sinocyclocheilus grahami] ref|XP_016310366.1|	sp|Q8N5F7|NKAP_HUMAN NF-kappa-B-activating protein OS=Homo sapiens GN=NKAP PE=1 SV=1//5.19648e-11
CI01118599_00000718_00001029	adapters, effectors and signal transducers	NKR	>ref|XP_016349854.1| natural killer cell receptor 2B4-like isoform X1 [Sinocyclocheilus anshuiensis]	-//-
CI01000000_11577295_11582295	adapters, effectors and signal transducers	NKRF	>gb|KTF84825.1| hypothetical protein cypCar_00006803 [Cyprinus carpio]	sp|O15226|NKRF_HUMAN NF-kappa-B-repressing factor OS=Homo sapiens GN=NKRF PE=1 SV=2//1.87532e-12
CI01000005_06458571_06470774	adapters, effectors and signal transducers	NLRC3	>ref|XP_009293969.1| protein NLRC3-like [Danio rerio] ref|XP_017212344.1|	sp|Q5DU56|NLRC3_MOUSE Protein NLRC3 OS=Mus musculus GN=Nlrc3 PE=2 SV=2//3.24048e-45
CI01000006_04394840_04398849	adapters, effectors and signal transducers	NLRC3	>ref|XP_016428612.1| protein NLRC3-like [Sinocyclocheilus rhinocerous] ref|XP_016428613.1|	sp|Q5DU56|NLRC3_MOUSE Protein NLRC3 OS=Mus musculus GN=Nlrc3 PE=2 SV=2//2.2214e-36
CI01000010_11004549_11011803	adapters, effectors and signal transducers	NLRC3	>ref|XP_016127100.1| protein NLRC3-like isoform X1 [Sinocyclocheilus grahami]	sp|Q7RTR2|NLRC3_HUMAN Protein NLRC3 OS=Homo sapiens GN=NLRC3 PE=2 SV=2//7.8925e-69
CI01000013_05483212_05505616	adapters, effectors and signal transducers	NLRC3	>ref|XP_016406066.1| protein NLRC5 isoform X1 [Sinocyclocheilus rhinocerous]	sp|C6FG12|NLRC5_ICTPU Protein NLRC5 OS=Ictalurus punctatus GN=nlrc5 PE=2 SV=1//0
CI01000014_00974308_00976120	adapters, effectors and signal transducers	NLRC3	>ref|XP_016298019.1| protein NLRC3-like [Sinocyclocheilus anshuiensis]	sp|Q7RTR2|NLRC3_HUMAN Protein NLRC3 OS=Homo sapiens GN=NLRC3 PE=2 SV=2//1.80645e-67
CI01000016_10508464_10510408	adapters, effectors and signal transducers	NLRC3	>ref|XP_016360731.1| protein NLRC3-like [Sinocyclocheilus anshuiensis]	sp|Q7RTR2|NLRC3_HUMAN Protein NLRC3 OS=Homo sapiens GN=NLRC3 PE=2 SV=2//1.39965e-65
CI01000021_06773262_06780081	adapters, effectors and signal transducers	NLRC3	>ref|XP_016097957.1| LOW QUALITY PROTEIN: NACHT, LRR and PYD domains-containing protein 3-like [Sinocyclocheilus grahami]	sp|Q7RTR2|NLRC3_HUMAN Protein NLRC3 OS=Homo sapiens GN=NLRC3 PE=2 SV=2//1.41616e-84
CI01000025_00000265_00037459	adapters, effectors and signal transducers	NLRC3	>ref|XP_017208722.1| NACHT, LRR and PYD domains-containing protein 12 [Danio rerio]	sp|Q7RTR2|NLRC3_HUMAN Protein NLRC3 OS=Homo sapiens GN=NLRC3 PE=2 SV=2//5.07115e-07
CI01000030_08232550_08241049	adapters, effectors and signal transducers	NLRC3	>ref|XP_016295294.1| NACHT, LRR and PYD domains-containing protein 3-like [Sinocyclocheilus anshuiensis]	sp|Q7RTR2|NLRC3_HUMAN Protein NLRC3 OS=Homo sapiens GN=NLRC3 PE=2 SV=2//6.91793e-44
CI01000030_08597072_08624990	adapters, effectors and signal transducers	NLRC3	>ref|XP_016104423.1| NACHT, LRR and PYD domains-containing protein 3-like [Sinocyclocheilus grahami]	sp|Q7RTR2|NLRC3_HUMAN Protein NLRC3 OS=Homo sapiens GN=NLRC3 PE=2 SV=2//3.19064e-89
CI01000030_08671133_08672774	adapters, effectors and signal transducers	NLRC3	>ref|XP_016323871.1| protein NLRC3-like [Sinocyclocheilus anshuiensis]	sp|Q7RTR2|NLRC3_HUMAN Protein NLRC3 OS=Homo sapiens GN=NLRC3 PE=2 SV=2//5.64324e-67
CI01000043_06204424_06208220	adapters, effectors and signal transducers	NLRC3	>ref|XP_016406297.1| NACHT, LRR and PYD domains-containing protein 3-like [Sinocyclocheilus rhinocerous]	sp|Q7RTR2|NLRC3_HUMAN Protein NLRC3 OS=Homo sapiens GN=NLRC3 PE=2 SV=2//4.90266e-64
CI01000050_01284083_01292321	adapters, effectors and signal transducers	NLRC3	>ref|XP_016114213.1| NACHT, LRR and PYD domains-containing protein 12-like [Sinocyclocheilus grahami]	sp|Q7RTR2|NLRC3_HUMAN Protein NLRC3 OS=Homo sapiens GN=NLRC3 PE=2 SV=2//1.78974e-54
CI01000053_05526931_05550454	adapters, effectors and signal transducers	NLRC3	>ref|XP_017209916.1| NACHT, LRR and PYD domains-containing protein 3-like isoform X1 [Danio rerio]	sp|Q7RTR2|NLRC3_HUMAN Protein NLRC3 OS=Homo sapiens GN=NLRC3 PE=2 SV=2//2.3991e-90
CI01000057_01471460_01487413	adapters, effectors and signal transducers	NLRC3	>ref|XP_016298019.1| protein NLRC3-like [Sinocyclocheilus anshuiensis]	sp|Q7RTR2|NLRC3_HUMAN Protein NLRC3 OS=Homo sapiens GN=NLRC3 PE=2 SV=2//4.05499e-77
CI01000057_04728914_04731946	adapters, effectors and signal transducers	NLRC3	>ref|XP_016304301.1| protein NLRC3-like [Sinocyclocheilus anshuiensis]	sp|Q7RTR2|NLRC3_HUMAN Protein NLRC3 OS=Homo sapiens GN=NLRC3 PE=2 SV=2//1.48702e-67
CI01000059_06817935_06848280	adapters, effectors and signal transducers	NLRC3	>ref|XP_017208753.1| protein NLRC5 isoform X5 [Danio rerio]	sp|Q7RTR2|NLRC3_HUMAN Protein NLRC3 OS=Homo sapiens GN=NLRC3 PE=2 SV=2//3.74202e-08
CI01000061_00047824_00058263	adapters, effectors and signal transducers	NLRC3	>gb|KTG40770.1| hypothetical protein cypCar_00028782, partial [Cyprinus carpio]	sp|Q7RTR2|NLRC3_HUMAN Protein NLRC3 OS=Homo sapiens GN=NLRC3 PE=2 SV=2//2.06702e-11
CI01000061_00068790_00074836	adapters, effectors and signal transducers	NLRC3	>ref|XP_016308797.1| NACHT, LRR and PYD domains-containing protein 14-like [Sinocyclocheilus anshuiensis]	sp|Q7RTR2|NLRC3_HUMAN Protein NLRC3 OS=Homo sapiens GN=NLRC3 PE=2 SV=2//1.25304e-10
CI01000070_04829311_04831080	adapters, effectors and signal transducers	NLRC3	>ref|XP_016104921.1| protein NLRC3-like [Sinocyclocheilus grahami]	sp|Q7RTR2|NLRC3_HUMAN Protein NLRC3 OS=Homo sapiens GN=NLRC3 PE=2 SV=2//6.72606e-63
CI01000070_04844701_04867804	adapters, effectors and signal transducers	NLRC3	>ref|XP_017206733.1| NACHT, LRR and PYD domains-containing protein 3 isoform X5 [Danio rerio]	sp|Q7RTR2|NLRC3_HUMAN Protein NLRC3 OS=Homo sapiens GN=NLRC3 PE=2 SV=2//4.33777e-67
CI01000072_04883669_04888061	adapters, effectors and signal transducers	NLRC3	>ref|XP_016429732.1| protein NLRC3-like [Sinocyclocheilus rhinocerous] ref|XP_016429740.1|	sp|Q7RTR2|NLRC3_HUMAN Protein NLRC3 OS=Homo sapiens GN=NLRC3 PE=2 SV=2//2.02283e-06
CI01000092_00887219_00908525	adapters, effectors and signal transducers	NLRC3	>ref|XP_016364258.1| protein NLRC3-like [Sinocyclocheilus rhinocerous]	sp|Q7RTR2|NLRC3_HUMAN Protein NLRC3 OS=Homo sapiens GN=NLRC3 PE=2 SV=2//5.01939e-60
CI01000092_03702024_03712418	adapters, effectors and signal transducers	NLRC3	>ref|XP_016115374.1| NACHT, LRR and PYD domains-containing protein 12-like [Sinocyclocheilus grahami]	sp|Q7RTR2|NLRC3_HUMAN Protein NLRC3 OS=Homo sapiens GN=NLRC3 PE=2 SV=2//3.28586e-57
CI01000092_04822399_04827194	adapters, effectors and signal transducers	NLRC3	>ref|XP_016108896.1| NACHT, LRR and PYD domains-containing protein 3-like [Sinocyclocheilus grahami]	sp|Q7RTR2|NLRC3_HUMAN Protein NLRC3 OS=Homo sapiens GN=NLRC3 PE=2 SV=2//7.72908e-65
CI01000095_03485842_03499188	adapters, effectors and signal transducers	NLRC3	>ref|XP_017206561.1| NACHT, LRR and PYD domains-containing protein 12-like [Danio rerio]	sp|Q7RTR2|NLRC3_HUMAN Protein NLRC3 OS=Homo sapiens GN=NLRC3 PE=2 SV=2//5.08177e-90
CI01000099_00003573_00007424	adapters, effectors and signal transducers	NLRC3	>ref|XP_016323871.1| protein NLRC3-like [Sinocyclocheilus anshuiensis]	sp|Q7RTR2|NLRC3_HUMAN Protein NLRC3 OS=Homo sapiens GN=NLRC3 PE=2 SV=2//3.05632e-58
CI01000111_01403307_01418520	adapters, effectors and signal transducers	NLRC3	>gb|KTF87473.1| hypothetical protein cypCar_00031796, partial [Cyprinus carpio]	sp|Q7RTR2|NLRC3_HUMAN Protein NLRC3 OS=Homo sapiens GN=NLRC3 PE=2 SV=2//7.17306e-71
CI01000112_01967374_01971965	adapters, effectors and signal transducers	NLRC3	>ref|XP_016115307.1| NACHT, LRR and PYD domains-containing protein 3-like [Sinocyclocheilus grahami]	sp|Q7RTR2|NLRC3_HUMAN Protein NLRC3 OS=Homo sapiens GN=NLRC3 PE=2 SV=2//3.22846e-61
CI01000112_02659891_02661832	adapters, effectors and signal transducers	NLRC3	>ref|XP_016398914.1| NACHT, LRR and PYD domains-containing protein 3-like, partial [Sinocyclocheilus rhinocerous]	sp|Q7RTR2|NLRC3_HUMAN Protein NLRC3 OS=Homo sapiens GN=NLRC3 PE=2 SV=2//3.17063e-52
CI01000112_04346478_04353682	adapters, effectors and signal transducers	NLRC3	>gb|KTG05226.1| hypothetical protein cypCar_00049147, partial [Cyprinus carpio]	sp|Q7RTR2|NLRC3_HUMAN Protein NLRC3 OS=Homo sapiens GN=NLRC3 PE=2 SV=2//1.33537e-62
CI01000112_04543653_04551134	adapters, effectors and signal transducers	NLRC3	>ref|XP_016395264.1| protein NLRC3-like [Sinocyclocheilus rhinocerous]	sp|Q7RTR2|NLRC3_HUMAN Protein NLRC3 OS=Homo sapiens GN=NLRC3 PE=2 SV=2//6.67448e-70
CI01000112_05076817_05101845	adapters, effectors and signal transducers	NLRC3	>ref|XP_016323871.1| protein NLRC3-like [Sinocyclocheilus anshuiensis]	sp|Q7RTR2|NLRC3_HUMAN Protein NLRC3 OS=Homo sapiens GN=NLRC3 PE=2 SV=2//1.17822e-68
CI01000116_00549678_00582225	adapters, effectors and signal transducers	NLRC3	>ref|XP_016104423.1| NACHT, LRR and PYD domains-containing protein 3-like [Sinocyclocheilus grahami]	sp|Q7RTR2|NLRC3_HUMAN Protein NLRC3 OS=Homo sapiens GN=NLRC3 PE=2 SV=2//7.92728e-06
CI01000127_00001054_00010602	adapters, effectors and signal transducers	NLRC3	>ref|XP_016114213.1| NACHT, LRR and PYD domains-containing protein 12-like [Sinocyclocheilus grahami]	sp|Q7RTR2|NLRC3_HUMAN Protein NLRC3 OS=Homo sapiens GN=NLRC3 PE=2 SV=2//4.49811e-60
CI01000127_00030670_00036400	adapters, effectors and signal transducers	NLRC3	>ref|XP_016345042.1| NACHT, LRR and PYD domains-containing protein 3-like [Sinocyclocheilus anshuiensis]	sp|Q7RTR2|NLRC3_HUMAN Protein NLRC3 OS=Homo sapiens GN=NLRC3 PE=2 SV=2//1.34992e-57
CI01000133_01838263_01840469	adapters, effectors and signal transducers	NLRC3	>gb|KTF84794.1| hypothetical protein cypCar_00012593 [Cyprinus carpio]	sp|Q7RTR2|NLRC3_HUMAN Protein NLRC3 OS=Homo sapiens GN=NLRC3 PE=2 SV=2//6.0728e-65
CI01000135_00501028_00501977	adapters, effectors and signal transducers	NLRC3	>ref|XP_016298831.1| NACHT, LRR and PYD domains-containing protein 3-like [Sinocyclocheilus anshuiensis]	sp|Q5DU56|NLRC3_MOUSE Protein NLRC3 OS=Mus musculus GN=Nlrc3 PE=2 SV=2//1.14462e-27
CI01000140_01464729_01470072	adapters, effectors and signal transducers	NLRC3	>ref|XP_017210911.1| si:ch211-114l13.13 isoform X1 [Danio rerio] ref|XP_017210919.1|	sp|Q7RTR2|NLRC3_HUMAN Protein NLRC3 OS=Homo sapiens GN=NLRC3 PE=2 SV=2//1.7475e-56
CI01000140_02004697_02009524	adapters, effectors and signal transducers	NLRC3	>ref|XP_016341807.1| NACHT, LRR and PYD domains-containing protein 3-like [Sinocyclocheilus anshuiensis]	sp|Q7RTR2|NLRC3_HUMAN Protein NLRC3 OS=Homo sapiens GN=NLRC3 PE=2 SV=2//1.14135e-57
CI01000140_02047275_02055290	adapters, effectors and signal transducers	NLRC3	>ref|XP_016341807.1| NACHT, LRR and PYD domains-containing protein 3-like [Sinocyclocheilus anshuiensis]	sp|Q7RTR2|NLRC3_HUMAN Protein NLRC3 OS=Homo sapiens GN=NLRC3 PE=2 SV=2//2.0284e-57
CI01000141_00058341_00070499	adapters, effectors and signal transducers	NLRC3	>ref|XP_016420244.1| NACHT, LRR and PYD domains-containing protein 3-like isoform X3 [Sinocyclocheilus rhinocerous]	sp|Q7RTR2|NLRC3_HUMAN Protein NLRC3 OS=Homo sapiens GN=NLRC3 PE=2 SV=2//1.31179e-68
CI01000141_00496039_00508898	adapters, effectors and signal transducers	NLRC3	>ref|XP_016108042.1| NACHT, LRR and PYD domains-containing protein 3-like [Sinocyclocheilus grahami]	sp|Q7RTR2|NLRC3_HUMAN Protein NLRC3 OS=Homo sapiens GN=NLRC3 PE=2 SV=2//8.65044e-72
CI01000142_00148953_00163502	adapters, effectors and signal transducers	NLRC3	>ref|XP_016328249.1| NACHT, LRR and PYD domains-containing protein 12-like [Sinocyclocheilus anshuiensis]	sp|Q7RTR2|NLRC3_HUMAN Protein NLRC3 OS=Homo sapiens GN=NLRC3 PE=2 SV=2//1.6861e-75
CI01000143_00172019_00177156	adapters, effectors and signal transducers	NLRC3	>ref|XP_016341807.1| NACHT, LRR and PYD domains-containing protein 3-like [Sinocyclocheilus anshuiensis]	sp|Q5DU56|NLRC3_MOUSE Protein NLRC3 OS=Mus musculus GN=Nlrc3 PE=2 SV=2//3.48522e-51
CI01000143_00549209_00576233	adapters, effectors and signal transducers	NLRC3	>ref|XP_016341807.1| NACHT, LRR and PYD domains-containing protein 3-like [Sinocyclocheilus anshuiensis]	sp|Q5DU56|NLRC3_MOUSE Protein NLRC3 OS=Mus musculus GN=Nlrc3 PE=2 SV=2//6.67368e-53
CI01000143_00620553_00662108	adapters, effectors and signal transducers	NLRC3	>ref|XP_016104423.1| NACHT, LRR and PYD domains-containing protein 3-like [Sinocyclocheilus grahami]	sp|Q7RTR2|NLRC3_HUMAN Protein NLRC3 OS=Homo sapiens GN=NLRC3 PE=2 SV=2//1.23971e-63
CI01000149_00421067_00437404	adapters, effectors and signal transducers	NLRC3	>ref|XP_016104921.1| protein NLRC3-like [Sinocyclocheilus grahami]	sp|Q7RTR2|NLRC3_HUMAN Protein NLRC3 OS=Homo sapiens GN=NLRC3 PE=2 SV=2//1.04182e-63
CI01000149_00472532_00522475	adapters, effectors and signal transducers	NLRC3	>ref|XP_017576914.1| uncharacterized protein LOC108441740 [Pygocentrus nattereri]	sp|Q7RTR2|NLRC3_HUMAN Protein NLRC3 OS=Homo sapiens GN=NLRC3 PE=2 SV=2//1.04387e-07
CI01000154_01524327_01555571	adapters, effectors and signal transducers	NLRC3	>ref|XP_016104921.1| protein NLRC3-like [Sinocyclocheilus grahami]	sp|Q7RTR2|NLRC3_HUMAN Protein NLRC3 OS=Homo sapiens GN=NLRC3 PE=2 SV=2//2.02321e-31
CI01000160_00204784_00210321	adapters, effectors and signal transducers	NLRC3	>ref|NP_001315367.1| si:ch211-114l13.13 [Danio rerio]	sp|Q7RTR2|NLRC3_HUMAN Protein NLRC3 OS=Homo sapiens GN=NLRC3 PE=2 SV=2//1.76985e-67
CI01000160_00237076_00238848	adapters, effectors and signal transducers	NLRC3	>ref|XP_016103924.1| NACHT, LRR and PYD domains-containing protein 3-like [Sinocyclocheilus grahami]	sp|Q7RTR2|NLRC3_HUMAN Protein NLRC3 OS=Homo sapiens GN=NLRC3 PE=2 SV=2//4.18345e-69
CI01000160_00290038_00293707	adapters, effectors and signal transducers	NLRC3	>gb|KTF82838.1| hypothetical protein cypCar_00042805 [Cyprinus carpio]	sp|Q7RTR2|NLRC3_HUMAN Protein NLRC3 OS=Homo sapiens GN=NLRC3 PE=2 SV=2//7.91162e-13
CI01000160_00294547_00350091	adapters, effectors and signal transducers	NLRC3	>ref|XP_016108042.1| NACHT, LRR and PYD domains-containing protein 3-like [Sinocyclocheilus grahami]	sp|Q7RTR2|NLRC3_HUMAN Protein NLRC3 OS=Homo sapiens GN=NLRC3 PE=2 SV=2//1.12748e-73
CI01000160_00505530_00513120	adapters, effectors and signal transducers	NLRC3	>ref|XP_016341807.1| NACHT, LRR and PYD domains-containing protein 3-like [Sinocyclocheilus anshuiensis]	sp|Q7RTR2|NLRC3_HUMAN Protein NLRC3 OS=Homo sapiens GN=NLRC3 PE=2 SV=2//5.19509e-68
CI01000160_01502927_01510945	adapters, effectors and signal transducers	NLRC3	>ref|XP_017207223.1| NACHT, LRR and PYD domains-containing protein 3-like isoform X3 [Danio rerio]	sp|Q7RTR2|NLRC3_HUMAN Protein NLRC3 OS=Homo sapiens GN=NLRC3 PE=2 SV=2//3.72914e-66
CI01000167_00018967_00089855	adapters, effectors and signal transducers	NLRC3	>ref|XP_016304301.1| protein NLRC3-like [Sinocyclocheilus anshuiensis]	sp|Q7RTR2|NLRC3_HUMAN Protein NLRC3 OS=Homo sapiens GN=NLRC3 PE=2 SV=2//6.39412e-75
CI01000167_00105190_00110816	adapters, effectors and signal transducers	NLRC3	>ref|XP_016108042.1| NACHT, LRR and PYD domains-containing protein 3-like [Sinocyclocheilus grahami]	sp|Q7RTR2|NLRC3_HUMAN Protein NLRC3 OS=Homo sapiens GN=NLRC3 PE=2 SV=2//1.44127e-61
CI01000172_00272502_00280824	adapters, effectors and signal transducers	NLRC3	>ref|XP_016385664.1| protein NLRC3-like [Sinocyclocheilus rhinocerous]	sp|Q7RTR2|NLRC3_HUMAN Protein NLRC3 OS=Homo sapiens GN=NLRC3 PE=2 SV=2//2.13963e-53
CI01000174_00012771_00023282	adapters, effectors and signal transducers	NLRC3	>ref|XP_016107856.1| NACHT, LRR and PYD domains-containing protein 12-like [Sinocyclocheilus grahami]	sp|Q7RTR2|NLRC3_HUMAN Protein NLRC3 OS=Homo sapiens GN=NLRC3 PE=2 SV=2//1.60966e-76
CI01000174_00549899_00573493	adapters, effectors and signal transducers	NLRC3	>ref|XP_016385664.1| protein NLRC3-like [Sinocyclocheilus rhinocerous]	sp|Q7RTR2|NLRC3_HUMAN Protein NLRC3 OS=Homo sapiens GN=NLRC3 PE=2 SV=2//3.17076e-55
CI01000175_00024022_00027455	adapters, effectors and signal transducers	NLRC3	>ref|XP_016116301.1| protein NLRC3-like [Sinocyclocheilus grahami]	sp|Q7RTR2|NLRC3_HUMAN Protein NLRC3 OS=Homo sapiens GN=NLRC3 PE=2 SV=2//5.80655e-64
CI01000175_00039321_00057759	adapters, effectors and signal transducers	NLRC3	>ref|XP_016304301.1| protein NLRC3-like [Sinocyclocheilus anshuiensis]	sp|Q7RTR2|NLRC3_HUMAN Protein NLRC3 OS=Homo sapiens GN=NLRC3 PE=2 SV=2//4.29685e-70
CI01000175_00114616_00117394	adapters, effectors and signal transducers	NLRC3	>ref|XP_016304301.1| protein NLRC3-like [Sinocyclocheilus anshuiensis]	sp|Q7RTR2|NLRC3_HUMAN Protein NLRC3 OS=Homo sapiens GN=NLRC3 PE=2 SV=2//3.12541e-46
CI01000179_00298878_00310171	adapters, effectors and signal transducers	NLRC3	>ref|XP_016111700.1| NACHT, LRR and PYD domains-containing protein 12-like [Sinocyclocheilus grahami]	sp|Q7RTR2|NLRC3_HUMAN Protein NLRC3 OS=Homo sapiens GN=NLRC3 PE=2 SV=2//6.38712e-69
CI01000190_01409278_01415284	adapters, effectors and signal transducers	NLRC3	>ref|XP_016338091.1| NACHT, LRR and PYD domains-containing protein 3-like, partial [Sinocyclocheilus anshuiensis]	sp|Q7RTR2|NLRC3_HUMAN Protein NLRC3 OS=Homo sapiens GN=NLRC3 PE=2 SV=2//1.84168e-43
CI01000190_01446777_01465687	adapters, effectors and signal transducers	NLRC3	>gb|KTF80438.1| hypothetical protein cypCar_00044813, partial [Cyprinus carpio]	sp|Q7RTR2|NLRC3_HUMAN Protein NLRC3 OS=Homo sapiens GN=NLRC3 PE=2 SV=2//1.37981e-70
CI01000190_01638049_01647600	adapters, effectors and signal transducers	NLRC3	>ref|XP_016323871.1| protein NLRC3-like [Sinocyclocheilus anshuiensis]	sp|Q7RTR2|NLRC3_HUMAN Protein NLRC3 OS=Homo sapiens GN=NLRC3 PE=2 SV=2//4.74896e-58
CI01000191_00055961_00064481	adapters, effectors and signal transducers	NLRC3	>ref|XP_016304301.1| protein NLRC3-like [Sinocyclocheilus anshuiensis]	sp|Q7RTR2|NLRC3_HUMAN Protein NLRC3 OS=Homo sapiens GN=NLRC3 PE=2 SV=2//9.97231e-69
CI01000212_00330620_00334254	adapters, effectors and signal transducers	NLRC3	>ref|XP_016338091.1| NACHT, LRR and PYD domains-containing protein 3-like, partial [Sinocyclocheilus anshuiensis]	sp|Q7RTR2|NLRC3_HUMAN Protein NLRC3 OS=Homo sapiens GN=NLRC3 PE=2 SV=2//5.49585e-66
CI01000225_00658080_00695915	adapters, effectors and signal transducers	NLRC3	>ref|XP_016104921.1| protein NLRC3-like [Sinocyclocheilus grahami]	sp|Q7RTR2|NLRC3_HUMAN Protein NLRC3 OS=Homo sapiens GN=NLRC3 PE=2 SV=2//2.63913e-23
CI01000237_00107431_00121817	adapters, effectors and signal transducers	NLRC3	>ref|XP_016384460.1| NACHT, LRR and PYD domains-containing protein 12-like [Sinocyclocheilus rhinocerous]	sp|Q7RTR2|NLRC3_HUMAN Protein NLRC3 OS=Homo sapiens GN=NLRC3 PE=2 SV=2//9.45232e-70
CI01000242_00000811_00008620	adapters, effectors and signal transducers	NLRC3	>ref|XP_016318119.1| protein NLRC3-like [Sinocyclocheilus anshuiensis]	sp|Q7RTR2|NLRC3_HUMAN Protein NLRC3 OS=Homo sapiens GN=NLRC3 PE=2 SV=2//3.83269e-39
CI01000243_00168395_00239961	adapters, effectors and signal transducers	NLRC3	>ref|XP_016335318.1| uncharacterized protein LOC107683790 [Sinocyclocheilus anshuiensis]	sp|Q7RTR2|NLRC3_HUMAN Protein NLRC3 OS=Homo sapiens GN=NLRC3 PE=2 SV=2//5.66816e-09
CI01000260_00005946_00046716	adapters, effectors and signal transducers	NLRC3	>ref|XP_016304301.1| protein NLRC3-like [Sinocyclocheilus anshuiensis]	sp|Q7RTR2|NLRC3_HUMAN Protein NLRC3 OS=Homo sapiens GN=NLRC3 PE=2 SV=2//6.51004e-59
CI01000276_00109994_00114332	adapters, effectors and signal transducers	NLRC3	>ref|XP_016117212.1| protein NLRC3-like [Sinocyclocheilus grahami]	sp|Q7RTR2|NLRC3_HUMAN Protein NLRC3 OS=Homo sapiens GN=NLRC3 PE=2 SV=2//6.60434e-68
CI01000277_00014849_00030808	adapters, effectors and signal transducers	NLRC3	>ref|XP_016412990.1| NACHT, LRR and PYD domains-containing protein 3-like [Sinocyclocheilus rhinocerous]	sp|Q7RTR2|NLRC3_HUMAN Protein NLRC3 OS=Homo sapiens GN=NLRC3 PE=2 SV=2//4.15728e-45
CI01000280_00039362_00058641	adapters, effectors and signal transducers	NLRC3	>ref|XP_016339497.1| uncharacterized protein LOC107686860 [Sinocyclocheilus anshuiensis]	sp|Q5DU56|NLRC3_MOUSE Protein NLRC3 OS=Mus musculus GN=Nlrc3 PE=2 SV=2//1.37351e-41
CI01000302_00926436_00959384	adapters, effectors and signal transducers	NLRC3	>ref|XP_016115374.1| NACHT, LRR and PYD domains-containing protein 12-like [Sinocyclocheilus grahami]	sp|Q7RTR2|NLRC3_HUMAN Protein NLRC3 OS=Homo sapiens GN=NLRC3 PE=2 SV=2//9.1771e-11
CI01000302_00969729_00985793	adapters, effectors and signal transducers	NLRC3	>ref|XP_016420244.1| NACHT, LRR and PYD domains-containing protein 3-like isoform X3 [Sinocyclocheilus rhinocerous]	sp|Q7RTR2|NLRC3_HUMAN Protein NLRC3 OS=Homo sapiens GN=NLRC3 PE=2 SV=2//5.58416e-56
CI01000306_00235686_00242814	adapters, effectors and signal transducers	NLRC3	>ref|XP_016295294.1| NACHT, LRR and PYD domains-containing protein 3-like [Sinocyclocheilus anshuiensis]	sp|Q7RTR2|NLRC3_HUMAN Protein NLRC3 OS=Homo sapiens GN=NLRC3 PE=2 SV=2//4.64842e-48
CI01000310_00032999_00038804	adapters, effectors and signal transducers	NLRC3	>ref|XP_016395264.1| protein NLRC3-like [Sinocyclocheilus rhinocerous]	sp|Q7RTR2|NLRC3_HUMAN Protein NLRC3 OS=Homo sapiens GN=NLRC3 PE=2 SV=2//7.40049e-60
CI01000310_00653504_00679039	adapters, effectors and signal transducers	NLRC3	>ref|XP_016117989.1| NACHT, LRR and PYD domains-containing protein 3-like, partial [Sinocyclocheilus grahami]	sp|Q7RTR2|NLRC3_HUMAN Protein NLRC3 OS=Homo sapiens GN=NLRC3 PE=2 SV=2//4.77708e-12
CI01000310_00691123_00696889	adapters, effectors and signal transducers	NLRC3	>ref|XP_016308798.1| NACHT, LRR and PYD domains-containing protein 3-like [Sinocyclocheilus anshuiensis]	sp|Q7RTR2|NLRC3_HUMAN Protein NLRC3 OS=Homo sapiens GN=NLRC3 PE=2 SV=2//3.77159e-08
CI01000311_00306691_00328168	adapters, effectors and signal transducers	NLRC3	>ref|XP_016308798.1| NACHT, LRR and PYD domains-containing protein 3-like [Sinocyclocheilus anshuiensis]	sp|Q7RTR2|NLRC3_HUMAN Protein NLRC3 OS=Homo sapiens GN=NLRC3 PE=2 SV=2//1.11716e-61
CI01000314_01676239_01691014	adapters, effectors and signal transducers	NLRC3	>gb|KTG02572.1| hypothetical protein cypCar_00017719 [Cyprinus carpio]	sp|Q7RTR2|NLRC3_HUMAN Protein NLRC3 OS=Homo sapiens GN=NLRC3 PE=2 SV=2//5.95491e-58
CI01000314_01716386_01722096	adapters, effectors and signal transducers	NLRC3	>ref|XP_016317812.1| protein NLRC3-like [Sinocyclocheilus anshuiensis]	sp|Q7RTR2|NLRC3_HUMAN Protein NLRC3 OS=Homo sapiens GN=NLRC3 PE=2 SV=2//6.5444e-35
CI01000324_00436083_00436651	adapters, effectors and signal transducers	NLRC3	>gb|KTF70958.1| hypothetical protein cypCar_00050274 [Cyprinus carpio]	sp|Q5DU56|NLRC3_MOUSE Protein NLRC3 OS=Mus musculus GN=Nlrc3 PE=2 SV=2//4.50432e-06
CI01000329_00291494_00300236	adapters, effectors and signal transducers	NLRC3	>ref|XP_016327680.1| protein NLRC3 [Sinocyclocheilus anshuiensis]	sp|Q7RTR2|NLRC3_HUMAN Protein NLRC3 OS=Homo sapiens GN=NLRC3 PE=2 SV=2//0
CI01000343_00658397_00667480	adapters, effectors and signal transducers	NLRC3	>ref|XP_017208762.1| uncharacterized protein LOC569265 isoform X1 [Danio rerio]	sp|Q7RTR2|NLRC3_HUMAN Protein NLRC3 OS=Homo sapiens GN=NLRC3 PE=2 SV=2//4.31728e-51
CI01000348_00398693_00428682	adapters, effectors and signal transducers	NLRC3	>ref|XP_016104423.1| NACHT, LRR and PYD domains-containing protein 3-like [Sinocyclocheilus grahami]	sp|Q7RTR2|NLRC3_HUMAN Protein NLRC3 OS=Homo sapiens GN=NLRC3 PE=2 SV=2//4.27383e-16
CI01000350_00925966_00931502	adapters, effectors and signal transducers	NLRC3	>ref|XP_016326363.1| NACHT, LRR and PYD domains-containing protein 12-like [Sinocyclocheilus anshuiensis]	sp|Q7RTR2|NLRC3_HUMAN Protein NLRC3 OS=Homo sapiens GN=NLRC3 PE=2 SV=2//7.58998e-68
CI01000353_00909159_00930428	adapters, effectors and signal transducers	NLRC3	>ref|XP_016362265.1| NACHT, LRR and PYD domains-containing protein 12-like [Sinocyclocheilus anshuiensis]	sp|Q7RTR2|NLRC3_HUMAN Protein NLRC3 OS=Homo sapiens GN=NLRC3 PE=2 SV=2//5.77936e-14
CI01000356_00236990_00260174	adapters, effectors and signal transducers	NLRC3	>ref|XP_016108043.1| NACHT, LRR and PYD domains-containing protein 3-like [Sinocyclocheilus grahami]	sp|Q7RTR2|NLRC3_HUMAN Protein NLRC3 OS=Homo sapiens GN=NLRC3 PE=2 SV=2//2.77674e-62
CI01000358_00550693_00557903	adapters, effectors and signal transducers	NLRC3	>ref|XP_016350030.1| NACHT, LRR and PYD domains-containing protein 3-like [Sinocyclocheilus anshuiensis]	sp|Q7RTR2|NLRC3_HUMAN Protein NLRC3 OS=Homo sapiens GN=NLRC3 PE=2 SV=2//1.28024e-75
CI01000361_00065374_00071083	adapters, effectors and signal transducers	NLRC3	>ref|XP_016385664.1| protein NLRC3-like [Sinocyclocheilus rhinocerous]	sp|Q7RTR2|NLRC3_HUMAN Protein NLRC3 OS=Homo sapiens GN=NLRC3 PE=2 SV=2//3.86316e-66
CI01000361_00131197_00136828	adapters, effectors and signal transducers	NLRC3	>ref|XP_016341807.1| NACHT, LRR and PYD domains-containing protein 3-like [Sinocyclocheilus anshuiensis]	sp|Q7RTR2|NLRC3_HUMAN Protein NLRC3 OS=Homo sapiens GN=NLRC3 PE=2 SV=2//7.82126e-67
CI01000361_00206946_00214292	adapters, effectors and signal transducers	NLRC3	>ref|XP_016385664.1| protein NLRC3-like [Sinocyclocheilus rhinocerous]	sp|Q5DU56|NLRC3_MOUSE Protein NLRC3 OS=Mus musculus GN=Nlrc3 PE=2 SV=2//3.92006e-61
CI01000361_00374993_00383518	adapters, effectors and signal transducers	NLRC3	>ref|XP_016341807.1| NACHT, LRR and PYD domains-containing protein 3-like [Sinocyclocheilus anshuiensis]	sp|Q7RTR2|NLRC3_HUMAN Protein NLRC3 OS=Homo sapiens GN=NLRC3 PE=2 SV=2//2.08575e-51
CI01000361_00486035_00499311	adapters, effectors and signal transducers	NLRC3	>ref|XP_016341807.1| NACHT, LRR and PYD domains-containing protein 3-like [Sinocyclocheilus anshuiensis]	sp|Q7RTR2|NLRC3_HUMAN Protein NLRC3 OS=Homo sapiens GN=NLRC3 PE=2 SV=2//1.28584e-67
CI01000372_00013994_00018003	adapters, effectors and signal transducers	NLRC3	>ref|XP_016311477.1| NACHT, LRR and PYD domains-containing protein 3-like [Sinocyclocheilus anshuiensis]	sp|Q7RTR2|NLRC3_HUMAN Protein NLRC3 OS=Homo sapiens GN=NLRC3 PE=2 SV=2//6.00576e-59
CI01000372_00253462_00260695	adapters, effectors and signal transducers	NLRC3	>ref|XP_016117284.1| NACHT, LRR and PYD domains-containing protein 12-like, partial [Sinocyclocheilus grahami]	sp|Q7RTR2|NLRC3_HUMAN Protein NLRC3 OS=Homo sapiens GN=NLRC3 PE=2 SV=2//1.07632e-61
CI01000373_00097956_00121068	adapters, effectors and signal transducers	NLRC3	>ref|XP_016108042.1| NACHT, LRR and PYD domains-containing protein 3-like [Sinocyclocheilus grahami]	sp|Q7RTR2|NLRC3_HUMAN Protein NLRC3 OS=Homo sapiens GN=NLRC3 PE=2 SV=2//1.92233e-75
CI01000389_00021155_00050712	adapters, effectors and signal transducers	NLRC3	>ref|XP_016364258.1| protein NLRC3-like [Sinocyclocheilus rhinocerous]	sp|Q7RTR2|NLRC3_HUMAN Protein NLRC3 OS=Homo sapiens GN=NLRC3 PE=2 SV=2//2.47328e-06
CI01000397_00039052_00066658	adapters, effectors and signal transducers	NLRC3	>ref|XP_016311477.1| NACHT, LRR and PYD domains-containing protein 3-like [Sinocyclocheilus anshuiensis]	sp|Q7RTR2|NLRC3_HUMAN Protein NLRC3 OS=Homo sapiens GN=NLRC3 PE=2 SV=2//4.0551e-63
CI01000397_00142266_00144610	adapters, effectors and signal transducers	NLRC3	>ref|XP_016308260.1| protein NLRC3-like [Sinocyclocheilus anshuiensis]	sp|Q7RTR2|NLRC3_HUMAN Protein NLRC3 OS=Homo sapiens GN=NLRC3 PE=2 SV=2//5.49805e-68
CI01000400_00047615_00063340	adapters, effectors and signal transducers	NLRC3	>ref|XP_016116301.1| protein NLRC3-like [Sinocyclocheilus grahami]	sp|Q7RTR2|NLRC3_HUMAN Protein NLRC3 OS=Homo sapiens GN=NLRC3 PE=2 SV=2//8.87118e-66
CI01000400_00084248_00100494	adapters, effectors and signal transducers	NLRC3	>ref|XP_016116296.1| protein NLRC3-like [Sinocyclocheilus grahami]	sp|Q7RTR2|NLRC3_HUMAN Protein NLRC3 OS=Homo sapiens GN=NLRC3 PE=2 SV=2//7.90932e-19
CI01000400_00140136_00155262	adapters, effectors and signal transducers	NLRC3	>ref|XP_009294090.1| protein NLRC3-like [Danio rerio]	sp|Q5DU56|NLRC3_MOUSE Protein NLRC3 OS=Mus musculus GN=Nlrc3 PE=2 SV=2//3.09635e-44
CI01000408_00018322_00049325	adapters, effectors and signal transducers	NLRC3	>ref|XP_016304301.1| protein NLRC3-like [Sinocyclocheilus anshuiensis]	sp|Q7RTR2|NLRC3_HUMAN Protein NLRC3 OS=Homo sapiens GN=NLRC3 PE=2 SV=2//1.92111e-69
CI01000408_00057208_00059270	adapters, effectors and signal transducers	NLRC3	>ref|XP_016116301.1| protein NLRC3-like [Sinocyclocheilus grahami]	sp|Q7RTR2|NLRC3_HUMAN Protein NLRC3 OS=Homo sapiens GN=NLRC3 PE=2 SV=2//8.24368e-61
CI01000427_00019738_00058058	adapters, effectors and signal transducers	NLRC3	>ref|XP_017206733.1| NACHT, LRR and PYD domains-containing protein 3 isoform X5 [Danio rerio]	sp|Q7RTR2|NLRC3_HUMAN Protein NLRC3 OS=Homo sapiens GN=NLRC3 PE=2 SV=2//3.70013e-79
CI01000437_00000063_00010815	adapters, effectors and signal transducers	NLRC3	>ref|XP_016104921.1| protein NLRC3-like [Sinocyclocheilus grahami]	sp|Q7RTR2|NLRC3_HUMAN Protein NLRC3 OS=Homo sapiens GN=NLRC3 PE=2 SV=2//1.96116e-52
CI01000479_00018673_00022767	adapters, effectors and signal transducers	NLRC3	>ref|XP_016106264.1| NACHT, LRR and PYD domains-containing protein 12-like [Sinocyclocheilus grahami]	sp|Q7RTR2|NLRC3_HUMAN Protein NLRC3 OS=Homo sapiens GN=NLRC3 PE=2 SV=2//1.16082e-46
CI01000489_00001859_00028735	adapters, effectors and signal transducers	NLRC3	>ref|XP_016304301.1| protein NLRC3-like [Sinocyclocheilus anshuiensis]	sp|Q7RTR2|NLRC3_HUMAN Protein NLRC3 OS=Homo sapiens GN=NLRC3 PE=2 SV=2//3.95453e-54
CI01000518_00000074_00005626	adapters, effectors and signal transducers	NLRC3	>ref|XP_016323871.1| protein NLRC3-like [Sinocyclocheilus anshuiensis]	sp|Q7RTR2|NLRC3_HUMAN Protein NLRC3 OS=Homo sapiens GN=NLRC3 PE=2 SV=2//2.44859e-74
CI01000571_00019015_00020791	adapters, effectors and signal transducers	NLRC3	>ref|XP_016338091.1| NACHT, LRR and PYD domains-containing protein 3-like, partial [Sinocyclocheilus anshuiensis]	sp|Q7RTR2|NLRC3_HUMAN Protein NLRC3 OS=Homo sapiens GN=NLRC3 PE=2 SV=2//7.0476e-58
CI01000590_00014312_00016484	adapters, effectors and signal transducers	NLRC3	>ref|XP_009294090.1| protein NLRC3-like [Danio rerio]	sp|Q7RTR2|NLRC3_HUMAN Protein NLRC3 OS=Homo sapiens GN=NLRC3 PE=2 SV=2//8.9467e-23
CI01001007_00000001_00001815	adapters, effectors and signal transducers	NLRC3	>ref|XP_016317768.1| protein NLRC3-like [Sinocyclocheilus anshuiensis]	sp|Q5DU56|NLRC3_MOUSE Protein NLRC3 OS=Mus musculus GN=Nlrc3 PE=2 SV=2//2.59157e-23
CI01002116_00001050_00002291	adapters, effectors and signal transducers	NLRC3	>ref|XP_016317812.1| protein NLRC3-like [Sinocyclocheilus anshuiensis]	sp|Q7RTR2|NLRC3_HUMAN Protein NLRC3 OS=Homo sapiens GN=NLRC3 PE=2 SV=2//1.44068e-40
CI01009250_00000081_00001322	adapters, effectors and signal transducers	NLRC3	>ref|XP_016107856.1| NACHT, LRR and PYD domains-containing protein 12-like [Sinocyclocheilus grahami]	sp|Q5DU56|NLRC3_MOUSE Protein NLRC3 OS=Mus musculus GN=Nlrc3 PE=2 SV=2//3.39661e-38
CI01013690_00000064_00001305	adapters, effectors and signal transducers	NLRC3	>ref|XP_016317812.1| protein NLRC3-like [Sinocyclocheilus anshuiensis]	sp|Q7RTR2|NLRC3_HUMAN Protein NLRC3 OS=Homo sapiens GN=NLRC3 PE=2 SV=2//1.40803e-39
CI01015435_00001076_00002375	adapters, effectors and signal transducers	NLRC3	>ref|XP_016317812.1| protein NLRC3-like [Sinocyclocheilus anshuiensis]	sp|Q7RTR2|NLRC3_HUMAN Protein NLRC3 OS=Homo sapiens GN=NLRC3 PE=2 SV=2//3.99031e-41
CI01015520_00000045_00000373	adapters, effectors and signal transducers	NLRC3	>ref|XP_016309297.1| protein NLRC3-like [Sinocyclocheilus anshuiensis]	-//-
CI01015697_00000018_00000905	adapters, effectors and signal transducers	NLRC3	>ref|XP_016309297.1| protein NLRC3-like [Sinocyclocheilus anshuiensis]	sp|Q7RTR2|NLRC3_HUMAN Protein NLRC3 OS=Homo sapiens GN=NLRC3 PE=2 SV=2//9.01534e-15
CI01018913_00000979_00002698	adapters, effectors and signal transducers	NLRC3	>ref|XP_016110515.1| protein NLRC3-like, partial [Sinocyclocheilus grahami]	sp|Q7RTR2|NLRC3_HUMAN Protein NLRC3 OS=Homo sapiens GN=NLRC3 PE=2 SV=2//2.09329e-59
CI01022623_00000033_00003085	adapters, effectors and signal transducers	NLRC3	>ref|XP_016117770.1| LOW QUALITY PROTEIN: NACHT, LRR and PYD domains-containing protein 12-like, partial [Sinocyclocheilus grahami]	sp|Q7RTR2|NLRC3_HUMAN Protein NLRC3 OS=Homo sapiens GN=NLRC3 PE=2 SV=2//1.17568e-16
CI01023366_00000250_00002079	adapters, effectors and signal transducers	NLRC3	>ref|XP_016308260.1| protein NLRC3-like [Sinocyclocheilus anshuiensis]	sp|Q7RTR2|NLRC3_HUMAN Protein NLRC3 OS=Homo sapiens GN=NLRC3 PE=2 SV=2//5.21235e-55
CI01023373_00001575_00001765	adapters, effectors and signal transducers	NLRC3	>ref|XP_016100305.1| protein NLRC3-like [Sinocyclocheilus grahami]	-//-
CI01023381_00000018_00000208	adapters, effectors and signal transducers	NLRC3	>ref|XP_016100305.1| protein NLRC3-like [Sinocyclocheilus grahami]	-//-
CI01027133_00001270_00003645	adapters, effectors and signal transducers	NLRC3	>ref|XP_016308250.1| protein NLRC3-like [Sinocyclocheilus anshuiensis]	sp|Q7RTR2|NLRC3_HUMAN Protein NLRC3 OS=Homo sapiens GN=NLRC3 PE=2 SV=2//5.20426e-25
CI01027475_00000255_00003506	adapters, effectors and signal transducers	NLRC3	>ref|XP_016350030.1| NACHT, LRR and PYD domains-containing protein 3-like [Sinocyclocheilus anshuiensis]	sp|Q7RTR2|NLRC3_HUMAN Protein NLRC3 OS=Homo sapiens GN=NLRC3 PE=2 SV=2//7.3607e-59
CI01031564_00000012_00000905	adapters, effectors and signal transducers	NLRC3	>ref|XP_016371382.1| protein NLRC3-like, partial [Sinocyclocheilus rhinocerous]	sp|Q7RTR2|NLRC3_HUMAN Protein NLRC3 OS=Homo sapiens GN=NLRC3 PE=2 SV=2//3.65054e-11
CI01033569_00000041_00000624	adapters, effectors and signal transducers	NLRC3	>ref|XP_016128400.1| protein NLRC3-like [Sinocyclocheilus grahami]	sp|B0FPE9|NALP3_MACMU NACHT, LRR and PYD domains-containing protein 3 OS=Macaca mulatta GN=NLRP3 PE=2 SV=1//7.65035e-13
CI01037499_00000012_00001101	adapters, effectors and signal transducers	NLRC3	>ref|XP_016364258.1| protein NLRC3-like [Sinocyclocheilus rhinocerous]	sp|Q7RTR2|NLRC3_HUMAN Protein NLRC3 OS=Homo sapiens GN=NLRC3 PE=2 SV=2//1.78483e-52
CI01039314_00000053_00000658	adapters, effectors and signal transducers	NLRC3	>ref|XP_016366260.1| protein NLRC3-like, partial [Sinocyclocheilus rhinocerous]	sp|Q7RTR2|NLRC3_HUMAN Protein NLRC3 OS=Homo sapiens GN=NLRC3 PE=2 SV=2//1.18677e-26
CI01039324_00000106_00000720	adapters, effectors and signal transducers	NLRC3	>ref|XP_016104416.1| protein NLRC3-like isoform X1 [Sinocyclocheilus grahami]	sp|Q7RTR2|NLRC3_HUMAN Protein NLRC3 OS=Homo sapiens GN=NLRC3 PE=2 SV=2//1.27427e-19
CI01040854_00000016_00001107	adapters, effectors and signal transducers	NLRC3	>ref|XP_016106264.1| NACHT, LRR and PYD domains-containing protein 12-like [Sinocyclocheilus grahami]	sp|Q7RTR2|NLRC3_HUMAN Protein NLRC3 OS=Homo sapiens GN=NLRC3 PE=2 SV=2//5.59709e-33
CI01045229_00000609_00001495	adapters, effectors and signal transducers	NLRC3	>ref|XP_016317812.1| protein NLRC3-like [Sinocyclocheilus anshuiensis]	sp|Q7RTR2|NLRC3_HUMAN Protein NLRC3 OS=Homo sapiens GN=NLRC3 PE=2 SV=2//1.16256e-43
CI01045582_00000028_00000611	adapters, effectors and signal transducers	NLRC3	>ref|XP_016309297.1| protein NLRC3-like [Sinocyclocheilus anshuiensis]	sp|Q5DU56|NLRC3_MOUSE Protein NLRC3 OS=Mus musculus GN=Nlrc3 PE=2 SV=2//9.51949e-16
CI01048335_00001692_00002921	adapters, effectors and signal transducers	NLRC3	>ref|XP_016104921.1| protein NLRC3-like [Sinocyclocheilus grahami]	sp|Q7RTR2|NLRC3_HUMAN Protein NLRC3 OS=Homo sapiens GN=NLRC3 PE=2 SV=2//2.04331e-37
CI01051104_00002687_00005705	adapters, effectors and signal transducers	NLRC3	>ref|XP_016304301.1| protein NLRC3-like [Sinocyclocheilus anshuiensis]	sp|Q7RTR2|NLRC3_HUMAN Protein NLRC3 OS=Homo sapiens GN=NLRC3 PE=2 SV=2//1.01831e-73
CI01056076_00000059_00000687	adapters, effectors and signal transducers	NLRC3	>ref|XP_016128400.1| protein NLRC3-like [Sinocyclocheilus grahami]	sp|B0FPE9|NALP3_MACMU NACHT, LRR and PYD domains-containing protein 3 OS=Macaca mulatta GN=NLRP3 PE=2 SV=1//2.01899e-07
CI01066487_00000027_00001010	adapters, effectors and signal transducers	NLRC3	>ref|XP_016317812.1| protein NLRC3-like [Sinocyclocheilus anshuiensis]	sp|Q7RTR2|NLRC3_HUMAN Protein NLRC3 OS=Homo sapiens GN=NLRC3 PE=2 SV=2//4.59417e-43
CI01070965_00002350_00003018	adapters, effectors and signal transducers	NLRC3	>ref|XP_016117954.1| protein NLRC3-like [Sinocyclocheilus grahami]	sp|Q5DU56|NLRC3_MOUSE Protein NLRC3 OS=Mus musculus GN=Nlrc3 PE=2 SV=2//9.14534e-06
CI01078394_00000033_00001126	adapters, effectors and signal transducers	NLRC3	>ref|XP_016115976.1| protein NLRC3-like, partial [Sinocyclocheilus grahami]	sp|Q7RTR2|NLRC3_HUMAN Protein NLRC3 OS=Homo sapiens GN=NLRC3 PE=2 SV=2//7.08982e-21
CI01079987_00000007_00001089	adapters, effectors and signal transducers	NLRC3	>ref|XP_016104921.1| protein NLRC3-like [Sinocyclocheilus grahami]	sp|Q5DU56|NLRC3_MOUSE Protein NLRC3 OS=Mus musculus GN=Nlrc3 PE=2 SV=2//9.62224e-19
CI01085097_00000427_00001230	adapters, effectors and signal transducers	NLRC3	>gb|KTG39748.1| hypothetical protein cypCar_00041828 [Cyprinus carpio]	sp|Q7RTR2|NLRC3_HUMAN Protein NLRC3 OS=Homo sapiens GN=NLRC3 PE=2 SV=2//7.27083e-22
CI01086438_00000030_00000465	adapters, effectors and signal transducers	NLRC3	>gb|KTG43972.1| hypothetical protein cypCar_00015228 [Cyprinus carpio]	sp|Q5DU56|NLRC3_MOUSE Protein NLRC3 OS=Mus musculus GN=Nlrc3 PE=2 SV=2//1.00708e-11
CI01099868_00000012_00001187	adapters, effectors and signal transducers	NLRC3	>ref|XP_016107856.1| NACHT, LRR and PYD domains-containing protein 12-like [Sinocyclocheilus grahami]	sp|Q7RTR2|NLRC3_HUMAN Protein NLRC3 OS=Homo sapiens GN=NLRC3 PE=2 SV=2//4.79615e-44
CI01107455_00000015_00001027	adapters, effectors and signal transducers	NLRC3	>ref|XP_016316136.1| protein NLRC3-like [Sinocyclocheilus anshuiensis]	sp|P59046|NAL12_HUMAN NACHT, LRR and PYD domains-containing protein 12 OS=Homo sapiens GN=NLRP12 PE=1 SV=2//5.57962e-13
CI01107531_00000538_00001710	adapters, effectors and signal transducers	NLRC3	>ref|XP_016116299.1| protein NLRC3-like [Sinocyclocheilus grahami]	sp|Q7RTR2|NLRC3_HUMAN Protein NLRC3 OS=Homo sapiens GN=NLRC3 PE=2 SV=2//2.25542e-43
CI01108899_00000224_00000401	adapters, effectors and signal transducers	NLRC3	>ref|XP_016361376.1| protein NLRC3-like [Sinocyclocheilus anshuiensis]	-//-
CI01111151_00000032_00007658	adapters, effectors and signal transducers	NLRC3	>ref|XP_016104921.1| protein NLRC3-like [Sinocyclocheilus grahami]	sp|Q7RTR2|NLRC3_HUMAN Protein NLRC3 OS=Homo sapiens GN=NLRC3 PE=2 SV=2//1.01495e-42
CI01112878_00000098_00001365	adapters, effectors and signal transducers	NLRC3	>ref|XP_017210911.1| si:ch211-114l13.13 isoform X1 [Danio rerio] ref|XP_017210919.1|	sp|Q5DU56|NLRC3_MOUSE Protein NLRC3 OS=Mus musculus GN=Nlrc3 PE=2 SV=2//7.66256e-34
CI01113315_00000030_00005951	adapters, effectors and signal transducers	NLRC3	>ref|XP_016114213.1| NACHT, LRR and PYD domains-containing protein 12-like [Sinocyclocheilus grahami]	sp|Q7RTR2|NLRC3_HUMAN Protein NLRC3 OS=Homo sapiens GN=NLRC3 PE=2 SV=2//1.20541e-44
CI01113360_00000034_00000604	adapters, effectors and signal transducers	NLRC3	>ref|XP_016121245.1| protein NLRC3-like, partial [Sinocyclocheilus grahami]	-//-
CI01117163_00000293_00000709	adapters, effectors and signal transducers	NLRC3	>ref|XP_016298831.1| NACHT, LRR and PYD domains-containing protein 3-like [Sinocyclocheilus anshuiensis]	sp|Q7RTR2|NLRC3_HUMAN Protein NLRC3 OS=Homo sapiens GN=NLRC3 PE=2 SV=2//1.66955e-23
CI01117205_00000122_00001851	adapters, effectors and signal transducers	NLRC3	>ref|XP_016115494.1| NACHT, LRR and PYD domains-containing protein 3-like [Sinocyclocheilus grahami]	sp|Q7RTR2|NLRC3_HUMAN Protein NLRC3 OS=Homo sapiens GN=NLRC3 PE=2 SV=2//1.75685e-25
CI01117969_00000011_00000940	adapters, effectors and signal transducers	NLRC3	>gb|KTF79180.1| hypothetical protein cypCar_00043206 [Cyprinus carpio]	sp|Q7RTR2|NLRC3_HUMAN Protein NLRC3 OS=Homo sapiens GN=NLRC3 PE=2 SV=2//7.92634e-35
CI01118037_00000044_00000642	adapters, effectors and signal transducers	NLRC3	>ref|XP_016119237.1| protein NLRC3-like, partial [Sinocyclocheilus grahami]	sp|Q5DU56|NLRC3_MOUSE Protein NLRC3 OS=Mus musculus GN=Nlrc3 PE=2 SV=2//4.12808e-13
CI01127238_00000048_00000872	adapters, effectors and signal transducers	NLRC3	>ref|XP_016118969.1| protein NLRC3-like isoform X1 [Sinocyclocheilus grahami]	sp|Q5DU56|NLRC3_MOUSE Protein NLRC3 OS=Mus musculus GN=Nlrc3 PE=2 SV=2//2.84632e-14
CI01129443_00000106_00000655	adapters, effectors and signal transducers	NLRC3	>ref|XP_016309297.1| protein NLRC3-like [Sinocyclocheilus anshuiensis]	sp|Q7RTR2|NLRC3_HUMAN Protein NLRC3 OS=Homo sapiens GN=NLRC3 PE=2 SV=2//1.53625e-17
CI01130100_00000037_00000659	adapters, effectors and signal transducers	NLRC3	>gb|KTG34019.1| hypothetical protein cypCar_00030128 [Cyprinus carpio]	sp|Q7RTR2|NLRC3_HUMAN Protein NLRC3 OS=Homo sapiens GN=NLRC3 PE=2 SV=2//7.50392e-33
CI01137316_00003416_00004177	adapters, effectors and signal transducers	NLRC3	>ref|XP_016309297.1| protein NLRC3-like [Sinocyclocheilus anshuiensis]	sp|Q5DU56|NLRC3_MOUSE Protein NLRC3 OS=Mus musculus GN=Nlrc3 PE=2 SV=2//5.98003e-12
CI01139560_00000001_00000523	adapters, effectors and signal transducers	NLRC3	>ref|XP_016366260.1| protein NLRC3-like, partial [Sinocyclocheilus rhinocerous]	sp|Q7RTR2|NLRC3_HUMAN Protein NLRC3 OS=Homo sapiens GN=NLRC3 PE=2 SV=2//3.5367e-26
CI01139581_00000081_00000579	adapters, effectors and signal transducers	NLRC3	>ref|XP_016118969.1| protein NLRC3-like isoform X1 [Sinocyclocheilus grahami]	sp|Q7RTR2|NLRC3_HUMAN Protein NLRC3 OS=Homo sapiens GN=NLRC3 PE=2 SV=2//1.01973e-14
CI01143285_00000463_00002326	adapters, effectors and signal transducers	NLRC3	>ref|XP_016107856.1| NACHT, LRR and PYD domains-containing protein 12-like [Sinocyclocheilus grahami]	sp|Q7RTR2|NLRC3_HUMAN Protein NLRC3 OS=Homo sapiens GN=NLRC3 PE=2 SV=2//2.67874e-58
CI01147236_00000038_00003108	adapters, effectors and signal transducers	NLRC3	>ref|XP_016364258.1| protein NLRC3-like [Sinocyclocheilus rhinocerous]	sp|Q5DU56|NLRC3_MOUSE Protein NLRC3 OS=Mus musculus GN=Nlrc3 PE=2 SV=2//2.18772e-46
CI01150327_00000054_00001010	adapters, effectors and signal transducers	NLRC3	>ref|XP_016107856.1| NACHT, LRR and PYD domains-containing protein 12-like [Sinocyclocheilus grahami]	sp|Q7RTR2|NLRC3_HUMAN Protein NLRC3 OS=Homo sapiens GN=NLRC3 PE=2 SV=2//1.42923e-30
CI01151725_00000757_00001895	adapters, effectors and signal transducers	NLRC3	>ref|XP_016309297.1| protein NLRC3-like [Sinocyclocheilus anshuiensis]	-//-
CI01154491_00000050_00000673	adapters, effectors and signal transducers	NLRC3	>gb|KTG43524.1| hypothetical protein cypCar_00050391, partial [Cyprinus carpio]	sp|Q5DU56|NLRC3_MOUSE Protein NLRC3 OS=Mus musculus GN=Nlrc3 PE=2 SV=2//8.1273e-19
CI01154515_00003568_00005341	adapters, effectors and signal transducers	NLRC3	>ref|XP_016395264.1| protein NLRC3-like [Sinocyclocheilus rhinocerous]	sp|Q7RTR2|NLRC3_HUMAN Protein NLRC3 OS=Homo sapiens GN=NLRC3 PE=2 SV=2//4.5062e-59
CI01163732_00000001_00000588	adapters, effectors and signal transducers	NLRC3	>ref|XP_017206749.1| NACHT, LRR and PYD domains-containing protein 3-like [Danio rerio]	sp|Q7RTR2|NLRC3_HUMAN Protein NLRC3 OS=Homo sapiens GN=NLRC3 PE=2 SV=2//2.54649e-30
CI01000054_11600741_11608257	adapters, effectors and signal transducers	perforin 1	>ref|XP_016321694.1| perforin-1-like [Sinocyclocheilus anshuiensis]	sp|P35763|PERF_RAT Perforin-1 OS=Rattus norvegicus GN=Prf1 PE=2 SV=1//1.90853e-121
CI01000054_11633235_11635069	adapters, effectors and signal transducers	perforin 1	>ref|XP_016086776.1| perforin-1-like [Sinocyclocheilus grahami]	sp|P35763|PERF_RAT Perforin-1 OS=Rattus norvegicus GN=Prf1 PE=2 SV=1//1.71304e-130
CI01000054_11648262_11648786	adapters, effectors and signal transducers	perforin 1	>ref|XP_016326114.1| perforin-1-like [Sinocyclocheilus anshuiensis]	sp|P10820|PERF_MOUSE Perforin-1 OS=Mus musculus GN=Prf1 PE=1 SV=2//4.59005e-30
CI01000066_00159322_00159696	adapters, effectors and signal transducers	perforin 1	>ref|NP_001076399.1| uncharacterized protein LOC799298 precursor [Danio rerio] emb|CAI11881.1|	sp|P35763|PERF_RAT Perforin-1 OS=Rattus norvegicus GN=Prf1 PE=2 SV=1//1.57289e-13
CI01000066_00161903_00162307	adapters, effectors and signal transducers	perforin 1	>ref|XP_016390888.1| perforin-1-like [Sinocyclocheilus rhinocerous]	sp|P35763|PERF_RAT Perforin-1 OS=Rattus norvegicus GN=Prf1 PE=2 SV=1//1.05155e-08
CI01000066_00169273_00169629	adapters, effectors and signal transducers	perforin 1	>ref|NP_001076399.1| uncharacterized protein LOC799298 precursor [Danio rerio] emb|CAI11881.1|	sp|P14222|PERF_HUMAN Perforin-1 OS=Homo sapiens GN=PRF1 PE=1 SV=1//2.37982e-08
CI01000066_00179779_00180183	adapters, effectors and signal transducers	perforin 1	>ref|XP_016390888.1| perforin-1-like [Sinocyclocheilus rhinocerous]	sp|P14222|PERF_HUMAN Perforin-1 OS=Homo sapiens GN=PRF1 PE=1 SV=1//3.1286e-06
CI01000069_02857196_02860525	adapters, effectors and signal transducers	perforin 1	>gb|ABU96277.1| perforin-like protein 1 [Ctenopharyngodon idella] gb|ABV00875.1|	sp|P35763|PERF_RAT Perforin-1 OS=Rattus norvegicus GN=Prf1 PE=2 SV=1//3.86193e-104
CI01000069_02862381_02864927	adapters, effectors and signal transducers	perforin 1	>gb|ABU96278.1| perforin-like protein 2 [Ctenopharyngodon idella] gb|ABV00876.1|	sp|P10820|PERF_MOUSE Perforin-1 OS=Mus musculus GN=Prf1 PE=1 SV=2//5.42953e-133
CI01000138_01175471_01175887	adapters, effectors and signal transducers	perforin 1	>ref|XP_016390888.1| perforin-1-like [Sinocyclocheilus rhinocerous]	sp|P14222|PERF_HUMAN Perforin-1 OS=Homo sapiens GN=PRF1 PE=1 SV=1//2.97834e-06
CI01000319_04684564_04687191	adapters, effectors and signal transducers	perforin 1	>ref|XP_016425919.1| perforin-1-like [Sinocyclocheilus rhinocerous]	sp|P35763|PERF_RAT Perforin-1 OS=Rattus norvegicus GN=Prf1 PE=2 SV=1//1.80683e-112
CI01000347_01313969_01318436	adapters, effectors and signal transducers	perforin 1	>ref|XP_016116697.1| perforin-1-like [Sinocyclocheilus grahami]	sp|P10820|PERF_MOUSE Perforin-1 OS=Mus musculus GN=Prf1 PE=1 SV=2//7.17741e-91
CI01020272_00000018_00004136	adapters, effectors and signal transducers	perforin 1	>gb|KTF72399.1| hypothetical protein cypCar_00049407 [Cyprinus carpio]	sp|P35763|PERF_RAT Perforin-1 OS=Rattus norvegicus GN=Prf1 PE=2 SV=1//2.33683e-08
CI01020275_00000840_00001898	adapters, effectors and signal transducers	perforin 1	>gb|KTF72399.1| hypothetical protein cypCar_00049407 [Cyprinus carpio]	sp|P35763|PERF_RAT Perforin-1 OS=Rattus norvegicus GN=Prf1 PE=2 SV=1//4.66898e-75
CI01098000_00000053_00000454	adapters, effectors and signal transducers	perforin 1	>gb|AAS89353.1| perforin, partial [Ctenopharyngodon idella]	sp|P14222|PERF_HUMAN Perforin-1 OS=Homo sapiens GN=PRF1 PE=1 SV=1//6.77735e-11
CI01000013_04219612_04232778	adapters, effectors and signal transducers	PIAS	>ref|XP_688159.2| E3 SUMO-protein ligase PIAS1 [Danio rerio]	sp|O75925|PIAS1_HUMAN E3 SUMO-protein ligase PIAS1 OS=Homo sapiens GN=PIAS1 PE=1 SV=2//0
CI01000026_07470871_07494876	adapters, effectors and signal transducers	PIAS	>gb|AGV98849.1| protein inhibitor of activated STAT-1 [Ctenopharyngodon idella]	sp|O88907|PIAS1_MOUSE E3 SUMO-protein ligase PIAS1 OS=Mus musculus GN=Pias1 PE=1 SV=2//0
CI01000030_03730577_03740244	adapters, effectors and signal transducers	PIAS	>gb|AGV98848.1| protein inhibitor of activated STAT-4 [Ctenopharyngodon idella]	sp|Q9JM05|PIAS4_MOUSE E3 SUMO-protein ligase PIAS4 OS=Mus musculus GN=Pias4 PE=1 SV=2//9.75398e-159
CI01000039_04623469_04631390	adapters, effectors and signal transducers	PIAS	>ref|XP_016332739.1| E3 SUMO-protein ligase PIAS2-like isoform X1 [Sinocyclocheilus anshuiensis]	sp|O75928|PIAS2_HUMAN E3 SUMO-protein ligase PIAS2 OS=Homo sapiens GN=PIAS2 PE=1 SV=3//0
CI01000077_00110274_00114451	adapters, effectors and signal transducers	PIAS	>ref|XP_016320252.1| E3 SUMO-protein ligase PIAS4-like [Sinocyclocheilus anshuiensis]	sp|Q8N2W9|PIAS4_HUMAN E3 SUMO-protein ligase PIAS4 OS=Homo sapiens GN=PIAS4 PE=1 SV=1//3.92697e-76
CI01000000_16946558_16965306	adapters, effectors and signal transducers	PPARA	>ref|XP_016307361.1| peroxisome proliferator-activated receptor gamma coactivator 1-beta isoform X1 [Sinocyclocheilus anshuiensis]	sp|Q811R2|PRGC2_RAT Peroxisome proliferator-activated receptor gamma coactivator 1-beta OS=Rattus norvegicus GN=Ppargc1b PE=2 SV=2//3.48361e-13
CI01000005_02772221_02779729	adapters, effectors and signal transducers	PPARA	>ref|XP_016124064.1| constitutive coactivator of peroxisome proliferator-activated receptor gamma-like [Sinocyclocheilus grahami]	sp|A6QNT4|F120B_BOVIN Constitutive coactivator of peroxisome proliferator-activated receptor gamma OS=Bos taurus GN=FAM120B PE=2 SV=1//7.47461e-30
CI01000010_01227374_01232982	adapters, effectors and signal transducers	PPARA	>ref|XP_016136595.1| peroxisome proliferator-activated receptor delta-like [Sinocyclocheilus grahami] ref|XP_016136596.1|	sp|Q03181|PPARD_HUMAN Peroxisome proliferator-activated receptor delta OS=Homo sapiens GN=PPARD PE=1 SV=1//0
CI01000020_00798124_00809552	adapters, effectors and signal transducers	PPARA	>ref|XP_016399949.1| peroxisome proliferator-activated receptor alpha-like isoform X1 [Sinocyclocheilus rhinocerous]	sp|Q07869|PPARA_HUMAN Peroxisome proliferator-activated receptor alpha OS=Homo sapiens GN=PPARA PE=1 SV=2//2.21826e-178
CI01000043_01366462_01369312	adapters, effectors and signal transducers	PPARA	>ref|XP_016391035.1| peroxisome proliferator-activated receptor gamma coactivator 1-alpha isoform X2 [Sinocyclocheilus rhinocerous]	sp|Q865B7|PRGC1_BOVIN Peroxisome proliferator-activated receptor gamma coactivator 1-alpha OS=Bos taurus GN=PPARGC1A PE=2 SV=1//1.04575e-07
CI01000043_01383746_01406582	adapters, effectors and signal transducers	PPARA	>ref|XP_016391036.1| peroxisome proliferator-activated receptor gamma coactivator 1-alpha isoform X3 [Sinocyclocheilus rhinocerous]	sp|Q865B7|PRGC1_BOVIN Peroxisome proliferator-activated receptor gamma coactivator 1-alpha OS=Bos taurus GN=PPARGC1A PE=2 SV=1//3.507e-38
CI01000057_05596837_05615278	adapters, effectors and signal transducers	PPARA	>gb|ACF70732.1| peroxisome proliferator activated receptor gamma [Ctenopharyngodon idella]	sp|Q4U3Q4|PPARG_CANFA Peroxisome proliferator-activated receptor gamma OS=Canis familiaris GN=PPARG PE=2 SV=1//0
CI01000186_00165206_00167364	adapters, effectors and signal transducers	PPARA	>ref|XP_016314835.1| peroxisome proliferator-activated receptor delta-like [Sinocyclocheilus anshuiensis]	sp|Q03181|PPARD_HUMAN Peroxisome proliferator-activated receptor delta OS=Homo sapiens GN=PPARD PE=1 SV=1//0
CI01000306_00534481_00545134	adapters, effectors and signal transducers	PPARA	>ref|XP_016407821.1| peroxisome proliferator-activated receptor gamma coactivator-related protein 1-like [Sinocyclocheilus rhinocerous]	sp|Q6NZN1|PPRC1_MOUSE Peroxisome proliferator-activated receptor gamma coactivator-related protein 1 OS=Mus musculus GN=Pprc1 PE=1 SV=1//1.16375e-08
CI01160078_00000247_00001502	adapters, effectors and signal transducers	PPARA	>gb|ACM78031.1| peroxisome proliferator activated receptor alpha b [Ctenopharyngodon idella]	sp|P37232|PPARA_XENLA Peroxisome proliferator-activated receptor alpha OS=Xenopus laevis GN=ppara PE=1 SV=1//5.4647e-135
CI01180000_03532881_03543896	adapters, effectors and signal transducers	PPARA	>ref|XP_016313178.1| peroxisome proliferator-activated receptor gamma coactivator-related protein 1-like [Sinocyclocheilus anshuiensis]	sp|Q6NZN1|PPRC1_MOUSE Peroxisome proliferator-activated receptor gamma coactivator-related protein 1 OS=Mus musculus GN=Pprc1 PE=1 SV=1//4.37683e-28
CI01000004_14934532_14938094	adapters, effectors and signal transducers	Programmed cell death protein	>ref|XP_016336157.1| programmed cell death protein 10-B-like [Sinocyclocheilus anshuiensis]	sp|Q6NWL1|PD10B_DANRE Programmed cell death protein 10-B OS=Danio rerio GN=pdcd10b PE=1 SV=1//1.04976e-65
CI01000012_12691707_12693855	adapters, effectors and signal transducers	Programmed cell death protein	>ref|XP_016326633.1| programmed cell death protein 2-like [Sinocyclocheilus anshuiensis]	sp|Q2YDC9|PDCD2_BOVIN Programmed cell death protein 2 OS=Bos taurus GN=PDCD2 PE=2 SV=1//2.15508e-108
CI01000013_12459982_12465113	adapters, effectors and signal transducers	Programmed cell death protein	>ref|XP_016339136.1| programmed cell death protein 10-A [Sinocyclocheilus anshuiensis] ref|XP_016364729.1|	sp|Q6PHH3|PD10A_DANRE Programmed cell death protein 10-A OS=Danio rerio GN=pdcd10a PE=1 SV=2//1.66783e-122
CI01000015_06426816_06439699	adapters, effectors and signal transducers	Programmed cell death protein	>ref|XP_016379965.1| programmed cell death protein 4-like isoform X1 [Sinocyclocheilus rhinocerous]	sp|Q61823|PDCD4_MOUSE Programmed cell death protein 4 OS=Mus musculus GN=Pdcd4 PE=1 SV=1//4.82765e-135
CI01000053_03405451_03427728	adapters, effectors and signal transducers	Programmed cell death protein	>ref|NP_957471.1| programmed cell death protein 5 [Danio rerio] gb|AAH46067.1|	sp|P56812|PDCD5_MOUSE Programmed cell death protein 5 OS=Mus musculus GN=Pdcd5 PE=1 SV=3//4.5176e-65
CI01000054_01422305_01429659	adapters, effectors and signal transducers	Programmed cell death protein	>ref|XP_016136314.1| programmed cell death 6-interacting protein-like isoform X2 [Sinocyclocheilus grahami]	sp|Q9W6C5|PDC6I_XENLA Programmed cell death 6-interacting protein OS=Xenopus laevis GN=pdcd6ip PE=1 SV=1//0
CI01000105_01538450_01543209	adapters, effectors and signal transducers	Programmed cell death protein	>ref|XP_016401306.1| programmed cell death protein 7 [Sinocyclocheilus rhinocerous]	sp|Q8N8D1|PDCD7_HUMAN Programmed cell death protein 7 OS=Homo sapiens GN=PDCD7 PE=1 SV=1//6.84169e-57
CI01000120_01081730_01089632	adapters, effectors and signal transducers	Programmed cell death protein	>ref|XP_016410381.1| programmed cell death protein 2-like [Sinocyclocheilus rhinocerous]	sp|Q5ZID2|PDD2L_CHICK Programmed cell death protein 2-like OS=Gallus gallus GN=PDCD2L PE=2 SV=1//2.44718e-87
CI01000300_10619074_10633587	adapters, effectors and signal transducers	Programmed cell death protein	>ref|XP_016140805.1| programmed cell death protein 4-like isoform X1 [Sinocyclocheilus grahami] ref|XP_016140806.1|	sp|Q61823|PDCD4_MOUSE Programmed cell death protein 4 OS=Mus musculus GN=Pdcd4 PE=1 SV=1//1.75588e-105
CI01000030_06854630_06884768	adapters, effectors and signal transducers	Programmed cell death protein	>gb|KTF72544.1| hypothetical protein cypCar_00045804, partial [Cyprinus carpio]	sp|Q9EP73|PD1L1_MOUSE Programmed cell death 1 ligand 1 OS=Mus musculus GN=Cd274 PE=1 SV=1//1.07489e-07
CI01000138_00429867_00441975	adapters, effectors and signal transducers	Programmed cell death protein	>ref|XP_016295547.1| programmed cell death 1 ligand 1-like [Sinocyclocheilus anshuiensis]	sp|Q9EP73|PD1L1_MOUSE Programmed cell death 1 ligand 1 OS=Mus musculus GN=Cd274 PE=1 SV=1//7.40837e-24
CI01000327_02599051_02613779	adapters, effectors and signal transducers	Programmed cell death protein	>ref|NP_957244.1| programmed cell death protein 6 [Danio rerio] gb|AAH53162.1|	sp|O75340|PDCD6_HUMAN Programmed cell death protein 6 OS=Homo sapiens GN=PDCD6 PE=1 SV=1//2.00038e-98
CI01000020_01510968_01538886	adapters, effectors and signal transducers	RIP	>ref|XP_016390481.1| nuclear receptor-interacting protein 2-like [Sinocyclocheilus rhinocerous]	sp|Q9JHR9|NRIP2_MOUSE Nuclear receptor-interacting protein 2 OS=Mus musculus GN=Nrip2 PE=1 SV=2//1.12858e-15
CI01000093_00116357_00121990	adapters, effectors and signal transducers	RIP	>ref|XP_016130869.1| nuclear receptor-interacting protein 1-like [Sinocyclocheilus grahami] ref|XP_016130878.1|	sp|P48552|NRIP1_HUMAN Nuclear receptor-interacting protein 1 OS=Homo sapiens GN=NRIP1 PE=1 SV=2//1.30707e-32
CI01000304_18456463_18461381	adapters, effectors and signal transducers	RIP	>ref|XP_016409207.1| nuclear receptor-interacting protein 1-like [Sinocyclocheilus rhinocerous] ref|XP_016409208.1|	sp|P48552|NRIP1_HUMAN Nuclear receptor-interacting protein 1 OS=Homo sapiens GN=NRIP1 PE=1 SV=2//4.79657e-72
CI01000120_01233281_01240955	adapters, effectors and signal transducers	SIGIRR	>gb|KTF75973.1| hypothetical protein cypCar_00029687 [Cyprinus carpio]	sp|Q4V892|SIGIR_RAT Single Ig IL-1-related receptor OS=Rattus norvegicus GN=Sigirr PE=2 SV=1//7.8111e-98
CI01000004_10867891_10869483	adapters, effectors and signal transducers	SOCS (1-7)	>ref|XP_016399439.1| suppressor of cytokine signaling 6-like [Sinocyclocheilus rhinocerous]	sp|Q5RCM6|SOCS6_PONAB Suppressor of cytokine signaling 6 OS=Pongo abelii GN=SOCS6 PE=2 SV=1//0
CI01000012_01240945_01242653	adapters, effectors and signal transducers	SOCS (1-7)	>ref|XP_016392708.1| suppressor of cytokine signaling 5-like isoform X1 [Sinocyclocheilus rhinocerous] ref|XP_016392709.1|	sp|Q29RN6|SOCS5_BOVIN Suppressor of cytokine signaling 5 OS=Bos taurus GN=SOCS5 PE=2 SV=1//0
CI01000018_01378078_01379655	adapters, effectors and signal transducers	SOCS (1-7)	>ref|XP_016342890.1| suppressor of cytokine signaling 6-like [Sinocyclocheilus anshuiensis] ref|XP_016342891.1|	sp|Q5RCM6|SOCS6_PONAB Suppressor of cytokine signaling 6 OS=Pongo abelii GN=SOCS6 PE=2 SV=1//0
CI01000020_00949140_00951237	adapters, effectors and signal transducers	SOCS (1-7)	>gb|ACV85622.1| suppressor of cytokine signaling 2 [Ctenopharyngodon idella]	sp|Q861R0|SOCS2_BOVIN Suppressor of cytokine signaling 2 OS=Bos taurus GN=SOCS2 PE=2 SV=1//2.34456e-70
CI01000055_01421674_01422613	adapters, effectors and signal transducers	SOCS (1-7)	>gb|KTF97981.1| hypothetical protein cypCar_00028701 [Cyprinus carpio]	sp|Q90X67|SOCS3_CHICK Suppressor of cytokine signaling 3 OS=Gallus gallus GN=SOCS3 PE=2 SV=1//1.14905e-86
CI01000063_05160162_05161742	adapters, effectors and signal transducers	SOCS (1-7)	>ref|XP_016124276.1| suppressor of cytokine signaling 5-like isoform X2 [Sinocyclocheilus grahami] ref|XP_016124277.1|	sp|O75159|SOCS5_HUMAN Suppressor of cytokine signaling 5 OS=Homo sapiens GN=SOCS5 PE=1 SV=1//0
CI01000069_00403871_00404476	adapters, effectors and signal transducers	SOCS (1-7)	>gb|ADA60714.1| suppressor of cytokine signaling 1 [Ctenopharyngodon idella]	sp|O15524|SOCS1_HUMAN Suppressor of cytokine signaling 1 OS=Homo sapiens GN=SOCS1 PE=1 SV=1//3.7292e-55
CI01000112_02774549_02777028	adapters, effectors and signal transducers	SOCS (1-7)	>gb|ACC85669.1| suppressor of cytokine signalling 3 [Ctenopharyngodon idella] gb|ACD82060.1|	sp|O88583|SOCS3_RAT Suppressor of cytokine signaling 3 OS=Rattus norvegicus GN=Socs3 PE=1 SV=1//5.79145e-80
CI01000300_00676223_00681470	adapters, effectors and signal transducers	SOCS (1-7)	>ref|XP_016135153.1| suppressor of cytokine signaling 1-like [Sinocyclocheilus grahami]	sp|O35716|SOCS1_MOUSE Suppressor of cytokine signaling 1 OS=Mus musculus GN=Socs1 PE=1 SV=1//7.32247e-38
CI01000305_00091792_00117128	adapters, effectors and signal transducers	SOCS (1-7)	>ref|XP_016324066.1| suppressor of cytokine signaling 7-like isoform X2 [Sinocyclocheilus anshuiensis]	sp|O14512|SOCS7_HUMAN Suppressor of cytokine signaling 7 OS=Homo sapiens GN=SOCS7 PE=1 SV=2//3.30895e-23
CI01000311_02035593_02036732	adapters, effectors and signal transducers	SOCS (1-7)	>gb|KTG40182.1| hypothetical protein cypCar_00003096 [Cyprinus carpio]	sp|Q5RDX2|SOCS4_PONAB Suppressor of cytokine signaling 4 OS=Pongo abelii GN=SOCS4 PE=2 SV=1//2.81753e-18
CI01149923_00000030_00000390	adapters, effectors and signal transducers	SOCS (1-7)	>ref|XP_016430252.1| suppressor of cytokine signaling 5-like [Sinocyclocheilus rhinocerous] ref|XP_016430253.1|	-//-
CI01149927_00001357_00002509	adapters, effectors and signal transducers	SOCS (1-7)	>ref|XP_016114126.1| suppressor of cytokine signaling 5-like [Sinocyclocheilus grahami] ref|XP_016114127.1|	sp|O75159|SOCS5_HUMAN Suppressor of cytokine signaling 5 OS=Homo sapiens GN=SOCS5 PE=1 SV=1//2.49098e-145
CI01000009_11875722_11882183	adapters, effectors and signal transducers	STAT1	>ref|XP_014136420.1| signal transducer and activator of transcription 1-alpha/beta isoform X2 [Falco cherrug]	sp|Q764M5|STAT1_PIG Signal transducer and activator of transcription 1 OS=Sus scrofa GN=STAT1 PE=2 SV=1//1.20839e-30
CI01000015_07821506_07834213	adapters, effectors and signal transducers	STAT1	>ref|XP_016148462.1| signal transducer and activator of transcription 1-alpha/beta-like isoform X1 [Sinocyclocheilus grahami]	sp|Q764M5|STAT1_PIG Signal transducer and activator of transcription 1 OS=Sus scrofa GN=STAT1 PE=2 SV=1//0
CI01000001_08245959_08246775	adapters, effectors and signal transducers	STAT2	>ref|XP_012246754.1| adhesive plaque matrix protein-like [Bombus impatiens]	sp|Q9WVL2|STAT2_MOUSE Signal transducer and activator of transcription 2 OS=Mus musculus GN=Stat2 PE=1 SV=1//3.26868e-06
CI01000340_08914198_08926239	adapters, effectors and signal transducers	STAT2	>gb|AFL69829.1| STAT2 [Carassius auratus]	sp|P42224|STAT1_HUMAN Signal transducer and activator of transcription 1-alpha/beta OS=Homo sapiens GN=STAT1 PE=1 SV=2//0
CI01000034_05681798_05699059	adapters, effectors and signal transducers	STAT3	>ref|XP_005163850.2| signal transducer and activator of transcription 3 isoform X1 [Danio rerio]	sp|Q6DV79|STAT3_CHICK Signal transducer and activator of transcription 3 OS=Gallus gallus GN=STAT3 PE=1 SV=2//0
CI01000009_11835682_11873220	adapters, effectors and signal transducers	STAT4	>gb|KPP74864.1| Signal transducer and activator of transcription 4-like [Scleropages formosus]	sp|Q14765|STAT4_HUMAN Signal transducer and activator of transcription 4 OS=Homo sapiens GN=STAT4 PE=1 SV=1//3.60548e-47
CI01000001_10153558_10173225	adapters, effectors and signal transducers	STAT5b	>ref|XP_016414821.1| signal transducer and activator of transcription 5B-like isoform X1 [Sinocyclocheilus rhinocerous] ref|XP_016414822.1|	sp|P42232|STA5B_MOUSE Signal transducer and activator of transcription 5B OS=Mus musculus GN=Stat5b PE=1 SV=1//1.81429e-155
CI01000034_05601190_05607136	adapters, effectors and signal transducers	STAT5b	>ref|XP_016109703.1| signal transducer and activator of transcription 5B-like [Sinocyclocheilus grahami]	sp|Q9TUM3|STA5B_BOVIN Signal transducer and activator of transcription 5B OS=Bos taurus GN=STAT5B PE=2 SV=2//5.05914e-117
CI01000161_01236311_01253636	adapters, effectors and signal transducers	STAT5b	>ref|XP_016378409.1| signal transducer and activator of transcription 5B-like [Sinocyclocheilus rhinocerous]	sp|P42232|STA5B_MOUSE Signal transducer and activator of transcription 5B OS=Mus musculus GN=Stat5b PE=1 SV=1//0
CI01000028_00480248_00480873	adapters, effectors and signal transducers	TIRAP	>ref|XP_016389686.1| toll/interleukin-1 receptor domain-containing adapter protein-like [Sinocyclocheilus rhinocerous]	sp|Q99JY1|TIRAP_MOUSE Toll/interleukin-1 receptor domain-containing adapter protein OS=Mus musculus GN=Tirap PE=1 SV=1//2.0227e-34
CI01000000_03873177_03886416	adapters, effectors and signal transducers	TNIP1	>ref|XP_016421208.1| TNFAIP3-interacting protein 1-like isoform X2 [Sinocyclocheilus rhinocerous]	sp|Q15025|TNIP1_HUMAN TNFAIP3-interacting protein 1 OS=Homo sapiens GN=TNIP1 PE=1 SV=2//3.61252e-125
CI01000010_06954712_06970665	adapters, effectors and signal transducers	TRAF	>gb|ABE99697.1| TNF receptor associated factor 1 [Ctenopharyngodon idella]	sp|Q13077|TRAF1_HUMAN TNF receptor-associated factor 1 OS=Homo sapiens GN=TRAF1 PE=1 SV=1//2.57469e-99
CI01000015_03782204_03788836	adapters, effectors and signal transducers	TRAF	>gb|KTG03294.1| hypothetical protein cypCar_00010190, partial [Cyprinus carpio]	sp|P70191|TRAF5_MOUSE TNF receptor-associated factor 5 OS=Mus musculus GN=Traf5 PE=1 SV=1//5.18495e-133
CI01000041_00436899_00449463	adapters, effectors and signal transducers	TRAF	>ref|XP_016374074.1| TNF receptor-associated factor 4-like isoform X1 [Sinocyclocheilus rhinocerous]	sp|Q61382|TRAF4_MOUSE TNF receptor-associated factor 4 OS=Mus musculus GN=Traf4 PE=1 SV=2//6.5989e-06
CI01000053_02817187_02856529	adapters, effectors and signal transducers	TRAF	>ref|NP_991325.1| TNF receptor-associated factor 4 [Danio rerio] emb|CAD89005.1|	sp|Q61382|TRAF4_MOUSE TNF receptor-associated factor 4 OS=Mus musculus GN=Traf4 PE=1 SV=2//0
CI01000059_00293442_00308109	adapters, effectors and signal transducers	TRAF	>gb|ABE99696.1| TNF receptor associated factor 2 [Ctenopharyngodon idella]	sp|P39429|TRAF2_MOUSE TNF receptor-associated factor 2 OS=Mus musculus GN=Traf2 PE=1 SV=1//1.54963e-168
CI01000108_00875430_00878425	adapters, effectors and signal transducers	TRAF	>gb|KTG35975.1| hypothetical protein cypCar_00024302, partial [Cyprinus carpio]	sp|P70347|TANK_MOUSE TRAF family member-associated NF-kappa-B activator OS=Mus musculus GN=Tank PE=1 SV=1//7.52619e-08
CI01000189_02080315_02089268	adapters, effectors and signal transducers	TRAF	>ref|XP_016382382.1| TNF receptor-associated factor 3-like [Sinocyclocheilus rhinocerous]	sp|Q13114|TRAF3_HUMAN TNF receptor-associated factor 3 OS=Homo sapiens GN=TRAF3 PE=1 SV=2//0
CI01000337_00791096_00797802	adapters, effectors and signal transducers	TRAF	>ref|XP_001344501.3| TNF receptor-associated factor 2-like [Danio rerio]	sp|Q12933|TRAF2_HUMAN TNF receptor-associated factor 2 OS=Homo sapiens GN=TRAF2 PE=1 SV=2//1.76268e-81
CI01000339_04841245_04848286	adapters, effectors and signal transducers	TRAF	>ref|XP_016332974.1| TNF receptor-associated factor 2-like [Sinocyclocheilus anshuiensis]	sp|Q12933|TRAF2_HUMAN TNF receptor-associated factor 2 OS=Homo sapiens GN=TRAF2 PE=1 SV=2//0
CI01030837_00000001_00001695	adapters, effectors and signal transducers	TRAF	>gb|AIS76354.1| TNF receptor-associated protein 1 [Ctenopharyngodon idella]	sp|Q9CQN1|TRAP1_MOUSE Heat shock protein 75 kDa, mitochondrial OS=Mus musculus GN=Trap1 PE=1 SV=1//1.04523e-57
CI01000009_14348389_14374515	adapters, effectors and signal transducers	TRAF related	>ref|XP_016425788.1| TRAF3-interacting protein 1-like isoform X2 [Sinocyclocheilus rhinocerous]	sp|Q6PGZ3|MIPT3_DANRE TRAF3-interacting protein 1 OS=Danio rerio GN=traf3ip1 PE=2 SV=1//8.07672e-07
CI01000082_00433194_00436549	adapters, effectors and signal transducers	TRAF related	>gb|AAW22592.1| TNF-related apoptosis inducing ligand TRAIL [Ctenopharyngodon idella] gb|AAW22593.1|	sp|P50591|TNF10_HUMAN Tumor necrosis factor ligand superfamily member 10 OS=Homo sapiens GN=TNFSF10 PE=1 SV=1//4.45686e-58
CI01000108_00862883_00869422	adapters, effectors and signal transducers	TRAF related	>ref|XP_016101525.1| TRAF family member-associated NF-kappa-B activator-like isoform X1 [Sinocyclocheilus grahami] ref|XP_016101526.1|	-//-
CI01000161_00162338_00163205	adapters, effectors and signal transducers	TRAF related	>gb|AAQ74975.2| TRAF2-binding protein [Ctenopharyngodon idella]	sp|A2VDM0|TIFA_BOVIN TRAF-interacting protein with FHA domain-containing protein A OS=Bos taurus GN=TIFA PE=2 SV=1//1.67253e-30
CI01000339_04850664_04859254	adapters, effectors and signal transducers	TRAF related	>ref|NP_001082984.1| TRAF-type zinc finger domain-containing protein 1 [Danio rerio] gb|AAI34930.1|	sp|Q99MM4|TRAD1_RAT TRAF-type zinc finger domain-containing protein 1 OS=Rattus norvegicus GN=Trafd1 PE=2 SV=2//3.58681e-56
CI01026782_00002138_00003599	adapters, effectors and signal transducers	TRAF related	>ref|XP_016326305.1| TRAF family member-associated NF-kappa-B activator-like isoform X2 [Sinocyclocheilus anshuiensis]	-//-
CI01000034_00599073_00603301	adapters, effectors and signal transducers	UBC9	>ref|XP_016350438.1| SUMO-conjugating enzyme UBC9-like [Sinocyclocheilus anshuiensis]	sp|Q28CQ4|UBC9_XENTR SUMO-conjugating enzyme UBC9 OS=Xenopus tropicalis GN=ube2i PE=2 SV=1//1.73563e-77
CI01000046_01236373_01241067	adapters, effectors and signal transducers	UBC9	>ref|XP_016063580.1| SUMO-conjugating enzyme UBC9 isoform X2 [Miniopterus natalensis]	sp|Q9W6H5|UBC9A_DANRE SUMO-conjugating enzyme UBC9-A OS=Danio rerio GN=ube2ia PE=1 SV=1//7.17996e-60
CI01000329_00199190_00203106	adapters, effectors and signal transducers	UBC9	>ref|XP_007063734.1| SUMO-conjugating enzyme UBC9 isoform X1 [Chelonia mydas]	sp|Q28CQ4|UBC9_XENTR SUMO-conjugating enzyme UBC9 OS=Xenopus tropicalis GN=ube2i PE=2 SV=1//1.22192e-90
CI01000000_00691526_00698902	adapters, effectors and signal transducers	UBE	>gb|ELR53446.1| Ubiquitin-conjugating enzyme E2 D3, partial [Bos mutus]	sp|P62840|UB2D2_XENLA Ubiquitin-conjugating enzyme E2 D2 OS=Xenopus laevis GN=ube2d2 PE=1 SV=1//3.57529e-78
CI01000000_02496792_02498535	adapters, effectors and signal transducers	UBE	>ref|XP_004703502.1| ubiquitin-conjugating enzyme E2 D3 [Echinops telfairi]	sp|P25867|UBCD1_DROME Ubiquitin-conjugating enzyme E2-17 kDa OS=Drosophila melanogaster GN=eff PE=2 SV=1//1.0849e-43
CI01000000_11584045_11586744	adapters, effectors and signal transducers	UBE	>ref|XP_008842263.1| ubiquitin-conjugating enzyme E2 A isoform X2 [Nannospalax galili] gb|KTF84824.1|	sp|Q9Z255|UBE2A_MOUSE Ubiquitin-conjugating enzyme E2 A OS=Mus musculus GN=Ube2a PE=2 SV=1//1.31743e-81
CI01000001_01868471_01873459	adapters, effectors and signal transducers	UBE	>ref|XP_016366329.1| ubiquitin-conjugating enzyme E2 J2 [Sinocyclocheilus rhinocerous]	sp|Q2TA03|UB2J2_BOVIN Ubiquitin-conjugating enzyme E2 J2 OS=Bos taurus GN=UBE2J2 PE=2 SV=1//2.80912e-162
CI01000001_11768247_11795338	adapters, effectors and signal transducers	UBE	>ref|XP_016333845.1| ubiquitin conjugation factor E4 B-like isoform X1 [Sinocyclocheilus anshuiensis] ref|XP_016333846.1|	sp|Q9ES00|UBE4B_MOUSE Ubiquitin conjugation factor E4 B OS=Mus musculus GN=Ube4b PE=1 SV=3//6.12074e-55
CI01000002_01146170_01149966	adapters, effectors and signal transducers	UBE	>ref|XP_016416237.1| ubiquitin-conjugating enzyme E2 T-like [Sinocyclocheilus rhinocerous]	sp|Q08BH7|UBE2T_DANRE Ubiquitin-conjugating enzyme E2 T OS=Danio rerio GN=ube2t PE=2 SV=1//1.38484e-94
CI01000006_09320331_09321778	adapters, effectors and signal transducers	UBE	>ref|XP_016141670.1| ubiquitin-conjugating enzyme E2 G1-like [Sinocyclocheilus grahami] ref|XP_016095700.1|	sp|P62255|UB2G1_RAT Ubiquitin-conjugating enzyme E2 G1 OS=Rattus norvegicus GN=Ube2g1 PE=2 SV=3//8.20491e-91
CI01000006_12298229_12304430	adapters, effectors and signal transducers	UBE	>ref|XP_016126675.1| ubiquitin-conjugating enzyme E2 R2-like [Sinocyclocheilus grahami] ref|XP_016311495.1|	sp|Q29503|UB2R2_RABIT Ubiquitin-conjugating enzyme E2 R2 OS=Oryctolagus cuniculus GN=UBE2R2 PE=2 SV=1//1.76165e-137
CI01000009_13394582_13476351	adapters, effectors and signal transducers	UBE	>ref|XP_017326245.1| ubiquitin-conjugating enzyme E2 E3 [Ictalurus punctatus]	sp|P52483|UB2E3_MOUSE Ubiquitin-conjugating enzyme E2 E3 OS=Mus musculus GN=Ube2e3 PE=1 SV=2//2.25233e-24
CI01000013_06629494_06632725	adapters, effectors and signal transducers	UBE	>ref|XP_005312709.1| ubiquitin-conjugating enzyme E2 N isoform X2 [Chrysemys picta bellii]	sp|Q5R7J6|UBE2N_PONAB Ubiquitin-conjugating enzyme E2 N OS=Pongo abelii GN=UBE2N PE=2 SV=1//4.40878e-90
CI01000014_00688079_00693236	adapters, effectors and signal transducers	UBE	>ref|NP_001139833.1| ubiquitin-conjugating enzyme E2 B [Salmo salar] ref|XP_007241401.1|	sp|P63149|UBE2B_RAT Ubiquitin-conjugating enzyme E2 B OS=Rattus norvegicus GN=Ube2b PE=2 SV=1//8.69541e-92
CI01000016_05824628_05826424	adapters, effectors and signal transducers	UBE	>ref|XP_016420743.1| ubiquitin-conjugating enzyme E2 S-like [Sinocyclocheilus rhinocerous]	sp|Q4V908|UBE2S_DANRE Ubiquitin-conjugating enzyme E2 S OS=Danio rerio GN=ube2s PE=2 SV=1//4.60292e-127
CI01000017_00505305_00517048	adapters, effectors and signal transducers	UBE	>ref|XP_016347006.1| ubiquitin-conjugating enzyme E2 Q2-like isoform X5 [Sinocyclocheilus anshuiensis]	sp|Q8WVN8|UB2Q2_HUMAN Ubiquitin-conjugating enzyme E2 Q2 OS=Homo sapiens GN=UBE2Q2 PE=1 SV=1//1.10063e-170
CI01000018_00087132_00098513	adapters, effectors and signal transducers	UBE	>ref|XP_015810769.1| ubiquitin-conjugating enzyme E2 W [Nothobranchius furzeri]	sp|Q1JPX4|UB2WB_DANRE Probable ubiquitin-conjugating enzyme E2 W-B OS=Danio rerio GN=ube2wb PE=2 SV=1//6.42687e-85
CI01000020_03304491_03309596	adapters, effectors and signal transducers	UBE	>gb|KTF89172.1| hypothetical protein cypCar_00008152 [Cyprinus carpio]	sp|P62257|UBE2H_MOUSE Ubiquitin-conjugating enzyme E2 H OS=Mus musculus GN=Ube2h PE=1 SV=1//1.09718e-58
CI01000024_04306066_04310552	adapters, effectors and signal transducers	UBE	>gb|OCK23574.1| ubiquitin conjugating enzyme E2 G2 [Taenia asiatica]	sp|Q5RF84|UB2G2_PONAB Ubiquitin-conjugating enzyme E2 G2 OS=Pongo abelii GN=UBE2G2 PE=2 SV=1//1.08508e-47
CI01000024_04315852_04316615	adapters, effectors and signal transducers	UBE	>ref|XP_017571244.1| ubiquitin-conjugating enzyme E2 G2 [Pygocentrus nattereri]	sp|Q17QG5|UB2G2_BOVIN Ubiquitin-conjugating enzyme E2 G2 OS=Bos taurus GN=UBE2G2 PE=2 SV=1//2.78376e-20
CI01000030_04647039_04659315	adapters, effectors and signal transducers	UBE	>ref|XP_016380376.1| ubiquitin-conjugating enzyme E2 R2-like [Sinocyclocheilus rhinocerous]	sp|Q8CFI2|UB2R1_MOUSE Ubiquitin-conjugating enzyme E2 R1 OS=Mus musculus GN=Cdc34 PE=1 SV=1//6.86815e-25
CI01000034_01769963_01776287	adapters, effectors and signal transducers	UBE	>ref|NP_001002330.2| ubiquitin-conjugating enzyme E2 Z [Danio rerio] gb|AAI59236.1|	sp|Q6DG60|UBE2Z_DANRE Ubiquitin-conjugating enzyme E2 Z OS=Danio rerio GN=ube2z PE=2 SV=2//0
CI01000037_03855991_03860283	adapters, effectors and signal transducers	UBE	>gb|KQL59243.1| ubiquitin-conjugating enzyme E2 A [Amazona aestiva]	sp|Q9Z255|UBE2A_MOUSE Ubiquitin-conjugating enzyme E2 A OS=Mus musculus GN=Ube2a PE=2 SV=1//1.52599e-100
CI01000046_00567573_00573618	adapters, effectors and signal transducers	UBE	>ref|XP_015235764.1| ubiquitin-conjugating enzyme E2 K [Cyprinodon variegatus]	sp|P61087|UBE2K_MOUSE Ubiquitin-conjugating enzyme E2 K OS=Mus musculus GN=Ube2k PE=1 SV=3//4.13451e-103
CI01000047_01831728_01834017	adapters, effectors and signal transducers	UBE	>pdb|2OXQ|A Chain A, Structure Of The Ubch5 :chip U-Box Complex pdb|2OXQ|B Chain B, Structure Of The Ubch5 :chip U-Box Complex >ref|NP_955958.1| ubiquitin-conjugating enzyme E2 D1	sp|Q9Y2X8|UB2D4_HUMAN Ubiquitin-conjugating enzyme E2 D4 OS=Homo sapiens GN=UBE2D4 PE=1 SV=1//1.83307e-84
CI01000049_00372677_00374333	adapters, effectors and signal transducers	UBE	>ref|XP_007228760.1| ubiquitin-conjugating enzyme E2 A-like [Astyanax mexicanus] ref|XP_016314867.1|	sp|Q9Z255|UBE2A_MOUSE Ubiquitin-conjugating enzyme E2 A OS=Mus musculus GN=Ube2a PE=2 SV=1//8.40422e-102
CI01000050_02676712_02678594	adapters, effectors and signal transducers	UBE	>ref|XP_005396745.1| ubiquitin-conjugating enzyme E2 D4 isoform X3 [Chinchilla lanigera] ref|XP_013003692.1|	sp|Q9Y2X8|UB2D4_HUMAN Ubiquitin-conjugating enzyme E2 D4 OS=Homo sapiens GN=UBE2D4 PE=1 SV=1//6.3914e-63
CI01000054_09652700_09656625	adapters, effectors and signal transducers	UBE	>ref|XP_016349492.1| ubiquitin-conjugating enzyme E2Q-like protein 1 isoform X4 [Sinocyclocheilus anshuiensis]	sp|A0PJN4|U2QL1_MOUSE Ubiquitin-conjugating enzyme E2Q-like protein 1 OS=Mus musculus GN=Ube2ql1 PE=2 SV=2//4.98541e-74
CI01000055_04551565_04559123	adapters, effectors and signal transducers	UBE	>ref|XP_016306513.1| ubiquitin-conjugating enzyme E2 Q2-like isoform X3 [Sinocyclocheilus anshuiensis] ref|XP_016425297.1|	sp|Q8WVN8|UB2Q2_HUMAN Ubiquitin-conjugating enzyme E2 Q2 OS=Homo sapiens GN=UBE2Q2 PE=1 SV=1//5.61355e-152
CI01000057_01510783_01522965	adapters, effectors and signal transducers	UBE	>ref|XP_016335207.1| ubiquitin-conjugating enzyme E2 variant 1-like [Sinocyclocheilus anshuiensis]	sp|Q13404|UB2V1_HUMAN Ubiquitin-conjugating enzyme E2 variant 1 OS=Homo sapiens GN=UBE2V1 PE=1 SV=2//4.3392e-90
CI01000057_02248495_02254279	adapters, effectors and signal transducers	UBE	>ref|NP_001188113.1| ubiquitin-conjugating enzyme E2 J2 [Ictalurus punctatus] gb|ADO28547.1|	sp|Q2TA03|UB2J2_BOVIN Ubiquitin-conjugating enzyme E2 J2 OS=Bos taurus GN=UBE2J2 PE=2 SV=1//7.22703e-91
CI01000066_03686086_03690640	adapters, effectors and signal transducers	UBE	>ref|XP_012679964.1| ubiquitin-conjugating enzyme E2 N [Clupea harengus]	sp|Q9EQX9|UBE2N_RAT Ubiquitin-conjugating enzyme E2 N OS=Rattus norvegicus GN=Ube2n PE=1 SV=1//5.49531e-86
CI01000071_04443263_04450257	adapters, effectors and signal transducers	UBE	>ref|XP_012671367.1| ubiquitin-conjugating enzyme E2 L3 [Clupea harengus]	sp|P68037|UB2L3_MOUSE Ubiquitin-conjugating enzyme E2 L3 OS=Mus musculus GN=Ube2l3 PE=2 SV=1//8.79787e-85
CI01000072_03336220_03345300	adapters, effectors and signal transducers	UBE	>ref|XP_016380760.1| ubiquitin conjugation factor E4 A-like [Sinocyclocheilus rhinocerous] ref|XP_016380762.1|	sp|E9Q735|UBE4A_MOUSE Ubiquitin conjugation factor E4 A OS=Mus musculus GN=Ube4a PE=1 SV=1//0
CI01000073_01099082_01112685	adapters, effectors and signal transducers	UBE	>gb|KTG43689.1| hypothetical protein cypCar_00007343 [Cyprinus carpio]	sp|Q29503|UB2R2_RABIT Ubiquitin-conjugating enzyme E2 R2 OS=Oryctolagus cuniculus GN=UBE2R2 PE=2 SV=1//6.85782e-125
CI01000082_04604289_04607362	adapters, effectors and signal transducers	UBE	>ref|XP_017573771.1| ubiquitin-conjugating enzyme E2 variant 2 [Pygocentrus nattereri]	sp|Q6PEH5|UB2V2_DANRE Ubiquitin-conjugating enzyme E2 variant 2 OS=Danio rerio GN=ube2v2 PE=2 SV=1//2.89706e-96
CI01000085_00010672_00010854	adapters, effectors and signal transducers	UBE	>ref|XP_016136971.1| ubiquitin-conjugating enzyme E2 E2 isoform X2 [Sinocyclocheilus grahami]	-//-
CI01000086_00499939_00501377	adapters, effectors and signal transducers	UBE	>ref|XP_011484228.1| ubiquitin-conjugating enzyme E2 E3-like [Oryzias latipes]	sp|Q96LR5|UB2E2_HUMAN Ubiquitin-conjugating enzyme E2 E2 OS=Homo sapiens GN=UBE2E2 PE=1 SV=1//2.57567e-47
CI01000131_00346354_00352958	adapters, effectors and signal transducers	UBE	>ref|XP_016377123.1| (E3-independent) E2 ubiquitin-conjugating enzyme [Sinocyclocheilus rhinocerous]	sp|Q6ZPJ3|UBE2O_MOUSE E2/E3 hybrid ubiquitin-protein ligase UBE2O OS=Mus musculus GN=Ube2o PE=1 SV=3//0
CI01000131_00354642_00371429	adapters, effectors and signal transducers	UBE	>ref|XP_009290448.2| (E3-independent) E2 ubiquitin-conjugating enzyme UBE2O [Danio rerio]	sp|Q6ZPJ3|UBE2O_MOUSE E2/E3 hybrid ubiquitin-protein ligase UBE2O OS=Mus musculus GN=Ube2o PE=1 SV=3//8.42668e-118
CI01000178_00992880_00997172	adapters, effectors and signal transducers	UBE	>ref|NP_001002072.1| ubiquitin-conjugating enzyme E2 L3 [Danio rerio] gb|AAH71403.1|	sp|P68037|UB2L3_MOUSE Ubiquitin-conjugating enzyme E2 L3 OS=Mus musculus GN=Ube2l3 PE=2 SV=1//2.54714e-82
CI01000189_03624163_03629420	adapters, effectors and signal transducers	UBE	>ref|NP_957404.1| ubiquitin-conjugating enzyme E2D 4 [Danio rerio] gb|AAH55599.1|	sp|A5PKP9|UB2D4_XENLA Ubiquitin-conjugating enzyme E2 D4 OS=Xenopus laevis GN=ube2d4 PE=1 SV=1//4.25493e-92
CI01000228_00030868_00037938	adapters, effectors and signal transducers	UBE	>ref|NP_955865.1| ubiquitin-conjugating enzyme E2 D3 [Danio rerio] ref|XP_007235872.1|	sp|P62840|UB2D2_XENLA Ubiquitin-conjugating enzyme E2 D2 OS=Xenopus laevis GN=ube2d2 PE=1 SV=1//6.66197e-101
CI01000300_08979290_08987162	adapters, effectors and signal transducers	UBE	>ref|NP_001008611.1| ubiquitin-conjugating enzyme E2 K [Danio rerio] ref|XP_007230285.1|	sp|P61087|UBE2K_MOUSE Ubiquitin-conjugating enzyme E2 K OS=Mus musculus GN=Ube2k PE=1 SV=3//4.68622e-120
CI01000320_03616557_03637085	adapters, effectors and signal transducers	UBE	>ref|XP_016298974.1| ubiquitin-conjugating enzyme E2 E1 [Sinocyclocheilus anshuiensis] ref|XP_016298975.1|	sp|P51965|UB2E1_HUMAN Ubiquitin-conjugating enzyme E2 E1 OS=Homo sapiens GN=UBE2E1 PE=1 SV=1//1.19624e-97
CI01000325_00689081_00699095	adapters, effectors and signal transducers	UBE	>ref|XP_016331642.1| ubiquitin-conjugating enzyme E2 J1 [Sinocyclocheilus anshuiensis]	sp|Q9Y385|UB2J1_HUMAN Ubiquitin-conjugating enzyme E2 J1 OS=Homo sapiens GN=UBE2J1 PE=1 SV=2//1.60165e-82
CI01000330_00447584_00461147	adapters, effectors and signal transducers	UBE	>gb|KTF92980.1| hypothetical protein cypCar_00003360 [Cyprinus carpio]	sp|Q6DBY5|UEVLD_DANRE Ubiquitin-conjugating enzyme E2 variant 3 OS=Danio rerio GN=uevld PE=2 SV=1//0
CI01000339_06208270_06213269	adapters, effectors and signal transducers	UBE	>ref|XP_017650484.1| ubiquitin-conjugating enzyme E2 G1 isoform X2 [Nannospalax galili]	sp|P62255|UB2G1_RAT Ubiquitin-conjugating enzyme E2 G1 OS=Rattus norvegicus GN=Ube2g1 PE=2 SV=3//1.03247e-89
CI01000340_17078619_17088012	adapters, effectors and signal transducers	UBE	>gb|KTG44322.1| hypothetical protein cypCar_00009588 [Cyprinus carpio]	sp|P56616|UBE2C_XENLA Ubiquitin-conjugating enzyme E2 C OS=Xenopus laevis GN=ube2c PE=1 SV=1//1.94248e-84
CI01037828_00000862_00001922	adapters, effectors and signal transducers	UBE	>gb|KPP70352.1| hypothetical protein Z043_110826 [Scleropages formosus]	sp|Q96LR5|UB2E2_HUMAN Ubiquitin-conjugating enzyme E2 E2 OS=Homo sapiens GN=UBE2E2 PE=1 SV=1//3.12581e-24
CI01000208_00479959_00498664	antigen processing and regulators	CD22	>ref|XP_016323040.1| B-cell receptor CD22-like, partial [Sinocyclocheilus anshuiensis]	-//-
CI01000219_00468207_00480501	antigen processing and regulators	CD22	>ref|XP_016113743.1| B-cell receptor CD22-like, partial [Sinocyclocheilus grahami]	-//-
CI01000155_00118929_00125108	antigen processing and regulators	CDC	>ref|XP_016306636.1| dual specificity protein phosphatase CDC14A-like isoform X2 [Sinocyclocheilus anshuiensis]	sp|Q9UNH5|CC14A_HUMAN Dual specificity protein phosphatase CDC14A OS=Homo sapiens GN=CDC14A PE=1 SV=1//0
CI01000004_03206527_03212826	antigen processing and regulators	CDC	>ref|XP_016379049.1| cell division cycle 7-related protein kinase isoform X1 [Sinocyclocheilus rhinocerous]	sp|O00311|CDC7_HUMAN Cell division cycle 7-related protein kinase OS=Homo sapiens GN=CDC7 PE=1 SV=1//2.15502e-171
CI01000004_04406215_04410740	antigen processing and regulators	CDC	>ref|XP_016398963.1| cell division cycle protein 20 homolog [Sinocyclocheilus rhinocerous]	sp|Q9JJ66|CDC20_MOUSE Cell division cycle protein 20 homolog OS=Mus musculus GN=Cdc20 PE=1 SV=2//0
CI01000009_03633868_03640910	antigen processing and regulators	CDC	>ref|XP_016141835.1| cell division cycle protein 16 homolog [Sinocyclocheilus grahami] ref|XP_016141837.1|	sp|Q8R349|CDC16_MOUSE Cell division cycle protein 16 homolog OS=Mus musculus GN=Cdc16 PE=2 SV=1//0
CI01000016_05124385_05128589	antigen processing and regulators	CDC	>gb|KTG36064.1| hypothetical protein cypCar_00023158 [Cyprinus carpio]	sp|P0C2X8|CDCA3_XENLA Cell division cycle-associated protein 3 OS=Xenopus laevis GN=cdca3 PE=1 SV=1//2.6668e-09
CI01000034_02778206_02786310	antigen processing and regulators	CDC	>ref|XP_016426184.1| cell division cycle protein 27 homolog isoform X1 [Sinocyclocheilus rhinocerous]	sp|A7Z061|CDC27_BOVIN Cell division cycle protein 27 homolog OS=Bos taurus GN=CDC27 PE=2 SV=1//0
CI01000040_04956324_04970782	antigen processing and regulators	CDC	>ref|XP_016347724.1| cell division cycle protein 23 homolog [Sinocyclocheilus anshuiensis]	sp|Q9UJX2|CDC23_HUMAN Cell division cycle protein 23 homolog OS=Homo sapiens GN=CDC23 PE=1 SV=3//0
CI01000066_00063935_00066860	antigen processing and regulators	CDC	>ref|NP_957015.1| cell division cycle protein 123 homolog [Danio rerio] sp|Q6PC40.1|CD123_DANRE RecName: Full=Cell division cycle protein 123 homolog gb|AAH59483.1|	sp|Q6PC40|CD123_DANRE Cell division cycle protein 123 homolog OS=Danio rerio GN=cdc123 PE=2 SV=1//7.84182e-162
CI01000082_00025085_00032245	antigen processing and regulators	CDC	>ref|XP_016337517.1| activated CDC42 kinase 1-like isoform X2 [Sinocyclocheilus anshuiensis]	sp|O54967|ACK1_MOUSE Activated CDC42 kinase 1 OS=Mus musculus GN=Tnk2 PE=1 SV=2//0
CI01000082_04002837_04008950	antigen processing and regulators	CDC	>emb|CAF98448.1| unnamed protein product [Tetraodon nigroviridis]	sp|P51166|CDK5_XENLA Cyclin-dependent-like kinase 5 OS=Xenopus laevis GN=cdk5 PE=2 SV=1//7.40698e-28
CI01000166_00555079_00556668	antigen processing and regulators	CDC	>ref|XP_016371149.1| CDC42 small effector protein 2-like [Sinocyclocheilus rhinocerous] ref|XP_016371150.1|	sp|A6QLJ4|C42S2_BOVIN CDC42 small effector protein 2 OS=Bos taurus GN=CDC42SE2 PE=3 SV=1//5.74915e-32
CI01000189_03699588_03706531	antigen processing and regulators	CDC	>gb|AFV07383.1| CDC2 [Carassius auratus red var. x Cyprinus carpio]	sp|P51958|CDK1_CARAU Cyclin-dependent kinase 1 OS=Carassius auratus GN=cdk1 PE=2 SV=1//3.12384e-179
CI01000304_05098315_05108511	antigen processing and regulators	CDC	>ref|XP_016374259.1| hsp90 co-chaperone Cdc37-like 1 isoform X1 [Sinocyclocheilus rhinocerous]	sp|A7YY97|CD37L_DANRE Hsp90 co-chaperone Cdc37-like 1 OS=Danio rerio GN=cdc37l1 PE=2 SV=1//0
CI01000310_01207513_01226750	antigen processing and regulators	CDC	>gb|KTG03866.1| hypothetical protein cypCar_00012738 [Cyprinus carpio]	sp|Q2KJC1|CDC5L_BOVIN Cell division cycle 5-like protein OS=Bos taurus GN=CDC5L PE=2 SV=1//1.0321e-36
CI01000008_02294137_02296480	antigen processing and regulators	CDK and related	>ref|XP_017348958.1| cyclin-dependent kinase 9 isoform X1 [Ictalurus punctatus]	sp|Q5ZKN1|CDK9_CHICK Cyclin-dependent kinase 9 OS=Gallus gallus GN=CDK9 PE=2 SV=1//1.62821e-126
CI01000010_04777992_04782638	antigen processing and regulators	CDK and related	>ref|NP_001186923.1| cyclin-dependent kinase 4 inhibitor C [Danio rerio]	sp|P42773|CDN2C_HUMAN Cyclin-dependent kinase 4 inhibitor C OS=Homo sapiens GN=CDKN2C PE=1 SV=1//1.34712e-35
CI01000010_08974808_08993509	antigen processing and regulators	CDK and related	>ref|XP_016323779.1| cyclin-dependent kinase 16-like isoform X2 [Sinocyclocheilus anshuiensis]	sp|Q00536|CDK16_HUMAN Cyclin-dependent kinase 16 OS=Homo sapiens GN=CDK16 PE=1 SV=1//0
CI01000010_09419805_09425905	antigen processing and regulators	CDK and related	>ref|XP_009302023.1| cyclin-dependent kinase 20 isoform X1 [Danio rerio]	sp|A8WIP6|CDK20_DANRE Cyclin-dependent kinase 20 OS=Danio rerio GN=cdk20 PE=2 SV=1//0
CI01000012_05067336_05074406	antigen processing and regulators	CDK and related	>ref|NP_001003773.1| cyclin-dependent kinase-like 1 [Danio rerio] sp|Q6AXJ9.1|CDKL1_DANRE RecName: Full=Cyclin-dependent kinase-like 1 gb|AAH79506.1|	sp|Q6AXJ9|CDKL1_DANRE Cyclin-dependent kinase-like 1 OS=Danio rerio GN=cdkl1 PE=2 SV=1//0
CI01000012_05124400_05129545	antigen processing and regulators	CDK and related	>ref|XP_016335332.1| cyclin-dependent kinase inhibitor 3 [Sinocyclocheilus anshuiensis]	sp|Q810P3|CDKN3_MOUSE Cyclin-dependent kinase inhibitor 3 OS=Mus musculus GN=Cdkn3 PE=2 SV=1//1.60153e-24
CI01000018_04563971_04573228	antigen processing and regulators	CDK and related	>ref|NP_919389.2| cyclin-dependent kinase 8 [Danio rerio] ref|XP_016378331.1|	sp|Q8JH47|CDK8_DANRE Cyclin-dependent kinase 8 OS=Danio rerio GN=cdk8 PE=2 SV=1//0
CI01000020_00819154_00820506	antigen processing and regulators	CDK and related	>ref|XP_016399955.1| cyclin-dependent kinase inhibitor 1B-like [Sinocyclocheilus rhinocerous]	sp|P46527|CDN1B_HUMAN Cyclin-dependent kinase inhibitor 1B OS=Homo sapiens GN=CDKN1B PE=1 SV=1//1.34612e-35
CI01000024_01517836_01518771	antigen processing and regulators	CDK and related	>ref|XP_016304806.1| cyclin-dependent kinase 5 activator 1-like [Sinocyclocheilus anshuiensis]	sp|O35926|CD5R2_MOUSE Cyclin-dependent kinase 5 activator 2 OS=Mus musculus GN=Cdk5r2 PE=3 SV=2//3.498e-93
CI01000024_03637633_03652620	antigen processing and regulators	CDK and related	>ref|XP_016365928.1| cyclin-dependent kinase 15 isoform X1 [Sinocyclocheilus rhinocerous]	sp|Q1RLU9|CDK15_DANRE Cyclin-dependent kinase 15 OS=Danio rerio GN=cdk15 PE=2 SV=1//0
CI01000026_16959659_16962519	antigen processing and regulators	CDK and related	>ref|XP_016396545.1| cyclin-dependent kinase inhibitor 1C-like [Sinocyclocheilus rhinocerous]	sp|P49918|CDN1C_HUMAN Cyclin-dependent kinase inhibitor 1C OS=Homo sapiens GN=CDKN1C PE=1 SV=1//1.573e-22
CI01000030_04225211_04225930	antigen processing and regulators	CDK and related	>ref|XP_016356132.1| cyclin-dependent kinases regulatory subunit 1-like [Sinocyclocheilus anshuiensis] ref|XP_016356133.1|	sp|P56390|CKS2_MOUSE Cyclin-dependent kinases regulatory subunit 2 OS=Mus musculus GN=Cks2 PE=3 SV=1//3.50109e-28
CI01000046_04602081_04604842	antigen processing and regulators	CDK and related	>ref|XP_016324260.1| cyclin-dependent kinase 6-like isoform X1 [Sinocyclocheilus anshuiensis]	sp|P35426|CDK4_RAT Cyclin-dependent kinase 4 OS=Rattus norvegicus GN=Cdk4 PE=2 SV=1//2.9803e-103
CI01000046_05756222_05757145	antigen processing and regulators	CDK and related	>ref|XP_016370148.1| cyclin-dependent kinase 5 activator 1-like [Sinocyclocheilus rhinocerous]	sp|Q28199|CD5R1_BOVIN Cyclin-dependent kinase 5 activator 1 OS=Bos taurus GN=CDK5R1 PE=1 SV=1//4.52217e-147
CI01000049_06722991_06725403	antigen processing and regulators	CDK and related	>ref|XP_003977614.1| cyclin-dependent kinase 2-associated protein 2 [Takifugu rubripes] emb|CAG06216.1|	sp|O75956|CDKA2_HUMAN Cyclin-dependent kinase 2-associated protein 2 OS=Homo sapiens GN=CDK2AP2 PE=1 SV=1//7.56707e-40
CI01000050_00770066_00782851	antigen processing and regulators	CDK and related	>ref|XP_016117076.1| cyclin-dependent kinase 11B-like isoform X2 [Sinocyclocheilus grahami]	sp|P21127|CD11B_HUMAN Cyclin-dependent kinase 11B OS=Homo sapiens GN=CDK11B PE=1 SV=3//0
CI01000054_02868603_02911589	antigen processing and regulators	CDK and related	>gb|KTG45971.1| hypothetical protein cypCar_00008675 [Cyprinus carpio]	sp|Q00534|CDK6_HUMAN Cyclin-dependent kinase 6 OS=Homo sapiens GN=CDK6 PE=1 SV=1//2.35286e-15
CI01000054_11354957_11355910	antigen processing and regulators	CDK and related	>ref|XP_016113276.1| cyclin-dependent kinase 5 activator 1-like [Sinocyclocheilus grahami]	sp|Q28199|CD5R1_BOVIN Cyclin-dependent kinase 5 activator 1 OS=Bos taurus GN=CDK5R1 PE=1 SV=1//1.75601e-116
CI01000057_02198818_02199189	antigen processing and regulators	CDK and related		sp|P43450|CDK2_CARAU Cyclin-dependent kinase 2 OS=Carassius auratus GN=cdk2 PE=2 SV=1//4.72294e-14
CI01000057_02200951_02207673	antigen processing and regulators	CDK and related	>ref|XP_016397322.1| cyclin-dependent kinase 2 [Sinocyclocheilus rhinocerous]	sp|P43450|CDK2_CARAU Cyclin-dependent kinase 2 OS=Carassius auratus GN=cdk2 PE=2 SV=1//4.75561e-161
CI01000057_04927533_04931127	antigen processing and regulators	CDK and related	>ref|XP_016417787.1| cyclin-dependent kinase 4-like [Sinocyclocheilus rhinocerous]	sp|Q91727|CDK4_XENLA Cyclin-dependent kinase 4 OS=Xenopus laevis GN=cdk4 PE=1 SV=1//1.80369e-81
CI01000063_07120937_07121851	antigen processing and regulators	CDK and related	>ref|XP_016110436.1| cyclin-dependent kinase 5 activator 1-like [Sinocyclocheilus grahami] ref|XP_016412685.1|	sp|Q28199|CD5R1_BOVIN Cyclin-dependent kinase 5 activator 1 OS=Bos taurus GN=CDK5R1 PE=1 SV=1//2.18856e-162
CI01000080_00737755_00742405	antigen processing and regulators	CDK and related	>ref|XP_016428786.1| cyclin-dependent kinase 7-like [Sinocyclocheilus rhinocerous]	sp|P51953|CDK7_CARAU Cyclin-dependent kinase 7 OS=Carassius auratus GN=cdk7 PE=2 SV=1//0
CI01000086_02610598_02642920	antigen processing and regulators	CDK and related	>ref|XP_011224507.1| cyclin-dependent kinase 14-like [Ailuropoda melanoleuca]	sp|O94921|CDK14_HUMAN Cyclin-dependent kinase 14 OS=Homo sapiens GN=CDK14 PE=1 SV=3//5.06408e-11
CI01000091_00108499_00117102	antigen processing and regulators	CDK and related	>ref|XP_012727911.1| cyclin-dependent kinase-like 1 isoform X3 [Fundulus heteroclitus]	sp|Q6AXJ9|CDKL1_DANRE Cyclin-dependent kinase-like 1 OS=Danio rerio GN=cdkl1 PE=2 SV=1//1.01928e-09
CI01000127_01092621_01093592	antigen processing and regulators	CDK and related	>ref|NP_997957.1| cyclin-dependent kinase inhibitor 1B [Danio rerio] gb|AAK84219.1|AF398516_1 P27-like cyclin-dependent kinase inhibitor	sp|Q60439|CDN1B_CRIGR Cyclin-dependent kinase inhibitor 1B OS=Cricetulus griseus GN=CDKN1B PE=2 SV=1//1.06349e-31
CI01000129_01837517_01849374	antigen processing and regulators	CDK and related	>ref|XP_016419417.1| cyclin-dependent kinase-like 2 isoform X2 [Sinocyclocheilus rhinocerous]	sp|Q92772|CDKL2_HUMAN Cyclin-dependent kinase-like 2 OS=Homo sapiens GN=CDKL2 PE=1 SV=1//1.11976e-07
CI01000130_00769102_00770264	antigen processing and regulators	CDK and related	>ref|XP_016364954.1| cyclin-dependent kinase 4 inhibitor D [Sinocyclocheilus rhinocerous] ref|XP_016364955.1|	sp|Q29RV0|CDN2D_BOVIN Cyclin-dependent kinase 4 inhibitor D OS=Bos taurus GN=CDKN2D PE=2 SV=1//2.65151e-49
CI01000133_01271640_01272900	antigen processing and regulators	CDK and related	>ref|XP_016355887.1| cyclin-dependent kinase inhibitor 1B-like isoform X2 [Sinocyclocheilus anshuiensis] ref|XP_016355888.1|	sp|P38936|CDN1A_HUMAN Cyclin-dependent kinase inhibitor 1 OS=Homo sapiens GN=CDKN1A PE=1 SV=3//2.61074e-14
CI01000135_01492092_01528855	antigen processing and regulators	CDK and related	>ref|XP_016305321.1| cyclin-dependent kinase 19 isoform X1 [Sinocyclocheilus anshuiensis]	sp|Q8BWD8|CDK19_MOUSE Cyclin-dependent kinase 19 OS=Mus musculus GN=Cdk19 PE=2 SV=1//0
CI01000138_00838834_00839400	antigen processing and regulators	CDK and related	>ref|XP_006627196.1| cyclin-dependent kinases regulatory subunit 2 [Lepisosteus oculatus]	sp|P56390|CKS2_MOUSE Cyclin-dependent kinases regulatory subunit 2 OS=Mus musculus GN=Cks2 PE=3 SV=1//4.74924e-32
CI01000139_00880524_00881207	antigen processing and regulators	CDK and related	>ref|XP_016322258.1| cyclin-dependent kinase inhibitor 1C-like [Sinocyclocheilus anshuiensis]	sp|P49918|CDN1C_HUMAN Cyclin-dependent kinase inhibitor 1C OS=Homo sapiens GN=CDKN1C PE=1 SV=1//1.41738e-16
CI01000177_00133004_00135222	antigen processing and regulators	CDK and related	>ref|XP_016386128.1| cyclin-dependent kinase 2-associated protein 1-like [Sinocyclocheilus rhinocerous]	sp|O14519|CDKA1_HUMAN Cyclin-dependent kinase 2-associated protein 1 OS=Homo sapiens GN=CDK2AP1 PE=1 SV=1//1.42225e-45
CI01000186_00422121_00422913	antigen processing and regulators	CDK and related	>ref|XP_003200962.1| cyclin-dependent kinase inhibitor 1 isoform X1 [Danio rerio]	sp|O19002|CDN1A_FELCA Cyclin-dependent kinase inhibitor 1 OS=Felis catus GN=CDKN1A PE=2 SV=3//1.13973e-16
CI01000189_03504269_03505449	antigen processing and regulators	CDK and related	>ref|XP_016382351.1| cyclin-dependent kinase 2-interacting protein-like [Sinocyclocheilus rhinocerous]	sp|A6H7E2|CINP_BOVIN Cyclin-dependent kinase 2-interacting protein OS=Bos taurus GN=CINP PE=2 SV=1//1.37957e-53
CI01000300_10698449_10700497	antigen processing and regulators	CDK and related	>ref|XP_016376024.1| cyclin-dependent kinase inhibitor 2A-like [Sinocyclocheilus rhinocerous]	sp|O77617|CDN2A_MONDO Cyclin-dependent kinase inhibitor 2A OS=Monodelphis domestica GN=CDKN2A PE=2 SV=1//2.23974e-28
CI01000306_05805669_05822854	antigen processing and regulators	CDK and related	>ref|XP_016350359.1| cyclin-dependent kinase-like 5 isoform X2 [Sinocyclocheilus anshuiensis]	sp|Q3UTQ8|CDKL5_MOUSE Cyclin-dependent kinase-like 5 OS=Mus musculus GN=Cdkl5 PE=2 SV=1//0
CI01000306_10190981_10191175	antigen processing and regulators	CDK and related	>ref|XP_016422373.1| cyclin-dependent kinase 18-like [Sinocyclocheilus rhinocerous]	sp|Q5RD01|CDK18_PONAB Cyclin-dependent kinase 18 OS=Pongo abelii GN=CDK18 PE=2 SV=2//2.13914e-11
CI01000306_10194611_10226157	antigen processing and regulators	CDK and related	>ref|XP_001919335.2| cyclin-dependent kinase 18 [Danio rerio]	sp|Q07002|CDK18_HUMAN Cyclin-dependent kinase 18 OS=Homo sapiens GN=CDK18 PE=1 SV=3//0
CI01000319_04478393_04509691	antigen processing and regulators	CDK and related	>ref|XP_016311371.1| cyclin-dependent kinase 12-like isoform X1 [Sinocyclocheilus anshuiensis] ref|XP_016311372.1|	sp|B5DE93|CDK12_XENTR Cyclin-dependent kinase 12 OS=Xenopus tropicalis GN=cdk12 PE=2 SV=1//0
CI01000319_06316911_06319511	antigen processing and regulators	CDK and related	>ref|XP_016425151.1| cyclin-dependent kinases regulatory subunit 1 [Sinocyclocheilus rhinocerous] ref|XP_016396112.1|	sp|P61025|CKS1_MOUSE Cyclin-dependent kinases regulatory subunit 1 OS=Mus musculus GN=Cks1b PE=3 SV=1//5.60246e-36
CI01000326_00524269_00538874	antigen processing and regulators	CDK and related	>ref|XP_016296125.1| cyclin-dependent kinase 13-like isoform X1 [Sinocyclocheilus anshuiensis]	sp|Q69ZA1|CDK13_MOUSE Cyclin-dependent kinase 13 OS=Mus musculus GN=Cdk13 PE=1 SV=3//0
CI01000335_01121521_01148559	antigen processing and regulators	CDK and related	>ref|XP_016390903.1| cyclin-dependent kinase 17 isoform X1 [Sinocyclocheilus rhinocerous]	sp|Q00537|CDK17_HUMAN Cyclin-dependent kinase 17 OS=Homo sapiens GN=CDK17 PE=1 SV=2//0
CI01000350_00201050_00212848	antigen processing and regulators	CDK and related	>ref|XP_016309306.1| cyclin-dependent kinase 16-like isoform X2 [Sinocyclocheilus anshuiensis]	sp|Q00536|CDK16_HUMAN Cyclin-dependent kinase 16 OS=Homo sapiens GN=CDK16 PE=1 SV=1//6.43779e-09
CI01032329_00000317_00001201	antigen processing and regulators	CDK and related	>gb|KTG02220.1| hypothetical protein cypCar_00024771 [Cyprinus carpio]	sp|O76039|CDKL5_HUMAN Cyclin-dependent kinase-like 5 OS=Homo sapiens GN=CDKL5 PE=1 SV=1//1.6295e-41
CI01047181_00001012_00003530	antigen processing and regulators	CDK and related	>ref|XP_011888611.1| cyclin-dependent kinase 14 isoform X5 [Cercocebus atys]	sp|A4IIW7|CDK14_XENTR Cyclin-dependent kinase 14 OS=Xenopus tropicalis GN=cdk14 PE=2 SV=1//9.39459e-13
CI01076770_00000174_00000391	antigen processing and regulators	CDK and related	>ref|XP_016335602.1| cyclin-dependent kinase 4-like isoform X1 [Sinocyclocheilus anshuiensis]	sp|Q91727|CDK4_XENLA Cyclin-dependent kinase 4 OS=Xenopus laevis GN=cdk4 PE=1 SV=1//7.85732e-33
CI01076780_00000734_00001148	antigen processing and regulators	CDK and related	>ref|XP_016403550.1| cyclin-dependent kinase 4-like [Sinocyclocheilus rhinocerous]	sp|B2MVY4|CDK4_SHEEP Cyclin-dependent kinase 4 OS=Ovis aries PE=2 SV=1//3.35733e-18
CI01150223_00000950_00001522	antigen processing and regulators	CDK and related	>ref|XP_015457984.1| cyclin-dependent kinase-like 5 [Astyanax mexicanus]	sp|O76039|CDKL5_HUMAN Cyclin-dependent kinase-like 5 OS=Homo sapiens GN=CDKL5 PE=1 SV=1//1.8567e-58
CI01150231_00000389_00000762	antigen processing and regulators	CDK and related	>ref|XP_016086859.1| cyclin-dependent kinase-like 5, partial [Sinocyclocheilus grahami]	sp|Q3UTQ8|CDKL5_MOUSE Cyclin-dependent kinase-like 5 OS=Mus musculus GN=Cdkl5 PE=2 SV=1//1.83807e-52
CI01000031_00086179_00089751	antigen processing and regulators	HA1	>ref|XP_016411307.1| class I histocompatibility antigen, F10 alpha chain-like [Sinocyclocheilus rhinocerous]	sp|P15979|HA1F_CHICK Class I histocompatibility antigen, F10 alpha chain OS=Gallus gallus PE=2 SV=1//2.77838e-41
CI01000052_03453140_03462799	antigen processing and regulators	HA1	>ref|XP_016304074.1| uncharacterized protein LOC107659585 [Sinocyclocheilus anshuiensis]	sp|P06140|HA1B_RABIT RLA class I histocompatibility antigen, alpha chain 19-1 OS=Oryctolagus cuniculus PE=3 SV=1//2.32348e-10
CI01000053_03456147_03457909	antigen processing and regulators	HA1	>ref|XP_016304104.1| BOLA class I histocompatibility antigen, alpha chain BL3-7-like [Sinocyclocheilus anshuiensis]	sp|Q9TNN7|1C05_HUMAN HLA class I histocompatibility antigen, Cw-5 alpha chain OS=Homo sapiens GN=HLA-C PE=1 SV=1//2.0315e-18
CI01000112_03192658_03204707	antigen processing and regulators	HA1	>ref|XP_016357861.1| uncharacterized protein LOC107700642 [Sinocyclocheilus anshuiensis]	sp|P01898|HA10_MOUSE H-2 class I histocompatibility antigen, Q10 alpha chain OS=Mus musculus GN=H2-Q10 PE=1 SV=3//2.83034e-39
CI01000112_03234159_03240113	antigen processing and regulators	HA1	>ref|XP_016382880.1| H-2 class I histocompatibility antigen, Q10 alpha chain-like [Sinocyclocheilus rhinocerous]	sp|P01898|HA10_MOUSE H-2 class I histocompatibility antigen, Q10 alpha chain OS=Mus musculus GN=H2-Q10 PE=1 SV=3//4.14712e-41
CI01000243_00018105_00032937	antigen processing and regulators	HA1	>ref|XP_016382880.1| H-2 class I histocompatibility antigen, Q10 alpha chain-like [Sinocyclocheilus rhinocerous]	sp|P01902|HA1D_MOUSE H-2 class I histocompatibility antigen, K-D alpha chain OS=Mus musculus GN=H2-K1 PE=1 SV=1//5.62482e-44
CI01000250_00006946_00126187	antigen processing and regulators	HA1	>ref|XP_016105941.1| uncharacterized protein LOC107565238 [Sinocyclocheilus grahami]	sp|P01902|HA1D_MOUSE H-2 class I histocompatibility antigen, K-D alpha chain OS=Mus musculus GN=H2-K1 PE=1 SV=1//4.06215e-26
CI01000250_00150681_00183853	antigen processing and regulators	HA1	>ref|XP_016380042.1| uncharacterized protein LOC107717719 [Sinocyclocheilus rhinocerous]	sp|P01898|HA10_MOUSE H-2 class I histocompatibility antigen, Q10 alpha chain OS=Mus musculus GN=H2-Q10 PE=1 SV=3//6.68577e-34
CI01000259_00255679_00284563	antigen processing and regulators	HA1	>ref|XP_001919291.4| uncharacterized protein LOC563036 [Danio rerio]	sp|P01898|HA10_MOUSE H-2 class I histocompatibility antigen, Q10 alpha chain OS=Mus musculus GN=H2-Q10 PE=1 SV=3//3.63366e-07
CI01000319_00667756_00675560	antigen processing and regulators	HA1	>ref|XP_016311328.1| zinc-alpha-2-glycoprotein-like isoform X1 [Sinocyclocheilus anshuiensis]	sp|P04222|1C03_HUMAN HLA class I histocompatibility antigen, Cw-3 alpha chain OS=Homo sapiens GN=HLA-C PE=1 SV=2//2.53474e-23
CI01000319_00717307_00722355	antigen processing and regulators	HA1	>ref|XP_016102560.1| zinc-alpha-2-glycoprotein-like, partial [Sinocyclocheilus grahami]	sp|P01901|HA1B_MOUSE H-2 class I histocompatibility antigen, K-B alpha chain OS=Mus musculus GN=H2-K1 PE=1 SV=1//7.25722e-25
CI01000319_00725031_00734698	antigen processing and regulators	HA1	>gb|KTG06249.1| hypothetical protein cypCar_00030460, partial [Cyprinus carpio]	sp|P01901|HA1B_MOUSE H-2 class I histocompatibility antigen, K-B alpha chain OS=Mus musculus GN=H2-K1 PE=1 SV=1//1.01105e-20
CI01000319_00738247_00748770	antigen processing and regulators	HA1	>ref|XP_016311328.1| zinc-alpha-2-glycoprotein-like isoform X1 [Sinocyclocheilus anshuiensis]	sp|P01902|HA1D_MOUSE H-2 class I histocompatibility antigen, K-D alpha chain OS=Mus musculus GN=H2-K1 PE=1 SV=1//1.37628e-07
CI01000319_00752776_00775499	antigen processing and regulators	HA1	>gb|KTG06249.1| hypothetical protein cypCar_00030460, partial [Cyprinus carpio]	sp|P16391|HA12_RAT RT1 class I histocompatibility antigen, AA alpha chain OS=Rattus norvegicus PE=1 SV=2//3.33981e-13
CI01000319_00784439_00788986	antigen processing and regulators	HA1	>ref|XP_016102560.1| zinc-alpha-2-glycoprotein-like, partial [Sinocyclocheilus grahami]	sp|Q9TNN7|1C05_HUMAN HLA class I histocompatibility antigen, Cw-5 alpha chain OS=Homo sapiens GN=HLA-C PE=1 SV=1//6.59981e-24
CI01000319_00795534_00812924	antigen processing and regulators	HA1	>ref|XP_016419319.1| H-2 class I histocompatibility antigen, alpha chain-like [Sinocyclocheilus rhinocerous]	sp|P16391|HA12_RAT RT1 class I histocompatibility antigen, AA alpha chain OS=Rattus norvegicus PE=1 SV=2//3.9897e-19
CI01000319_00824231_00846137	antigen processing and regulators	HA1	>gb|KTG34870.1| hypothetical protein cypCar_00035592 [Cyprinus carpio]	sp|P01901|HA1B_MOUSE H-2 class I histocompatibility antigen, K-B alpha chain OS=Mus musculus GN=H2-K1 PE=1 SV=1//9.30083e-10
CI01000319_00848472_00852113	antigen processing and regulators	HA1	>ref|XP_016419319.1| H-2 class I histocompatibility antigen, alpha chain-like [Sinocyclocheilus rhinocerous]	sp|P04222|1C03_HUMAN HLA class I histocompatibility antigen, Cw-3 alpha chain OS=Homo sapiens GN=HLA-C PE=1 SV=2//6.07112e-20
CI01018443_00000027_00000810	antigen processing and regulators	HA1	>ref|XP_016101088.1| H-2 class I histocompatibility antigen, Q10 alpha chain-like isoform X1 [Sinocyclocheilus grahami]	sp|P01898|HA10_MOUSE H-2 class I histocompatibility antigen, Q10 alpha chain OS=Mus musculus GN=H2-Q10 PE=1 SV=3//9.31045e-39
CI01028794_00001387_00003315	antigen processing and regulators	HA1	>ref|XP_016101089.1| H-2 class I histocompatibility antigen, Q10 alpha chain-like isoform X2 [Sinocyclocheilus grahami]	sp|P01898|HA10_MOUSE H-2 class I histocompatibility antigen, Q10 alpha chain OS=Mus musculus GN=H2-Q10 PE=1 SV=3//1.20148e-41
CI01080958_00000064_00000356	antigen processing and regulators	HA1	>ref|XP_016323950.1| H-2 class I histocompatibility antigen, Q10 alpha chain-like [Sinocyclocheilus anshuiensis]	sp|P14429|HA17_MOUSE H-2 class I histocompatibility antigen, Q7 alpha chain OS=Mus musculus GN=H2-Q7 PE=1 SV=1//4.79748e-09
CI01098313_00000164_00000652	antigen processing and regulators	HA1	>gb|KTF72453.1| hypothetical protein cypCar_00049660, partial [Cyprinus carpio]	sp|P01898|HA10_MOUSE H-2 class I histocompatibility antigen, Q10 alpha chain OS=Mus musculus GN=H2-Q10 PE=1 SV=3//3.1882e-16
CI01000027_00058562_00058846	antigen processing and regulators	HA2	>ref|XP_016341384.1| H-2 class II histocompatibility antigen, A-U alpha chain-like [Sinocyclocheilus anshuiensis]	sp|P06340|DOA_HUMAN HLA class II histocompatibility antigen, DO alpha chain OS=Homo sapiens GN=HLA-DOA PE=1 SV=1//4.37827e-22
CI01000052_03484560_03485959	antigen processing and regulators	HA2	>ref|XP_016316927.1| H-2 class II histocompatibility antigen, A-U alpha chain-like [Sinocyclocheilus anshuiensis]	sp|P14434|HA2B_MOUSE H-2 class II histocompatibility antigen, A-B alpha chain OS=Mus musculus GN=H2-Aa PE=1 SV=2//1.17952e-26
CI01000052_03490583_03492859	antigen processing and regulators	HA2	>ref|XP_016424744.1| rano class II histocompatibility antigen, A beta chain-like [Sinocyclocheilus rhinocerous]	sp|P06341|HB2A_RAT Rano class II histocompatibility antigen, A beta chain (Fragment) OS=Rattus norvegicus GN=RT1-B PE=3 SV=1//2.33975e-34
CI01000053_03572527_03585944	antigen processing and regulators	HA2	>ref|XP_016406589.1| uncharacterized protein LOC107739107 [Sinocyclocheilus rhinocerous]	sp|P14434|HA2B_MOUSE H-2 class II histocompatibility antigen, A-B alpha chain OS=Mus musculus GN=H2-Aa PE=1 SV=2//9.7775e-25
CI01000053_03587596_03590525	antigen processing and regulators	HA2	>ref|XP_016424744.1| rano class II histocompatibility antigen, A beta chain-like [Sinocyclocheilus rhinocerous]	sp|P06341|HB2A_RAT Rano class II histocompatibility antigen, A beta chain (Fragment) OS=Rattus norvegicus GN=RT1-B PE=3 SV=1//1.45849e-26
CI01000053_03592810_03602102	antigen processing and regulators	HA2	>ref|XP_002660435.3| H-2 class II histocompatibility antigen, A-U alpha chain-like [Danio rerio]	sp|P23150|HA2J_MOUSE H-2 class II histocompatibility antigen, I-E alpha chain (Fragment) OS=Mus musculus PE=1 SV=1//3.5364e-19
CI01000053_03602535_03605174	antigen processing and regulators	HA2	>gb|KTF85218.1| hypothetical protein cypCar_00014762 [Cyprinus carpio]	sp|P06341|HB2A_RAT Rano class II histocompatibility antigen, A beta chain (Fragment) OS=Rattus norvegicus GN=RT1-B PE=3 SV=1//5.11555e-25
CI01000053_03670303_03671237	antigen processing and regulators	HA2	>ref|NP_001009597.1| uncharacterized protein LOC368844 precursor [Danio rerio] emb|CAD10084.1|	sp|P06345|HB2S_MOUSE H-2 class II histocompatibility antigen, A-S beta chain OS=Mus musculus GN=H2-Ab1 PE=1 SV=1//5.57367e-19
CI01000053_06829449_06831635	antigen processing and regulators	HA2	>ref|XP_016401323.1| H-2 class II histocompatibility antigen, I-E beta chain-like [Sinocyclocheilus rhinocerous]	sp|P06341|HB2A_RAT Rano class II histocompatibility antigen, A beta chain (Fragment) OS=Rattus norvegicus GN=RT1-B PE=3 SV=1//4.78654e-36
CI01000053_06881417_06887257	antigen processing and regulators	HA2	>ref|NP_001004534.1| uncharacterized protein LOC368993 precursor [Danio rerio] emb|CAD60677.1|	sp|P20036|DPA1_HUMAN HLA class II histocompatibility antigen, DP alpha 1 chain OS=Homo sapiens GN=HLA-DPA1 PE=1 SV=1//4.82726e-21
CI01000053_06950726_06953021	antigen processing and regulators	HA2	>ref|XP_016307209.1| rano class II histocompatibility antigen, A beta chain-like [Sinocyclocheilus anshuiensis]	sp|P06341|HB2A_RAT Rano class II histocompatibility antigen, A beta chain (Fragment) OS=Rattus norvegicus GN=RT1-B PE=3 SV=1//4.55917e-28
CI01000053_06966828_06990880	antigen processing and regulators	HA2	>ref|XP_016113673.1| H-2 class II histocompatibility antigen, I-E alpha chain-like [Sinocyclocheilus grahami]	sp|P20036|DPA1_HUMAN HLA class II histocompatibility antigen, DP alpha 1 chain OS=Homo sapiens GN=HLA-DPA1 PE=1 SV=1//1.73845e-21
CI01000053_06997042_07004584	antigen processing and regulators	HA2	>ref|XP_016376707.1| class II histocompatibility antigen, B-L beta chain-like [Sinocyclocheilus rhinocerous]	-//-
CI01000142_00497199_00499022	antigen processing and regulators	HA2	>ref|XP_016428062.1| H-2 class II histocompatibility antigen, I-E beta chain-like [Sinocyclocheilus rhinocerous]	sp|P18469|HB2J_MOUSE H-2 class II histocompatibility antigen, I-E beta chain OS=Mus musculus GN=H2-Eb1 PE=1 SV=1//6.54616e-34
CI01000146_02312993_02317927	antigen processing and regulators	HA2	>ref|XP_016401324.1| H-2 class II histocompatibility antigen, A-Q alpha chain-like [Sinocyclocheilus rhinocerous]	sp|P20755|HA2P_RABIT RLA class II histocompatibility antigen, DP alpha-1 chain (Fragment) OS=Oryctolagus cuniculus PE=3 SV=1//2.4164e-25
CI01000146_02337165_02360474	antigen processing and regulators	HA2	>ref|XP_016401323.1| H-2 class II histocompatibility antigen, I-E beta chain-like [Sinocyclocheilus rhinocerous]	sp|P06342|HB2Q_MOUSE H-2 class II histocompatibility antigen, A-Q beta chain OS=Mus musculus GN=H2-Ab1 PE=1 SV=1//2.00137e-27
CI01000146_02413749_02415254	antigen processing and regulators	HA2	>ref|XP_016401323.1| H-2 class II histocompatibility antigen, I-E beta chain-like [Sinocyclocheilus rhinocerous]	sp|Q30134|2B18_HUMAN HLA class II histocompatibility antigen, DRB1-8 beta chain OS=Homo sapiens GN=HLA-DRB1 PE=1 SV=2//1.72179e-30
CI01000221_00150680_00153028	antigen processing and regulators	HA2	>gb|AIY53680.1| invariant chain chain protein [Ctenopharyngodon idella]	sp|P04233|HG2A_HUMAN HLA class II histocompatibility antigen gamma chain OS=Homo sapiens GN=CD74 PE=1 SV=3//2.9661e-23
CI01000319_05882023_05885700	antigen processing and regulators	HA2	>ref|XP_016349313.1| SLA class II histocompatibility antigen, DQ haplotype D beta chain-like [Sinocyclocheilus anshuiensis]	sp|P29826|HB2B_RAT Rano class II histocompatibility antigen, B-1 beta chain OS=Rattus norvegicus GN=RT1-Bb PE=2 SV=1//9.53348e-28
CI01000339_02916443_02918443	antigen processing and regulators	HA2	>ref|XP_016413627.1| class II histocompatibility antigen, B-L beta chain-like [Sinocyclocheilus rhinocerous]	sp|P30383|1C01_GORGO Class I histocompatibility antigen, Gogo-C*0101/C*0102 alpha chain OS=Gorilla gorilla gorilla PE=2 SV=1//8.24731e-08
CI01000364_00400175_00427556	antigen processing and regulators	HA2	>gb|KTF87024.1| hypothetical protein cypCar_00047536 [Cyprinus carpio]	sp|P18470|HB2D_CANFA DLA class II histocompatibility antigen, DR-1 beta chain OS=Canis familiaris PE=2 SV=1//3.04463e-08
CI01000397_00000817_00001976	antigen processing and regulators	HA2	>ref|XP_016307202.1| H-2 class II histocompatibility antigen, A-U alpha chain-like [Sinocyclocheilus anshuiensis]	sp|P20755|HA2P_RABIT RLA class II histocompatibility antigen, DP alpha-1 chain (Fragment) OS=Oryctolagus cuniculus PE=3 SV=1//8.64058e-28
CI01180000_00361420_00364335	antigen processing and regulators	HA2	>ref|XP_016400406.1| hereditary hemochromatosis protein homolog [Sinocyclocheilus rhinocerous]	sp|P01904|HA21_MOUSE H-2 class II histocompatibility antigen, E-D alpha chain OS=Mus musculus GN=H2-Ea PE=1 SV=2//1.93492e-13
CI01000010_01247734_01250856	antigen processing and regulators	LRMP	>ref|XP_016086616.1| lymphoid-restricted membrane protein-like [Sinocyclocheilus grahami]	sp|Q12912|LRMP_HUMAN Lymphoid-restricted membrane protein OS=Homo sapiens GN=LRMP PE=1 SV=3//8.46232e-29
CI01000020_01745382_01768397	antigen processing and regulators	LRMP	>ref|XP_016414224.1| LOW QUALITY PROTEIN: lymphoid-restricted membrane protein-like [Sinocyclocheilus rhinocerous]	sp|Q5RHB5|LRMP_DANRE Lymphoid-restricted membrane protein OS=Danio rerio GN=lrmp PE=1 SV=2//0
CI01000186_00156270_00161766	antigen processing and regulators	LRMP	>ref|XP_005168344.1| lymphoid-restricted membrane protein-like isoform X1 [Danio rerio] ref|XP_009294055.1|	sp|Q5RHB5|LRMP_DANRE Lymphoid-restricted membrane protein OS=Danio rerio GN=lrmp PE=1 SV=2//1.80571e-24
CI01000026_11698637_11702653	antigen processing and regulators	MAF	>ref|XP_016299452.1| repressor of RNA polymerase III transcription MAF1 homolog [Sinocyclocheilus anshuiensis] ref|XP_016299453.1|	sp|Q7ZWL6|MAF1_XENLA Repressor of RNA polymerase III transcription MAF1 homolog OS=Xenopus laevis GN=maf1 PE=2 SV=1//9.57064e-110
CI01000306_02238316_02241601	antigen processing and regulators	MAF	>ref|XP_016337903.1| repressor of RNA polymerase III transcription MAF1 homolog [Sinocyclocheilus anshuiensis]	sp|Q6PGU2|MAF1_DANRE Repressor of RNA polymerase III transcription MAF1 homolog OS=Danio rerio GN=maf1 PE=2 SV=1//3.60939e-158
CI01000021_05693567_05698301	antigen processing and regulators	MHC I	>ref|NP_997737.2| minor histocompatibility antigen H13 [Danio rerio] gb|AAH71503.1|	sp|Q9D8V0|HM13_MOUSE Minor histocompatibility antigen H13 OS=Mus musculus GN=Hm13 PE=1 SV=1//3.57641e-80
CI01000115_02852943_02854209	antigen processing and regulators	MHC I	>ref|XP_016375176.1| zinc-alpha-2-glycoprotein-like [Sinocyclocheilus rhinocerous]	sp|P01894|HA1A_RABIT RLA class I histocompatibility antigen, alpha chain 11/11 OS=Oryctolagus cuniculus PE=2 SV=1//5.77951e-13
CI01000153_00012418_00120655	antigen processing and regulators	MHC I	>gb|KTG44017.1| hypothetical protein cypCar_00025760 [Cyprinus carpio]	sp|P18466|HA19_CANFA DLA class I histocompatibility antigen, A9/A9 alpha chain OS=Canis familiaris PE=2 SV=1//3.76079e-08
CI01000243_00043972_00048237	antigen processing and regulators	MHC I	>emb|CAD12386.1| MHC class I antigen [Labeobarbus intermedius]	sp|P01902|HA1D_MOUSE H-2 class I histocompatibility antigen, K-D alpha chain OS=Mus musculus GN=H2-K1 PE=1 SV=1//1.88575e-30
CI01000243_00062228_00062423	antigen processing and regulators	MHC I	>emb|CAD12819.1| MHC class I antigen, partial [Danio rerio]	sp|P01897|HA1L_MOUSE H-2 class I histocompatibility antigen, L-D alpha chain OS=Mus musculus GN=H2-L PE=1 SV=2//1.9864e-07
CI01000257_00067381_00080948	antigen processing and regulators	MHC I	>gb|AHI12884.1| MHC class I antigen, partial [Ctenopharyngodon idella]	sp|Q95460|HMR1_HUMAN Major histocompatibility complex class I-related gene protein OS=Homo sapiens GN=MR1 PE=1 SV=1//1.05904e-30
CI01000319_05684798_05685353	antigen processing and regulators	MHC I	>gb|AFI42215.1| MHC class I alpha chain, partial [Megalobrama amblycephala]	sp|P14430|HA18_MOUSE H-2 class I histocompatibility antigen, Q8 alpha chain OS=Mus musculus GN=H2-Q8 PE=3 SV=1//4.31516e-09
CI01000319_05704764_05712826	antigen processing and regulators	MHC I	>gb|AHI12884.1| MHC class I antigen, partial [Ctenopharyngodon idella]	sp|Q5RD09|HMR1_PONAB Major histocompatibility complex class I-related gene protein OS=Pongo abelii GN=MR1 PE=2 SV=1//3.94946e-54
CI01000319_05718732_05734284	antigen processing and regulators	MHC I	>gb|AHI12885.1| MHC class I antigen, partial [Ctenopharyngodon idella]	sp|Q95460|HMR1_HUMAN Major histocompatibility complex class I-related gene protein OS=Homo sapiens GN=MR1 PE=1 SV=1//3.63722e-52
CI01000355_00818277_00824137	antigen processing and regulators	MHC I	>ref|XP_016105941.1| uncharacterized protein LOC107565238 [Sinocyclocheilus grahami]	sp|P16212|HLAE_PONPY Popy class I histocompatibility antigen, alpha chain E (Fragment) OS=Pongo pygmaeus GN=Popy-E PE=2 SV=1//6.80214e-51
CI01000381_00028521_00035376	antigen processing and regulators	MHC I	>gb|AHI12886.1| MHC class I antigen, partial [Ctenopharyngodon idella]	sp|Q95460|HMR1_HUMAN Major histocompatibility complex class I-related gene protein OS=Homo sapiens GN=MR1 PE=1 SV=1//8.39081e-34
CI01000606_00013439_00016923	antigen processing and regulators	MHC I	>dbj|BAK57367.1| MHC class I antigen [Carassius auratus langsdorfii]	sp|P01898|HA10_MOUSE H-2 class I histocompatibility antigen, Q10 alpha chain OS=Mus musculus GN=H2-Q10 PE=1 SV=3//4.02372e-35
CI01098250_00003619_00008935	antigen processing and regulators	MHC I	>gb|AHI12884.1| MHC class I antigen, partial [Ctenopharyngodon idella]	sp|Q95460|HMR1_HUMAN Major histocompatibility complex class I-related gene protein OS=Homo sapiens GN=MR1 PE=1 SV=1//2.64281e-30
CI01117958_00000044_00000558	antigen processing and regulators	MHC I	>emb|CAD12384.1| MHC class I antigen [Labeobarbus intermedius]	sp|P01898|HA10_MOUSE H-2 class I histocompatibility antigen, Q10 alpha chain OS=Mus musculus GN=H2-Q10 PE=1 SV=3//1.04243e-16
CI01000031_00090167_00106114	antigen processing and regulators	MHC I related	>ref|XP_016379315.1| major histocompatibility complex class I-related gene protein-like [Sinocyclocheilus rhinocerous]	sp|Q95460|HMR1_HUMAN Major histocompatibility complex class I-related gene protein OS=Homo sapiens GN=MR1 PE=1 SV=1//3.40319e-21
CI01000034_01858418_01860499	antigen processing and regulators	MHC I related	>gb|KTF72516.1| hypothetical protein cypCar_00030948 [Cyprinus carpio]	sp|Q9BCU3|HMR1_PANTR Major histocompatibility complex class I-related gene protein OS=Pan troglodytes GN=MR1 PE=2 SV=1//3.95229e-18
CI01000052_03434488_03441008	antigen processing and regulators	MHC I related	>ref|XP_016087355.1| major histocompatibility complex class I-related gene protein-like [Sinocyclocheilus grahami]	sp|P13749|1A04_PANTR Patr class I histocompatibility antigen, A-126 alpha chain OS=Pan troglodytes GN=Patr-A PE=2 SV=1//6.46517e-21
CI01000053_03484197_03496907	antigen processing and regulators	MHC I related	>ref|XP_016087355.1| major histocompatibility complex class I-related gene protein-like [Sinocyclocheilus grahami]	sp|P15979|HA1F_CHICK Class I histocompatibility antigen, F10 alpha chain OS=Gallus gallus PE=2 SV=1//1.81076e-18
CI01000053_03520283_03525417	antigen processing and regulators	MHC I related	>ref|XP_016387292.1| major histocompatibility complex class I-related gene protein-like [Sinocyclocheilus rhinocerous]	sp|Q95460|HMR1_HUMAN Major histocompatibility complex class I-related gene protein OS=Homo sapiens GN=MR1 PE=1 SV=1//3.7014e-18
CI01000053_03545885_03548117	antigen processing and regulators	MHC I related	>ref|XP_016304074.1| uncharacterized protein LOC107659585 [Sinocyclocheilus anshuiensis]	sp|Q5RD09|HMR1_PONAB Major histocompatibility complex class I-related gene protein OS=Pongo abelii GN=MR1 PE=2 SV=1//1.05161e-17
CI01000053_03558891_03566444	antigen processing and regulators	MHC I related	>ref|XP_016387309.1| major histocompatibility complex class I-related gene protein-like [Sinocyclocheilus rhinocerous]	sp|P30383|1C01_GORGO Class I histocompatibility antigen, Gogo-C*0101/C*0102 alpha chain OS=Gorilla gorilla gorilla PE=2 SV=1//1.41179e-17
CI01000053_03620673_03622682	antigen processing and regulators	MHC I related	>ref|XP_016087355.1| major histocompatibility complex class I-related gene protein-like [Sinocyclocheilus grahami]	sp|P15979|HA1F_CHICK Class I histocompatibility antigen, F10 alpha chain OS=Gallus gallus PE=2 SV=1//6.12359e-19
CI01000053_03625343_03653163	antigen processing and regulators	MHC I related	>ref|XP_016087355.1| major histocompatibility complex class I-related gene protein-like [Sinocyclocheilus grahami]	sp|P30383|1C01_GORGO Class I histocompatibility antigen, Gogo-C*0101/C*0102 alpha chain OS=Gorilla gorilla gorilla PE=2 SV=1//9.91446e-18
CI01000053_03696522_03699590	antigen processing and regulators	MHC I related	>ref|XP_017212818.1| uncharacterized protein LOC550603 isoform X1 [Danio rerio]	sp|Q95460|HMR1_HUMAN Major histocompatibility complex class I-related gene protein OS=Homo sapiens GN=MR1 PE=1 SV=1//4.0602e-19
CI01000145_01068409_01070674	antigen processing and regulators	MHC I related	>ref|XP_016123010.1| major histocompatibility complex class I-related gene protein-like [Sinocyclocheilus grahami]	sp|Q95460|HMR1_HUMAN Major histocompatibility complex class I-related gene protein OS=Homo sapiens GN=MR1 PE=1 SV=1//1.37503e-16
CI01000145_01084364_01091858	antigen processing and regulators	MHC I related	>ref|XP_016123010.1| major histocompatibility complex class I-related gene protein-like [Sinocyclocheilus grahami]	sp|Q95460|HMR1_HUMAN Major histocompatibility complex class I-related gene protein OS=Homo sapiens GN=MR1 PE=1 SV=1//9.46687e-20
CI01000153_00000009_00001649	antigen processing and regulators	MHC I related	>ref|XP_016123010.1| major histocompatibility complex class I-related gene protein-like [Sinocyclocheilus grahami]	sp|Q95460|HMR1_HUMAN Major histocompatibility complex class I-related gene protein OS=Homo sapiens GN=MR1 PE=1 SV=1//2.03331e-12
CI01000153_00003565_00008741	antigen processing and regulators	MHC I related	>ref|XP_016123010.1| major histocompatibility complex class I-related gene protein-like [Sinocyclocheilus grahami]	sp|P70387|HFE_MOUSE Hereditary hemochromatosis protein homolog OS=Mus musculus GN=Hfe PE=2 SV=2//7.51601e-15
CI01000319_00690993_00705321	antigen processing and regulators	MHC I related	>ref|XP_016311328.1| zinc-alpha-2-glycoprotein-like isoform X1 [Sinocyclocheilus anshuiensis]	sp|O19477|HMR1_RAT Major histocompatibility complex class I-related gene protein OS=Rattus norvegicus GN=Mr1 PE=2 SV=2//9.0814e-24
CI01046163_00002590_00013429	antigen processing and regulators	MHC I related	>gb|KTG06249.1| hypothetical protein cypCar_00030460, partial [Cyprinus carpio]	sp|O19477|HMR1_RAT Major histocompatibility complex class I-related gene protein OS=Rattus norvegicus GN=Mr1 PE=2 SV=2//3.55389e-22
CI01156952_00001314_00002703	antigen processing and regulators	MHC I related	>ref|XP_016383732.1| zinc-alpha-2-glycoprotein-like isoform X1 [Sinocyclocheilus rhinocerous]	sp|Q95460|HMR1_HUMAN Major histocompatibility complex class I-related gene protein OS=Homo sapiens GN=MR1 PE=1 SV=1//3.45138e-18
CI01157016_00000041_00000721	antigen processing and regulators	MHC I related	>ref|XP_016383737.1| major histocompatibility complex class I-related gene protein-like isoform X6 [Sinocyclocheilus rhinocerous]	-//-
CI01160123_00000240_00000520	antigen processing and regulators	MHC I related	>ref|XP_016123010.1| major histocompatibility complex class I-related gene protein-like [Sinocyclocheilus grahami]	-//-
CI01000142_00523476_00525518	antigen processing and regulators	MHC II	>ref|NP_571565.1| major histocompatibility complex class II integral membrane alpha chain precursor [Danio rerio] gb|AAA72019.1|	sp|P23150|HA2J_MOUSE H-2 class II histocompatibility antigen, I-E alpha chain (Fragment) OS=Mus musculus PE=1 SV=1//2.45226e-26
CI01000146_02272881_02275284	antigen processing and regulators	MHC II	>gb|ABW37740.1| MHC class II alpha antigen [Ctenopharyngodon idella]	sp|P15981|HA2D_PIG SLA class II histocompatibility antigen, DQ haplotype D alpha chain OS=Sus scrofa PE=2 SV=1//8.41255e-20
CI01000146_02278636_02311063	antigen processing and regulators	MHC II	>gb|AAA50044.1| MHC class II DA-beta-2*01, partial [Danio rerio]	sp|P04231|HB23_MOUSE H-2 class II histocompatibility antigen, E-S beta chain (Fragment) OS=Mus musculus GN=H2-Eb1 PE=1 SV=1//2.1927e-31
CI01000385_00000242_00001930	antigen processing and regulators	MHC II	>gb|AEM75094.1| MHC class II beta antigen [Ctenopharyngodon idella]	sp|P18470|HB2D_CANFA DLA class II histocompatibility antigen, DR-1 beta chain OS=Canis familiaris PE=2 SV=1//2.03974e-33
CI01000034_04473631_04513799	antigen processing and regulators	MHC II related	>ref|XP_016394205.1| MHC class II regulatory factor RFX1-like isoform X1 [Sinocyclocheilus rhinocerous]	sp|P22670|RFX1_HUMAN MHC class II regulatory factor RFX1 OS=Homo sapiens GN=RFX1 PE=1 SV=2//0
CI01000069_00486030_00493370	antigen processing and regulators	MHC II related	>ref|XP_016338135.1| MHC class II transactivator-like isoform X2 [Sinocyclocheilus anshuiensis]	sp|P33076|C2TA_HUMAN MHC class II transactivator OS=Homo sapiens GN=CIITA PE=1 SV=3//3.19674e-112
CI01000302_01165866_01178482	antigen processing and regulators	MHC II related	>ref|XP_016361908.1| MHC class II regulatory factor RFX1-like [Sinocyclocheilus anshuiensis]	sp|P22670|RFX1_HUMAN MHC class II regulatory factor RFX1 OS=Homo sapiens GN=RFX1 PE=1 SV=2//0
CI01000020_04807118_04808453	antigen processing and regulators	microglobulin	>dbj|BAD51478.1| beta2-microglobulin [Ctenopharyngodon idella] dbj|BAD51479.1|	sp|Q04475|B2MG_DANRE Beta-2-microglobulin OS=Danio rerio GN=b2m PE=1 SV=1//1.0043e-61
CI01000050_04275924_04277061	antigen processing and regulators	microglobulin	>ref|XP_016393992.1| beta-2-microglobulin-like [Sinocyclocheilus rhinocerous]	sp|O42197|B2MG_ICTPU Beta-2-microglobulin OS=Ictalurus punctatus GN=b2m PE=3 SV=1//9.01076e-44
CI01089559_00000063_00001046	antigen processing and regulators	microglobulin	>ref|XP_016113164.1| patr class I histocompatibility antigen, A-5 alpha chain-like, partial [Sinocyclocheilus grahami]	sp|P01885|B2MG_RABIT Beta-2-microglobulin OS=Oryctolagus cuniculus GN=B2M PE=1 SV=1//2.80914e-06
CI01000000_04079738_04081018	antigen processing and regulators	MIF	>ref|XP_016332161.1| macrophage migration inhibitory factor-like [Sinocyclocheilus anshuiensis] ref|XP_016421239.1|	sp|Q1ZZU7|MIF_SHEEP Macrophage migration inhibitory factor OS=Ovis aries GN=MIF PE=3 SV=1//5.79995e-59
CI01000304_16743239_16743811	antigen processing and regulators	RFX5	>ref|XP_016120169.1| regulatory factor X-associated protein-like [Sinocyclocheilus grahami]	sp|Q8VCG9|RFXAP_MOUSE Regulatory factor X-associated protein OS=Mus musculus GN=Rfxap PE=2 SV=2//9.03192e-26
CI01000319_06090962_06098149	antigen processing and regulators	RFX5	>ref|XP_016425094.1| DNA-binding protein RFX5-like [Sinocyclocheilus rhinocerous] ref|XP_016425095.1|	sp|P48382|RFX5_HUMAN DNA-binding protein RFX5 OS=Homo sapiens GN=RFX5 PE=1 SV=1//7.50123e-78
CI01000000_16011590_16014992	antigen processing and regulators	TGF, TGF receptor and related	>ref|XP_016409116.1| transforming growth factor-beta-induced protein ig-h3 [Sinocyclocheilus rhinocerous]	sp|Q15582|BGH3_HUMAN Transforming growth factor-beta-induced protein ig-h3 OS=Homo sapiens GN=TGFBI PE=1 SV=1//7.93928e-08
CI01000004_07388945_07408147	antigen processing and regulators	TGF, TGF receptor and related	>gb|ADK26459.1| activin receptor-like kinase 5 [Ctenopharyngodon idella]	sp|P80204|TGFR1_RAT TGF-beta receptor type-1 OS=Rattus norvegicus GN=Tgfbr1 PE=1 SV=1//0
CI01000006_06809736_06812112	antigen processing and regulators	TGF, TGF receptor and related	>gb|ABU84814.1| transforming growth factor beta 1 [Ctenopharyngodon idella]	sp|Q9PTQ2|TGFB1_CYPCA Transforming growth factor beta-1 OS=Cyprinus carpio GN=tgfb1 PE=2 SV=1//3.53415e-77
CI01000009_10414678_10421940	antigen processing and regulators	TGF, TGF receptor and related	>gb|KTF81699.1| hypothetical protein cypCar_00009922, partial [Cyprinus carpio]	sp|Q90999|TGFR2_CHICK TGF-beta receptor type-2 OS=Gallus gallus GN=TGFBR2 PE=1 SV=1//1.97653e-08
CI01000010_03557384_03566580	antigen processing and regulators	TGF, TGF receptor and related	>ref|XP_016128480.1| TGF-beta-activated kinase 1 and MAP3K7-binding protein 3-like isoform X1 [Sinocyclocheilus grahami] ref|XP_016128481.1|	sp|Q8N5C8|TAB3_HUMAN TGF-beta-activated kinase 1 and MAP3K7-binding protein 3 OS=Homo sapiens GN=TAB3 PE=1 SV=2//1.99185e-35
CI01000016_01052539_01073915	antigen processing and regulators	TGF, TGF receptor and related	>ref|XP_016315586.1| TGF-beta receptor type-2-like [Sinocyclocheilus anshuiensis]	sp|P37173|TGFR2_HUMAN TGF-beta receptor type-2 OS=Homo sapiens GN=TGFBR2 PE=1 SV=2//3.26859e-25
CI01000023_00127548_00134047	antigen processing and regulators	TGF, TGF receptor and related	>gb|AHK09955.1| TAK1-binding protein 1 [Ctenopharyngodon idella]	sp|Q8CF89|TAB1_MOUSE TGF-beta-activated kinase 1 and MAP3K7-binding protein 1 OS=Mus musculus GN=Tab1 PE=1 SV=2//0
CI01000024_00850792_00868499	antigen processing and regulators	TGF, TGF receptor and related	>gb|KTF86673.1| hypothetical protein cypCar_00045407 [Cyprinus carpio]	sp|A4IG72|TGFA1_DANRE Transforming growth factor-beta receptor-associated protein 1 homolog OS=Danio rerio GN=tgfbrap1 PE=2 SV=1//0
CI01000028_00291055_00310156	antigen processing and regulators	TGF, TGF receptor and related	>ref|XP_017207561.1| latent-transforming growth factor beta-binding protein 4 [Danio rerio]	sp|Q8N2S1|LTBP4_HUMAN Latent-transforming growth factor beta-binding protein 4 OS=Homo sapiens GN=LTBP4 PE=1 SV=2//1.54325e-06
CI01000032_00811247_00821148	antigen processing and regulators	TGF, TGF receptor and related	>gb|KTG32729.1| hypothetical protein cypCar_00007071 [Cyprinus carpio]	sp|Q8WUH2|TGFA1_HUMAN Transforming growth factor-beta receptor-associated protein 1 OS=Homo sapiens GN=TGFBRAP1 PE=1 SV=1//9.91821e-155
CI01000039_07738530_07773662	antigen processing and regulators	TGF, TGF receptor and related	>ref|NP_001117921.1| latent transforming growth factor binding protein precursor [Oncorhynchus mykiss] gb|AAO17057.1|	sp|Q9NS15|LTBP3_HUMAN Latent-transforming growth factor beta-binding protein 3 OS=Homo sapiens GN=LTBP3 PE=1 SV=4//3.881e-07
CI01000051_00017447_00029701	antigen processing and regulators	TGF, TGF receptor and related	>gb|AHK09956.1| TAK1-binding protein 2 [Ctenopharyngodon idella]	sp|Q5RFW2|TAB2_DANRE TGF-beta-activated kinase 1 and MAP3K7-binding protein 2 OS=Danio rerio GN=tab2 PE=1 SV=1//0
CI01000065_03648940_03692253	antigen processing and regulators	TGF, TGF receptor and related	>ref|XP_016403915.1| transforming growth factor beta-2 [Sinocyclocheilus rhinocerous]	sp|P09858|TGFB2_PIG Transforming growth factor beta-2 OS=Sus scrofa GN=TGFB2 PE=1 SV=2//1.57221e-32
CI01000070_00193544_00224361	antigen processing and regulators	TGF, TGF receptor and related	>ref|XP_016430094.1| TGF-beta receptor type-1-like isoform X2 [Sinocyclocheilus rhinocerous]	sp|P36897|TGFR1_HUMAN TGF-beta receptor type-1 OS=Homo sapiens GN=TGFBR1 PE=1 SV=1//0
CI01000091_00120666_00139417	antigen processing and regulators	TGF, TGF receptor and related	>gb|AIS23633.1| transforming growth factor beta [Culter alburnus]	sp|O93449|TGFB1_ONCMY Transforming growth factor beta-1 OS=Oncorhynchus mykiss GN=tgfb1 PE=2 SV=1//1.08669e-142
CI01000110_00249999_00257170	antigen processing and regulators	TGF, TGF receptor and related	>gb|KTF91610.1| hypothetical protein cypCar_00015936 [Cyprinus carpio]	sp|P17247|TGFB2_XENLA Transforming growth factor beta-2 OS=Xenopus laevis GN=tgfb2 PE=1 SV=1//1.92209e-160
CI01000180_00674773_00697178	antigen processing and regulators	TGF, TGF receptor and related	>ref|XP_016085764.1| transforming growth factor beta regulator 1-like isoform X1 [Sinocyclocheilus grahami] ref|XP_016085765.1|	sp|Q3YBR2|TBRG1_HUMAN Transforming growth factor beta regulator 1 OS=Homo sapiens GN=TBRG1 PE=1 SV=1//4.5764e-126
CI01000222_00337737_00353913	antigen processing and regulators	TGF, TGF receptor and related	>ref|XP_016427988.1| transforming growth factor beta receptor type 3-like [Sinocyclocheilus rhinocerous]	sp|P35054|TGBR3_PIG Transforming growth factor beta receptor type 3 OS=Sus scrofa GN=TGFBR3 PE=2 SV=1//1.54234e-09
CI01000313_00546941_00558166	antigen processing and regulators	TGF, TGF receptor and related	>ref|XP_016091070.1| latent-transforming growth factor beta-binding protein 1-like isoform X1 [Sinocyclocheilus grahami]	-//-
CI01000313_00587436_00644890	antigen processing and regulators	TGF, TGF receptor and related	>ref|XP_016343428.1| latent-transforming growth factor beta-binding protein 1-like isoform X3 [Sinocyclocheilus anshuiensis]	sp|Q8CG19|LTBP1_MOUSE Latent-transforming growth factor beta-binding protein 1 OS=Mus musculus GN=Ltbp1 PE=2 SV=2//7.52689e-06
CI01000316_00432827_00460831	antigen processing and regulators	TGF, TGF receptor and related	>ref|XP_016092875.1| transforming growth factor beta-3 [Sinocyclocheilus grahami]	sp|P10600|TGFB3_HUMAN Transforming growth factor beta-3 OS=Homo sapiens GN=TGFB3 PE=1 SV=1//9.65563e-173
CI01000319_00628975_00640794	antigen processing and regulators	TGF, TGF receptor and related	>ref|XP_016110636.1| TGF-beta receptor type-2-like [Sinocyclocheilus grahami]	sp|P38438|TGFR2_RAT TGF-beta receptor type-2 OS=Rattus norvegicus GN=Tgfbr2 PE=2 SV=1//2.6025e-16
CI01000340_00927319_01001912	antigen processing and regulators	TGF, TGF receptor and related	>ref|XP_016420711.1| transforming growth factor beta receptor type 3-like [Sinocyclocheilus rhinocerous] ref|XP_016420712.1|	sp|O88393|TGBR3_MOUSE Transforming growth factor beta receptor type 3 OS=Mus musculus GN=Tgfbr3 PE=1 SV=1//0
CI01000367_00171001_00186824	antigen processing and regulators	TGF, TGF receptor and related	>gb|KTG00576.1| hypothetical protein cypCar_00045010 [Cyprinus carpio]	sp|P80204|TGFR1_RAT TGF-beta receptor type-1 OS=Rattus norvegicus GN=Tgfbr1 PE=1 SV=1//2.91197e-16
CI01070072_00000644_00003798	antigen processing and regulators	TGF, TGF receptor and related	>gb|AEK81575.1| TGF-beta receptor type-2 [Ctenopharyngodon idella]	sp|Q90999|TGFR2_CHICK TGF-beta receptor type-2 OS=Gallus gallus GN=TGFBR2 PE=1 SV=1//1.55044e-119
CI01000001_01357469_01365104	antigen processing and regulators	TNF,TNR and related	>ref|XP_016423112.1| tumor necrosis factor receptor superfamily member 5-like [Sinocyclocheilus rhinocerous]	sp|Q8SQ34|TNR5_PIG Tumor necrosis factor receptor superfamily member 5 OS=Sus scrofa GN=CD40 PE=2 SV=1//3.87371e-20
CI01000001_06519105_06525958	antigen processing and regulators	TNF,TNR and related	>ref|XP_016356416.1| tumor necrosis factor receptor superfamily member 1A-like isoform X3 [Sinocyclocheilus anshuiensis]	sp|P22934|TNR1A_RAT Tumor necrosis factor receptor superfamily member 1A OS=Rattus norvegicus GN=Tnfrsf1a PE=2 SV=2//5.7678e-10
CI01000001_12058281_12060612	antigen processing and regulators	TNF,TNR and related	>ref|XP_016368646.1| tumor necrosis factor receptor superfamily member 9-like isoform X2 [Sinocyclocheilus rhinocerous]	sp|Q07011|TNR9_HUMAN Tumor necrosis factor receptor superfamily member 9 OS=Homo sapiens GN=TNFRSF9 PE=1 SV=1//3.38878e-15
CI01000005_04883863_04894229	antigen processing and regulators	TNF,TNR and related	>ref|XP_016332664.1| tumor necrosis factor alpha-induced protein 3-like [Sinocyclocheilus anshuiensis] ref|XP_016332665.1|	sp|Q60769|TNAP3_MOUSE Tumor necrosis factor alpha-induced protein 3 OS=Mus musculus GN=Tnfaip3 PE=1 SV=2//0
CI01000006_01814388_01822488	antigen processing and regulators	TNF,TNR and related	>gb|KTG40384.1| hypothetical protein cypCar_00023166 [Cyprinus carpio]	sp|P50592|TNF10_MOUSE Tumor necrosis factor ligand superfamily member 10 OS=Mus musculus GN=Tnfsf10 PE=2 SV=1//4.80531e-30
CI01000006_09836923_09844045	antigen processing and regulators	TNF,TNR and related	>ref|XP_016346770.1| tumor necrosis factor receptor superfamily member 1A-like [Sinocyclocheilus anshuiensis]	sp|Q9QZM4|TR10B_MOUSE Tumor necrosis factor receptor superfamily member 10B OS=Mus musculus GN=Tnfrsf10b PE=2 SV=3//1.86589e-06
CI01000009_09031859_09038439	antigen processing and regulators	TNF,TNR and related	>ref|XP_016093200.1| tumor necrosis factor-inducible gene 6 protein [Sinocyclocheilus grahami]	sp|O08859|TSG6_MOUSE Tumor necrosis factor-inducible gene 6 protein OS=Mus musculus GN=Tnfaip6 PE=2 SV=1//1.50144e-94
CI01000010_00379332_00382116	antigen processing and regulators	TNF,TNR and related	>ref|XP_016315283.1| tumor necrosis factor receptor superfamily member 14-like [Sinocyclocheilus anshuiensis]	sp|Q92956|TNR14_HUMAN Tumor necrosis factor receptor superfamily member 14 OS=Homo sapiens GN=TNFRSF14 PE=1 SV=3//1.72263e-07
CI01000010_00388349_00390056	antigen processing and regulators	TNF,TNR and related	>ref|XP_016315283.1| tumor necrosis factor receptor superfamily member 14-like [Sinocyclocheilus anshuiensis]	sp|Q92956|TNR14_HUMAN Tumor necrosis factor receptor superfamily member 14 OS=Homo sapiens GN=TNFRSF14 PE=1 SV=3//2.27666e-30
CI01000010_00393562_00396269	antigen processing and regulators	TNF,TNR and related	>ref|XP_016316947.1| tumor necrosis factor receptor superfamily member 5-like [Sinocyclocheilus anshuiensis] ref|XP_016316948.1|	sp|Q568H3|MD2L2_DANRE Mitotic spindle assembly checkpoint protein MAD2B OS=Danio rerio GN=mad2l2 PE=2 SV=1//1.79329e-24
CI01000010_00445263_00455343	antigen processing and regulators	TNF,TNR and related	>ref|XP_016415241.1| tumor necrosis factor receptor superfamily member 5-like [Sinocyclocheilus rhinocerous]	sp|Q92956|TNR14_HUMAN Tumor necrosis factor receptor superfamily member 14 OS=Homo sapiens GN=TNFRSF14 PE=1 SV=3//5.52209e-12
CI01000010_00473858_00478160	antigen processing and regulators	TNF,TNR and related	>ref|XP_016315275.1| tumor necrosis factor receptor superfamily member 5-like isoform X1 [Sinocyclocheilus anshuiensis] ref|XP_016315276.1|	sp|Q92956|TNR14_HUMAN Tumor necrosis factor receptor superfamily member 14 OS=Homo sapiens GN=TNFRSF14 PE=1 SV=3//3.99857e-19
CI01000010_00491341_00497973	antigen processing and regulators	TNF,TNR and related	>ref|XP_016350620.1| tumor necrosis factor receptor superfamily member 14-like isoform X2 [Sinocyclocheilus anshuiensis] ref|XP_016350621.1|	sp|Q3LRP1|TNR5_CALJA Tumor necrosis factor receptor superfamily member 5 OS=Callithrix jacchus GN=CD40 PE=2 SV=1//2.81712e-07
CI01000016_06788704_06796860	antigen processing and regulators	TNF,TNR and related	>ref|XP_016337669.1| tumor necrosis factor receptor superfamily member 16-like [Sinocyclocheilus anshuiensis]	sp|P18519|TNR16_CHICK Tumor necrosis factor receptor superfamily member 16 OS=Gallus gallus GN=NGFR PE=3 SV=1//2.24947e-23
CI01000016_08800360_08805384	antigen processing and regulators	TNF,TNR and related	>ref|XP_016413977.1| tumor necrosis factor receptor superfamily member 1A-like [Sinocyclocheilus rhinocerous] ref|XP_016413978.1|	sp|P22934|TNR1A_RAT Tumor necrosis factor receptor superfamily member 1A OS=Rattus norvegicus GN=Tnfrsf1a PE=2 SV=2//5.93948e-24
CI01000016_08817749_08824067	antigen processing and regulators	TNF,TNR and related	>ref|XP_016356866.1| tumor necrosis factor receptor superfamily member 5-like isoform X3 [Sinocyclocheilus anshuiensis]	sp|P47741|TNR4_MOUSE Tumor necrosis factor receptor superfamily member 4 OS=Mus musculus GN=Tnfrsf4 PE=1 SV=1//3.73703e-11
CI01000016_09181426_09182326	antigen processing and regulators	TNF,TNR and related	>ref|XP_016419212.1| tumor necrosis factor receptor superfamily member 1A-like [Sinocyclocheilus rhinocerous]	sp|P25943|VT2_RFVKA Tumor necrosis factor soluble receptor OS=Rabbit fibroma virus (strain Kasza) GN=s002L PE=3 SV=1//1.8067e-12
CI01000018_02931983_02940190	antigen processing and regulators	TNF,TNR and related	>ref|XP_016339271.1| tumor necrosis factor receptor superfamily member 11A-like [Sinocyclocheilus anshuiensis]	sp|O35305|TNR11_MOUSE Tumor necrosis factor receptor superfamily member 11A OS=Mus musculus GN=Tnfrsf11a PE=1 SV=1//9.66558e-22
CI01000026_04398682_04402882	antigen processing and regulators	TNF,TNR and related	>gb|KTF84358.1| hypothetical protein cypCar_00021773, partial [Cyprinus carpio]	sp|Q9I9N5|TRADD_DANRE Tumor necrosis factor receptor type 1-associated DEATH domain protein OS=Danio rerio GN=tradd PE=2 SV=1//0
CI01000026_16988458_16994714	antigen processing and regulators	TNF,TNR and related	>gb|AGI51678.1| tumor necrosis factor receptor-associated factor 6 [Ctenopharyngodon idella]	sp|Q6IWL4|TRAF6_DANRE TNF receptor-associated factor 6 OS=Danio rerio GN=traf6 PE=2 SV=2//0
CI01000027_08081583_08083496	antigen processing and regulators	TNF,TNR and related	>ref|XP_016131248.1| tumor necrosis factor, alpha-induced protein 8-like protein 2 B [Sinocyclocheilus grahami]	sp|Q7T364|TPL2B_DANRE Tumor necrosis factor, alpha-induced protein 8-like protein 2 B OS=Danio rerio GN=tnfaip8l2b PE=2 SV=1//8.73783e-108
CI01000027_09136426_09140323	antigen processing and regulators	TNF,TNR and related	>ref|XP_016389284.1| tumor necrosis factor receptor superfamily member 3-like [Sinocyclocheilus rhinocerous]	sp|P20333|TNR1B_HUMAN Tumor necrosis factor receptor superfamily member 1B OS=Homo sapiens GN=TNFRSF1B PE=1 SV=3//3.62428e-14
CI01000028_06665516_06666078	antigen processing and regulators	TNF,TNR and related	>gb|KTG07364.1| hypothetical protein cypCar_00013204 [Cyprinus carpio]	sp|Q7T3D0|TP8L3_DANRE Tumor necrosis factor alpha-induced protein 8-like protein 3 OS=Danio rerio GN=tnfaip8l3 PE=2 SV=1//1.11365e-129
CI01000029_00238295_00240090	antigen processing and regulators	TNF,TNR and related	>ref|XP_016399233.1| tumor necrosis factor receptor superfamily member 21-like [Sinocyclocheilus rhinocerous]	sp|D3ZF92|TNR21_RAT Tumor necrosis factor receptor superfamily member 21 OS=Rattus norvegicus GN=Tnfrsf21 PE=1 SV=1//3.02963e-70
CI01000030_10958494_10960930	antigen processing and regulators	TNF,TNR and related	>ref|XP_016400388.1| tumor necrosis factor alpha-induced protein 8-like protein 1 isoform X1 [Sinocyclocheilus rhinocerous]	sp|Q7SZE8|TP8L1_DANRE Tumor necrosis factor alpha-induced protein 8-like protein 1 OS=Danio rerio GN=tnfaip8l1 PE=2 SV=1//2.7182e-122
CI01000033_00497624_00498442	antigen processing and regulators	TNF,TNR and related	>ref|XP_016414305.1| tumor necrosis factor ligand superfamily member 6-like [Sinocyclocheilus rhinocerous]	sp|P48023|TNFL6_HUMAN Tumor necrosis factor ligand superfamily member 6 OS=Homo sapiens GN=FASLG PE=1 SV=1//4.35306e-09
CI01000034_03803160_03827982	antigen processing and regulators	TNF,TNR and related	>ref|XP_016306188.1| tumor necrosis factor receptor superfamily member 16-like [Sinocyclocheilus anshuiensis]	sp|Q9Z0W1|TNR16_MOUSE Tumor necrosis factor receptor superfamily member 16 OS=Mus musculus GN=Ngfr PE=1 SV=1//7.10634e-77
CI01000039_06561801_06580642	antigen processing and regulators	TNF,TNR and related	>ref|XP_016144948.1| tumor necrosis factor receptor superfamily member 19-like [Sinocyclocheilus grahami]	sp|Q9JLL3|TNR19_MOUSE Tumor necrosis factor receptor superfamily member 19 OS=Mus musculus GN=Tnfrsf19 PE=2 SV=2//6.1062e-10
CI01000039_07268272_07278840	antigen processing and regulators	TNF,TNR and related	>ref|XP_016430548.1| tumor necrosis factor alpha-induced protein 2-like [Sinocyclocheilus rhinocerous]	sp|Q2M3D2|EX3L2_HUMAN Exocyst complex component 3-like protein 2 OS=Homo sapiens GN=EXOC3L2 PE=2 SV=1//1.83274e-79
CI01000047_00347663_00378777	antigen processing and regulators	TNF,TNR and related	>ref|XP_016415071.1| tumor necrosis factor receptor superfamily member 16-like isoform X2 [Sinocyclocheilus rhinocerous]	sp|P18519|TNR16_CHICK Tumor necrosis factor receptor superfamily member 16 OS=Gallus gallus GN=NGFR PE=3 SV=1//6.03992e-116
CI01000047_05219313_05222967	antigen processing and regulators	TNF,TNR and related	>ref|XP_016391281.1| tumor necrosis factor receptor superfamily member 13B [Sinocyclocheilus rhinocerous]	-//-
CI01000050_01725724_01732620	antigen processing and regulators	TNF,TNR and related	>gb|AIE88313.1| tumor necrosis factor receptor superfamily member 14 [Ctenopharyngodon idella]	sp|Q92956|TNR14_HUMAN Tumor necrosis factor receptor superfamily member 14 OS=Homo sapiens GN=TNFRSF14 PE=1 SV=3//3.17858e-22
CI01000051_00560810_00563417	antigen processing and regulators	TNF,TNR and related	>ref|XP_016100855.1| tumor necrosis factor alpha-induced protein 2-like [Sinocyclocheilus grahami]	sp|Q03169|TNAP2_HUMAN Tumor necrosis factor alpha-induced protein 2 OS=Homo sapiens GN=TNFAIP2 PE=2 SV=2//4.03647e-10
CI01000051_00568303_00576339	antigen processing and regulators	TNF,TNR and related	>ref|XP_016387437.1| tumor necrosis factor alpha-induced protein 2-like [Sinocyclocheilus rhinocerous]	sp|Q03169|TNAP2_HUMAN Tumor necrosis factor alpha-induced protein 2 OS=Homo sapiens GN=TNFAIP2 PE=2 SV=2//5.71979e-52
CI01000051_03457204_03459579	antigen processing and regulators	TNF,TNR and related	>ref|XP_016122584.1| tumor necrosis factor ligand superfamily member 6-like [Sinocyclocheilus grahami]	sp|Q861W5|TNFL6_FELCA Tumor necrosis factor ligand superfamily member 6 OS=Felis catus GN=FASLG PE=2 SV=1//5.06228e-23
CI01000054_10082299_10083956	antigen processing and regulators	TNF,TNR and related	>gb|AEZ36049.1| tumor necrosis factor-alpha [Ctenopharyngodon idella] gb|AFJ91827.1|	sp|Q8JFG3|TNFA_SPAAU Tumor necrosis factor OS=Sparus aurata GN=tnf PE=3 SV=1//3.81617e-37
CI01000059_06799395_06809150	antigen processing and regulators	TNF,TNR and related	>gb|AGO01886.1| tumor necrosis factor ligand superfamily member 13 [Ctenopharyngodon idella]	sp|O75888|TNF13_HUMAN Tumor necrosis factor ligand superfamily member 13 OS=Homo sapiens GN=TNFSF13 PE=1 SV=1//7.03129e-32
CI01000063_02174216_02175916	antigen processing and regulators	TNF,TNR and related	>ref|XP_016397935.1| tumor necrosis factor receptor superfamily member 17 [Sinocyclocheilus rhinocerous]	sp|Q02223|TNR17_HUMAN Tumor necrosis factor receptor superfamily member 17 OS=Homo sapiens GN=TNFRSF17 PE=1 SV=2//4.1952e-09
CI01000080_03858298_03868014	antigen processing and regulators	TNF,TNR and related	>ref|XP_016341882.1| tumor necrosis factor ligand superfamily member 11-like isoform X1 [Sinocyclocheilus anshuiensis] ref|XP_016341883.1|	sp|P50592|TNF10_MOUSE Tumor necrosis factor ligand superfamily member 10 OS=Mus musculus GN=Tnfsf10 PE=2 SV=1//3.17315e-16
CI01000095_02409472_02411189	antigen processing and regulators	TNF,TNR and related	>ref|XP_016424370.1| tumor necrosis factor-like [Sinocyclocheilus rhinocerous]	sp|Q8JFG3|TNFA_SPAAU Tumor necrosis factor OS=Sparus aurata GN=tnf PE=3 SV=1//1.52232e-48
CI01000117_00180609_00183776	antigen processing and regulators	TNF,TNR and related	>ref|XP_016376221.1| tumor necrosis factor, alpha-induced protein 8-like protein 2 A [Sinocyclocheilus rhinocerous]	sp|Q1ECV8|TPL2A_DANRE Tumor necrosis factor, alpha-induced protein 8-like protein 2 A OS=Danio rerio GN=tnfaip8l2a PE=2 SV=1//1.99157e-110
CI01000117_00391551_00393018	antigen processing and regulators	TNF,TNR and related	>gb|KTF95902.1| hypothetical protein cypCar_00045494 [Cyprinus carpio]	sp|O08712|TR11B_MOUSE Tumor necrosis factor receptor superfamily member 11B OS=Mus musculus GN=Tnfrsf11b PE=1 SV=1//7.95624e-37
CI01000161_00326033_00349039	antigen processing and regulators	TNF,TNR and related	>ref|XP_016346313.1| tumor necrosis factor ligand superfamily member 10-like [Sinocyclocheilus anshuiensis]	sp|P50591|TNF10_HUMAN Tumor necrosis factor ligand superfamily member 10 OS=Homo sapiens GN=TNFSF10 PE=1 SV=1//1.48326e-30
CI01000206_00607710_00639293	antigen processing and regulators	TNF,TNR and related	>ref|XP_015457451.1| tumor necrosis factor receptor superfamily member EDAR [Astyanax mexicanus]	sp|Q90VY2|EDAR_ORYLA Tumor necrosis factor receptor superfamily member EDAR OS=Oryzias latipes GN=edar PE=2 SV=1//1.55873e-44
CI01000233_00167010_00184488	antigen processing and regulators	TNF,TNR and related	>ref|XP_007256891.1| tumor necrosis factor receptor superfamily member 11B-like [Astyanax mexicanus]	sp|O08712|TR11B_MOUSE Tumor necrosis factor receptor superfamily member 11B OS=Mus musculus GN=Tnfrsf11b PE=1 SV=1//2.18037e-88
CI01000233_00188705_00190167	antigen processing and regulators	TNF,TNR and related	>ref|XP_016117683.1| tumor necrosis factor receptor superfamily member 11B-like [Sinocyclocheilus grahami]	sp|O00300|TR11B_HUMAN Tumor necrosis factor receptor superfamily member 11B OS=Homo sapiens GN=TNFRSF11B PE=1 SV=3//2.01824e-28
CI01000251_00181407_00190376	antigen processing and regulators	TNF,TNR and related	>ref|XP_016414908.1| tumor necrosis factor receptor superfamily member 13C-like [Sinocyclocheilus rhinocerous]	-//-
CI01000306_11156216_11159574	antigen processing and regulators	TNF,TNR and related	>ref|XP_016137956.1| tumor necrosis factor receptor superfamily member 9-like [Sinocyclocheilus grahami]	sp|Q07011|TNR9_HUMAN Tumor necrosis factor receptor superfamily member 9 OS=Homo sapiens GN=TNFRSF9 PE=1 SV=1//6.00348e-15
CI01000306_11275128_11288123	antigen processing and regulators	TNF,TNR and related	>ref|XP_016296941.1| tumor necrosis factor receptor superfamily member 1B-like isoform X2 [Sinocyclocheilus anshuiensis]	sp|P20333|TNR1B_HUMAN Tumor necrosis factor receptor superfamily member 1B OS=Homo sapiens GN=TNFRSF1B PE=1 SV=3//4.93638e-28
CI01000308_01699956_01730072	antigen processing and regulators	TNF,TNR and related	>ref|XP_016093519.1| tumor necrosis factor receptor superfamily member 19-like [Sinocyclocheilus grahami]	sp|Q9JLL3|TNR19_MOUSE Tumor necrosis factor receptor superfamily member 19 OS=Mus musculus GN=Tnfrsf19 PE=2 SV=2//7.5502e-12
CI01000313_01000035_01002069	antigen processing and regulators	TNF,TNR and related	>ref|XP_016413757.1| tumor necrosis factor receptor superfamily member 6-like [Sinocyclocheilus rhinocerous] ref|XP_016413765.1|	sp|O77736|TNR6_PIG Tumor necrosis factor receptor superfamily member 6 OS=Sus scrofa GN=FAS PE=2 SV=1//7.58414e-08
CI01000318_00068957_00083764	antigen processing and regulators	TNF,TNR and related	>ref|XP_016402453.1| tumor necrosis factor receptor superfamily member 19L-like [Sinocyclocheilus rhinocerous] ref|XP_016402460.1|	sp|Q9N092|TR19L_MACFA Tumor necrosis factor receptor superfamily member 19L OS=Macaca fascicularis GN=RELT PE=2 SV=1//6.54552e-46
CI01000339_01369376_01372564	antigen processing and regulators	TNF,TNR and related	>ref|XP_016409469.1| tumor necrosis factor ligand superfamily member 6-like [Sinocyclocheilus rhinocerous]	sp|P50592|TNF10_MOUSE Tumor necrosis factor ligand superfamily member 10 OS=Mus musculus GN=Tnfsf10 PE=2 SV=1//1.64059e-15
CI01000339_04114570_04117684	antigen processing and regulators	TNF,TNR and related	>ref|XP_016370002.1| tumor necrosis factor receptor superfamily member 10A-like isoform X1 [Sinocyclocheilus rhinocerous]	sp|Q9QZM4|TR10B_MOUSE Tumor necrosis factor receptor superfamily member 10B OS=Mus musculus GN=Tnfrsf10b PE=2 SV=3//1.30264e-19
CI01000340_10951922_10954429	antigen processing and regulators	TNF,TNR and related	>ref|XP_016314023.1| tumor necrosis factor receptor superfamily member 18-like isoform X2 [Sinocyclocheilus anshuiensis]	-//-
CI01000340_10962027_10966453	antigen processing and regulators	TNF,TNR and related	>ref|XP_016301955.1| tumor necrosis factor receptor superfamily member 9-like [Sinocyclocheilus anshuiensis]	-//-
CI01000340_19326355_19328820	antigen processing and regulators	TNF,TNR and related	>ref|XP_015459985.1| tumor necrosis factor ligand superfamily member 11-like [Astyanax mexicanus]	sp|P50592|TNF10_MOUSE Tumor necrosis factor ligand superfamily member 10 OS=Mus musculus GN=Tnfsf10 PE=2 SV=1//1.28095e-18
CI01000344_01946446_01954355	antigen processing and regulators	TNF,TNR and related	>gb|AGW47747.1| tumor necrosis factor superfamily member 12 [Ctenopharyngodon idella]	sp|O43508|TNF12_HUMAN Tumor necrosis factor ligand superfamily member 12 OS=Homo sapiens GN=TNFSF12 PE=1 SV=1//3.92699e-22
CI01100734_00002099_00004669	antigen processing and regulators	TNF,TNR and related	>ref|XP_016387437.1| tumor necrosis factor alpha-induced protein 2-like [Sinocyclocheilus rhinocerous]	sp|Q03169|TNAP2_HUMAN Tumor necrosis factor alpha-induced protein 2 OS=Homo sapiens GN=TNFAIP2 PE=2 SV=2//9.25161e-10
CI01180000_06854398_06859861	antigen processing and regulators	TNF,TNR and related	>ref|XP_016368127.1| tumor necrosis factor alpha-induced protein 2-like [Sinocyclocheilus rhinocerous]	sp|Q03169|TNAP2_HUMAN Tumor necrosis factor alpha-induced protein 2 OS=Homo sapiens GN=TNFAIP2 PE=2 SV=2//1.30272e-39
CI01000006_03850934_03852259	antigen processing and regulators	VEGF	>ref|XP_016376830.1| vascular endothelial growth factor A-like [Sinocyclocheilus rhinocerous]	sp|C0K3N1|TXVE_BITAR Snake venom vascular endothelial growth factor toxin barietin OS=Bitis arietans PE=1 SV=1//1.40478e-13
CI01000020_07160189_07169882	antigen processing and regulators	VEGF	>ref|XP_016370350.1| vascular endothelial growth factor A-A-like isoform X5 [Sinocyclocheilus rhinocerous]	sp|O73682|VGFAA_DANRE Vascular endothelial growth factor A-A OS=Danio rerio GN=vegfaa PE=1 SV=1//1.92082e-08
CI01000065_03794501_03806693	antigen processing and regulators	VEGF	>ref|NP_001103819.2| vascular endothelial growth factor A-A isoform 2 precursor [Danio rerio] gb|AAC14713.1|	sp|O73682|VGFAA_DANRE Vascular endothelial growth factor A-A OS=Danio rerio GN=vegfaa PE=1 SV=1//1.20129e-62
CI01000306_05606914_05611346	antigen processing and regulators	VEGF	>ref|NP_001035268.1| vascular endothelial growth factor D precursor [Danio rerio] ref|XP_005169367.1|	sp|P97946|VEGFD_MOUSE Vascular endothelial growth factor D OS=Mus musculus GN=Figf PE=2 SV=1//6.25062e-58
CI01000325_02484476_02491983	antigen processing and regulators	VEGF	>ref|XP_016427448.1| vascular endothelial growth factor receptor 2 isoform X2 [Sinocyclocheilus rhinocerous]	sp|Q5GIT4|VGFR2_DANRE Vascular endothelial growth factor receptor 2 OS=Danio rerio GN=kdr PE=1 SV=2//0
CI01000000_11661528_11696310	antigen processing and regulators	VEGFR	>gb|AAI29159.1| Kinase insert domain receptor like [Danio rerio] emb|CAM73177.1|	sp|Q8AXB3|VGFR4_DANRE Vascular endothelial growth factor receptor kdr-like OS=Danio rerio GN=kdrl PE=1 SV=1//0
CI01000027_05371407_05382804	antigen processing and regulators	VEGFR	>ref|XP_016356304.1| vascular endothelial growth factor receptor 3-like [Sinocyclocheilus anshuiensis]	sp|P35916|VGFR3_HUMAN Vascular endothelial growth factor receptor 3 OS=Homo sapiens GN=FLT4 PE=1 SV=3//9.92477e-07
CI01000116_00098865_00131211	antigen processing and regulators	VEGFR	>ref|XP_016366028.1| vascular endothelial growth factor receptor 3-like [Sinocyclocheilus rhinocerous]	sp|Q5MD89|VGFR3_DANRE Vascular endothelial growth factor receptor 3 OS=Danio rerio GN=flt4 PE=2 SV=1//0
CI01000001_11034064_11048961	complement system	C1q	>gb|KTG45283.1| hypothetical protein cypCar_00018491 [Cyprinus carpio]	sp|Q86Z23|C1QL4_HUMAN Complement C1q-like protein 4 OS=Homo sapiens GN=C1QL4 PE=2 SV=1//1.79794e-27
CI01000003_01807697_01809455	complement system	C1q	>gb|KTG33566.1| hypothetical protein cypCar_00009226, partial [Cyprinus carpio]	sp|Q9ESN4|C1QL3_MOUSE Complement C1q-like protein 3 OS=Mus musculus GN=C1ql3 PE=1 SV=1//2.32068e-108
CI01000004_15836936_15841048	complement system	C1q	>ref|XP_016405451.1| cerebellin-2-like [Sinocyclocheilus rhinocerous]	sp|Q4ZJM9|C1QL4_MOUSE Complement C1q-like protein 4 OS=Mus musculus GN=C1ql4 PE=1 SV=1//9.15442e-09
CI01000004_15911104_15915972	complement system	C1q	>gb|KTG37462.1| hypothetical protein cypCar_00031512 [Cyprinus carpio]	sp|Q4ZJM9|C1QL4_MOUSE Complement C1q-like protein 4 OS=Mus musculus GN=C1ql4 PE=1 SV=1//3.2687e-16
CI01000004_15922924_15923872	complement system	C1q	>gb|KTG37462.1| hypothetical protein cypCar_00031512 [Cyprinus carpio]	sp|Q4ZJM9|C1QL4_MOUSE Complement C1q-like protein 4 OS=Mus musculus GN=C1ql4 PE=1 SV=1//8.8718e-17
CI01000004_16951444_16952520	complement system	C1q	>gb|KTF79612.1| hypothetical protein cypCar_00022552 [Cyprinus carpio]	sp|Q7Z5L3|C1QL2_HUMAN Complement C1q-like protein 2 OS=Homo sapiens GN=C1QL2 PE=2 SV=2//2.97595e-13
CI01000004_16954912_16955958	complement system	C1q	>gb|KTF79612.1| hypothetical protein cypCar_00022552 [Cyprinus carpio]	sp|Q7Z5L3|C1QL2_HUMAN Complement C1q-like protein 2 OS=Homo sapiens GN=C1QL2 PE=2 SV=2//2.26945e-12
CI01000004_16960069_16965947	complement system	C1q	>gb|KTF79612.1| hypothetical protein cypCar_00022552 [Cyprinus carpio]	sp|Q7Z5L3|C1QL2_HUMAN Complement C1q-like protein 2 OS=Homo sapiens GN=C1QL2 PE=2 SV=2//5.23391e-08
CI01000006_06104927_06109730	complement system	C1q	>gb|AGN71010.1| complement C1q subcomponent subunit B [Ctenopharyngodon idella]	sp|P31722|C1QC_RAT Complement C1q subcomponent subunit C OS=Rattus norvegicus GN=C1qc PE=1 SV=2//9.49843e-06
CI01000039_07463037_07464915	complement system	C1q	>ref|XP_697055.1| complement C1q-like protein 4 [Danio rerio]	sp|Q4ZJM9|C1QL4_MOUSE Complement C1q-like protein 4 OS=Mus musculus GN=C1ql4 PE=1 SV=1//2.35293e-10
CI01000039_07469638_07472925	complement system	C1q	>ref|XP_016088331.1| cerebellin-1-like [Sinocyclocheilus grahami] ref|XP_016088332.1|	sp|Q4ZJM9|C1QL4_MOUSE Complement C1q-like protein 4 OS=Mus musculus GN=C1ql4 PE=1 SV=1//6.07379e-09
CI01000051_01367599_01369326	complement system	C1q	>ref|XP_016387737.1| complement C1q-like protein 4 [Sinocyclocheilus rhinocerous]	sp|O75973|C1QRF_HUMAN C1q-related factor OS=Homo sapiens GN=C1QL1 PE=2 SV=1//1.04317e-22
CI01000072_00114969_00116445	complement system	C1q	>ref|XP_016420874.1| complement C1q-like protein 2 [Sinocyclocheilus rhinocerous]	-//-
CI01000072_00127835_00129847	complement system	C1q	>gb|KTF79164.1| hypothetical protein cypCar_00020671 [Cyprinus carpio]	sp|Q86Z23|C1QL4_HUMAN Complement C1q-like protein 4 OS=Homo sapiens GN=C1QL4 PE=2 SV=1//1.98041e-17
CI01000072_03387927_03389381	complement system	C1q	>gb|AGN71011.1| C1q-like molecule [Ctenopharyngodon idella]	sp|Q8K479|C1QT5_MOUSE Complement C1q tumor necrosis factor-related protein 5 OS=Mus musculus GN=C1qtnf5 PE=1 SV=1//7.33131e-82
CI01000082_03127420_03132170	complement system	C1q	>ref|XP_016093180.1| complement C1q-like protein 3 [Sinocyclocheilus grahami] ref|XP_016398851.1|	sp|Q9ESN4|C1QL3_MOUSE Complement C1q-like protein 3 OS=Mus musculus GN=C1ql3 PE=1 SV=1//6.92985e-113
CI01000135_00089804_00090298	complement system	C1q	>ref|XP_016380310.1| complement C1q-like protein 2 [Sinocyclocheilus rhinocerous]	sp|Q5RJ80|CAPR2_DANRE Caprin-2 OS=Danio rerio GN=caprin2 PE=1 SV=1//2.05528e-07
CI01000140_02322058_02325171	complement system	C1q	>gb|KTF73815.1| hypothetical protein cypCar_00044821 [Cyprinus carpio]	sp|Q4ZJM9|C1QL4_MOUSE Complement C1q-like protein 4 OS=Mus musculus GN=C1ql4 PE=1 SV=1//2.70708e-14
CI01000141_00426082_00431703	complement system	C1q	>gb|KTF73815.1| hypothetical protein cypCar_00044821 [Cyprinus carpio]	sp|Q4ZJM9|C1QL4_MOUSE Complement C1q-like protein 4 OS=Mus musculus GN=C1ql4 PE=1 SV=1//1.17018e-06
CI01000141_00548403_00555040	complement system	C1q	>gb|KTF73815.1| hypothetical protein cypCar_00044821 [Cyprinus carpio]	sp|Q4ZJM9|C1QL4_MOUSE Complement C1q-like protein 4 OS=Mus musculus GN=C1ql4 PE=1 SV=1//1.51319e-10
CI01000141_00576894_00579464	complement system	C1q	>gb|KTF75244.1| hypothetical protein cypCar_00049063 [Cyprinus carpio]	sp|Q4ZJM9|C1QL4_MOUSE Complement C1q-like protein 4 OS=Mus musculus GN=C1ql4 PE=1 SV=1//1.93002e-14
CI01000141_00750589_00765298	complement system	C1q	>gb|KTF73815.1| hypothetical protein cypCar_00044821 [Cyprinus carpio]	sp|Q4ZJM9|C1QL4_MOUSE Complement C1q-like protein 4 OS=Mus musculus GN=C1ql4 PE=1 SV=1//1.21542e-13
CI01000141_00771591_00781075	complement system	C1q	>ref|XP_016393721.1| uncharacterized protein LOC107728143 [Sinocyclocheilus rhinocerous]	sp|Q86Z23|C1QL4_HUMAN Complement C1q-like protein 4 OS=Homo sapiens GN=C1QL4 PE=2 SV=1//4.33738e-12
CI01000141_00857278_00858208	complement system	C1q	>gb|KTF75244.1| hypothetical protein cypCar_00049063 [Cyprinus carpio]	sp|Q7Z5L3|C1QL2_HUMAN Complement C1q-like protein 2 OS=Homo sapiens GN=C1QL2 PE=2 SV=2//2.34912e-14
CI01000142_00224121_00249873	complement system	C1q	>gb|KTF73815.1| hypothetical protein cypCar_00044821 [Cyprinus carpio]	sp|Q4ZJM9|C1QL4_MOUSE Complement C1q-like protein 4 OS=Mus musculus GN=C1ql4 PE=1 SV=1//1.65991e-07
CI01000142_00297617_00308392	complement system	C1q	>gb|KTF75244.1| hypothetical protein cypCar_00049063 [Cyprinus carpio]	sp|Q4ZJM9|C1QL4_MOUSE Complement C1q-like protein 4 OS=Mus musculus GN=C1ql4 PE=1 SV=1//3.63751e-06
CI01000142_00315803_00322105	complement system	C1q	>gb|KTF73815.1| hypothetical protein cypCar_00044821 [Cyprinus carpio]	sp|Q4ZJM9|C1QL4_MOUSE Complement C1q-like protein 4 OS=Mus musculus GN=C1ql4 PE=1 SV=1//2.36028e-13
CI01000142_00326206_00328428	complement system	C1q	>gb|KTF73815.1| hypothetical protein cypCar_00044821 [Cyprinus carpio]	sp|Q9ESN4|C1QL3_MOUSE Complement C1q-like protein 3 OS=Mus musculus GN=C1ql3 PE=1 SV=1//6.90628e-14
CI01000143_00060489_00061841	complement system	C1q	>gb|KTF73815.1| hypothetical protein cypCar_00044821 [Cyprinus carpio]	sp|Q4ZJM9|C1QL4_MOUSE Complement C1q-like protein 4 OS=Mus musculus GN=C1ql4 PE=1 SV=1//3.72164e-11
CI01000160_00144148_00145493	complement system	C1q	>gb|KTF73815.1| hypothetical protein cypCar_00044821 [Cyprinus carpio]	sp|Q7Z5L3|C1QL2_HUMAN Complement C1q-like protein 2 OS=Homo sapiens GN=C1QL2 PE=2 SV=2//1.26741e-16
CI01000160_00356792_00360986	complement system	C1q	>gb|KTF73815.1| hypothetical protein cypCar_00044821 [Cyprinus carpio]	sp|Q7Z5L3|C1QL2_HUMAN Complement C1q-like protein 2 OS=Homo sapiens GN=C1QL2 PE=2 SV=2//4.68635e-10
CI01000160_00368079_00369373	complement system	C1q	>gb|KTF73815.1| hypothetical protein cypCar_00044821 [Cyprinus carpio]	sp|Q7Z5L3|C1QL2_HUMAN Complement C1q-like protein 2 OS=Homo sapiens GN=C1QL2 PE=2 SV=2//7.3094e-16
CI01000160_00631917_00633186	complement system	C1q	>gb|KTF73815.1| hypothetical protein cypCar_00044821 [Cyprinus carpio]	sp|Q7Z5L3|C1QL2_HUMAN Complement C1q-like protein 2 OS=Homo sapiens GN=C1QL2 PE=2 SV=2//1.85938e-14
CI01000160_01296093_01297320	complement system	C1q	>gb|KTF73815.1| hypothetical protein cypCar_00044821 [Cyprinus carpio]	sp|Q4ZJM9|C1QL4_MOUSE Complement C1q-like protein 4 OS=Mus musculus GN=C1ql4 PE=1 SV=1//1.40604e-14
CI01000160_01575679_01581393	complement system	C1q	>gb|KTF73815.1| hypothetical protein cypCar_00044821 [Cyprinus carpio]	sp|Q9ESN4|C1QL3_MOUSE Complement C1q-like protein 3 OS=Mus musculus GN=C1ql3 PE=1 SV=1//2.244e-06
CI01000304_09529802_09531061	complement system	C1q	>ref|XP_016383808.1| complement C1q-like protein 4 [Sinocyclocheilus rhinocerous]	sp|Q7Z5L3|C1QL2_HUMAN Complement C1q-like protein 2 OS=Homo sapiens GN=C1QL2 PE=2 SV=2//4.06311e-08
CI01000340_09293326_09302243	complement system	C1q	>gb|KTG33713.1| hypothetical protein cypCar_00023548 [Cyprinus carpio]	sp|Q4ZJM9|C1QL4_MOUSE Complement C1q-like protein 4 OS=Mus musculus GN=C1ql4 PE=1 SV=1//4.00476e-80
CI01000342_00122943_00124004	complement system	C1q	>gb|KTF77486.1| hypothetical protein cypCar_00035389 [Cyprinus carpio]	sp|Q4ZJM9|C1QL4_MOUSE Complement C1q-like protein 4 OS=Mus musculus GN=C1ql4 PE=1 SV=1//3.29813e-12
CI01000350_01268618_01269611	complement system	C1q	>gb|KTG37462.1| hypothetical protein cypCar_00031512 [Cyprinus carpio]	sp|Q4ZJM9|C1QL4_MOUSE Complement C1q-like protein 4 OS=Mus musculus GN=C1ql4 PE=1 SV=1//5.21397e-17
CI01000353_01328939_01331002	complement system	C1q	>gb|KTF92470.1| hypothetical protein cypCar_00032646, partial [Cyprinus carpio]	sp|Q7Z5L3|C1QL2_HUMAN Complement C1q-like protein 2 OS=Homo sapiens GN=C1QL2 PE=2 SV=2//1.78776e-94
CI01000358_00598998_00599244	complement system	C1q	>ref|XP_016380310.1| complement C1q-like protein 2 [Sinocyclocheilus rhinocerous]	-//-
CI01000364_00263052_00264410	complement system	C1q	>gb|KTF73815.1| hypothetical protein cypCar_00044821 [Cyprinus carpio]	sp|Q4ZJM9|C1QL4_MOUSE Complement C1q-like protein 4 OS=Mus musculus GN=C1ql4 PE=1 SV=1//2.27856e-07
CI01036346_00000579_00001082	complement system	C1q	>ref|XP_016316474.1| complement C1q-like protein 3 [Sinocyclocheilus anshuiensis]	-//-
CI01105190_00001351_00005052	complement system	C1q	>ref|XP_016401779.1| complement component 1 Q subcomponent-binding protein, mitochondrial-like isoform X1 [Sinocyclocheilus rhinocerous] ref|XP_016401780.1|	sp|Q3T0B6|C1QBP_BOVIN Complement component 1 Q subcomponent-binding protein, mitochondrial OS=Bos taurus GN=C1QBP PE=2 SV=1//2.86156e-93
CI01000013_06635640_06638681	complement system	C1q and TNF related protein	>gb|KTF84256.1| hypothetical protein cypCar_00042098 [Cyprinus carpio]	sp|Q8R066|C1QT4_MOUSE Complement C1q tumor necrosis factor-related protein 4 OS=Mus musculus GN=C1qtnf4 PE=1 SV=1//1.54027e-83
CI01000018_04798056_04800698	complement system	C1q and TNF related protein	>gb|KTG35697.1| hypothetical protein cypCar_00000065 [Cyprinus carpio]	sp|Q0II24|C1QT9_BOVIN Complement C1q and tumor necrosis factor-related protein 9 OS=Bos taurus GN=C1QTNF9 PE=2 SV=1//2.65946e-84
CI01000021_06786996_06789224	complement system	C1q and TNF related protein	>ref|XP_016318688.1| complement C1q tumor necrosis factor-related protein 7-like [Sinocyclocheilus anshuiensis]	sp|Q9BXJ2|C1QT7_HUMAN Complement C1q tumor necrosis factor-related protein 7 OS=Homo sapiens GN=C1QTNF7 PE=2 SV=1//8.22836e-94
CI01000023_00176579_00179918	complement system	C1q and TNF related protein	>ref|XP_016117292.1| complement C1q tumor necrosis factor-related protein 1-like [Sinocyclocheilus grahami]	sp|Q5XIG2|C1QT1_RAT Complement C1q tumor necrosis factor-related protein 1 OS=Rattus norvegicus GN=C1qtnf1 PE=2 SV=1//1.44591e-79
CI01000026_10695298_10696443	complement system	C1q and TNF related protein	>ref|XP_016327725.1| complement C1q tumor necrosis factor-related protein 4-like [Sinocyclocheilus anshuiensis]	sp|Q9BXJ3|C1QT4_HUMAN Complement C1q tumor necrosis factor-related protein 4 OS=Homo sapiens GN=C1QTNF4 PE=1 SV=2//1.3135e-105
CI01000034_00558341_00561924	complement system	C1q and TNF related protein	>ref|XP_016419268.1| complement C1q tumor necrosis factor-related protein 6 [Sinocyclocheilus rhinocerous]	sp|Q3T1I2|C1QT6_RAT Complement C1q tumor necrosis factor-related protein 6 OS=Rattus norvegicus GN=C1qtnf6 PE=2 SV=1//1.47094e-96
CI01000055_01936268_01937799	complement system	C1q and TNF related protein	>ref|XP_016385928.1| complement C1q tumor necrosis factor-related protein 1-like isoform X2 [Sinocyclocheilus rhinocerous]	sp|Q9QXP7|C1QT1_MOUSE Complement C1q tumor necrosis factor-related protein 1 OS=Mus musculus GN=C1qtnf1 PE=2 SV=1//8.79834e-115
Novel01025	complement system	C1q and TNF related protein	PREDICTED: complement C1q tumor necrosis factor-related protein 3-like [Oreochromis niloticus]	--
CI01000069_03105942_03125404	complement system	C1q related	>gb|KTG07377.1| hypothetical protein cypCar_00018328 [Cyprinus carpio]	sp|O88992|C1QRF_MOUSE C1q-related factor OS=Mus musculus GN=C1ql1 PE=1 SV=2//1.2779e-27
CI01000329_00035198_00040535	complement system	C1q related	>gb|KTG37599.1| hypothetical protein cypCar_00024504, partial [Cyprinus carpio]	sp|O88992|C1QRF_MOUSE C1q-related factor OS=Mus musculus GN=C1ql1 PE=1 SV=2//3.77661e-78
CI01000315_01196732_01198387	complement system	C1qR	>ref|XP_016406735.1| complement component C1q receptor-like [Sinocyclocheilus rhinocerous]	sp|Q9ET61|C1QR1_RAT Complement component C1q receptor OS=Rattus norvegicus GN=Cd93 PE=2 SV=1//3.23187e-87
CI01000027_09103562_09122837	complement system	C1r	>ref|XP_016389319.1| complement C1r-A subcomponent-like [Sinocyclocheilus rhinocerous]	sp|Q8CG16|C1RA_MOUSE Complement C1r-A subcomponent OS=Mus musculus GN=C1ra PE=1 SV=1//6.03693e-13
CI01154707_00000220_00000764	complement system	C1r	>dbj|BAB17845.1| C1rs-A [Cyprinus carpio]	sp|Q8CG16|C1RA_MOUSE Complement C1r-A subcomponent OS=Mus musculus GN=C1ra PE=1 SV=1//6.78865e-11
CI01000027_09095210_09102256	complement system	C1s	>ref|XP_017206864.1| complement component 1, s subcomponent-like isoform X1, partial [Danio rerio]	sp|Q9NZP8|C1RL_HUMAN Complement C1r subcomponent-like protein OS=Homo sapiens GN=C1RL PE=1 SV=2//2.08316e-55
CI01000030_06405632_06428709	complement system	C3	>ref|XP_016386615.1| complement C3-like [Sinocyclocheilus rhinocerous]	sp|P98093|CO3_ONCMY Complement C3 (Fragment) OS=Oncorhynchus mykiss GN=c3 PE=1 SV=1//1.70875e-87
CI01000181_00174917_00242327	complement system	C3	>gb|AAQ74974.1| complement C3 [Ctenopharyngodon idella]	sp|P98093|CO3_ONCMY Complement C3 (Fragment) OS=Oncorhynchus mykiss GN=c3 PE=1 SV=1//5.23891e-13
CI01000181_00330804_00357644	complement system	C3	>gb|AAQ74974.1| complement C3 [Ctenopharyngodon idella]	sp|P98093|CO3_ONCMY Complement C3 (Fragment) OS=Oncorhynchus mykiss GN=c3 PE=1 SV=1//1.86581e-23
CI01000181_00369265_00386891	complement system	C3	>ref|XP_016419830.1| complement C3-like [Sinocyclocheilus rhinocerous]	sp|P01027|CO3_MOUSE Complement C3 OS=Mus musculus GN=C3 PE=1 SV=3//4.29885e-18
CI01000181_00387263_00393905	complement system	C3	>ref|XP_016361893.1| complement C3-like [Sinocyclocheilus anshuiensis]	sp|P98093|CO3_ONCMY Complement C3 (Fragment) OS=Oncorhynchus mykiss GN=c3 PE=1 SV=1//4.86642e-77
CI01000181_00419866_00420323	complement system	C3	>ref|XP_016361948.1| complement C3-like [Sinocyclocheilus anshuiensis]	sp|P98093|CO3_ONCMY Complement C3 (Fragment) OS=Oncorhynchus mykiss GN=c3 PE=1 SV=1//6.42462e-20
CI01000181_00421405_00453839	complement system	C3	>ref|XP_016361987.1| complement C3-like [Sinocyclocheilus anshuiensis]	sp|P98093|CO3_ONCMY Complement C3 (Fragment) OS=Oncorhynchus mykiss GN=c3 PE=1 SV=1//0
CI01000181_00457762_00477931	complement system	C3	>ref|XP_016361987.1| complement C3-like [Sinocyclocheilus anshuiensis]	sp|P98093|CO3_ONCMY Complement C3 (Fragment) OS=Oncorhynchus mykiss GN=c3 PE=1 SV=1//0
CI01000248_00200339_00214741	complement system	C3	>ref|XP_016427569.1| complement C3-like [Sinocyclocheilus rhinocerous]	sp|P01025|CO3_PIG Complement C3 OS=Sus scrofa GN=C3 PE=1 SV=2//2.94365e-56
CI01000411_00046428_00074876	complement system	C3	>ref|XP_016298339.1| complement C3-like [Sinocyclocheilus anshuiensis]	sp|P98093|CO3_ONCMY Complement C3 (Fragment) OS=Oncorhynchus mykiss GN=c3 PE=1 SV=1//1.2294e-114
CI01004566_00000214_00000565	complement system	C3	>gb|AAQ74974.1| complement C3 [Ctenopharyngodon idella]	sp|P98093|CO3_ONCMY Complement C3 (Fragment) OS=Oncorhynchus mykiss GN=c3 PE=1 SV=1//8.25009e-19
CI01086118_00001139_00002247	complement system	C3	>ref|XP_016298339.1| complement C3-like [Sinocyclocheilus anshuiensis]	sp|P01024|CO3_HUMAN Complement C3 OS=Homo sapiens GN=C3 PE=1 SV=2//8.27101e-32
CI01158956_00000114_00000473	complement system	C3	>gb|AAQ74974.1| complement C3 [Ctenopharyngodon idella]	sp|P98093|CO3_ONCMY Complement C3 (Fragment) OS=Oncorhynchus mykiss GN=c3 PE=1 SV=1//1.46412e-26
CI01158966_00000781_00001642	complement system	C3	>gb|KTF85523.1| hypothetical protein cypCar_00035448 [Cyprinus carpio]	sp|P98093|CO3_ONCMY Complement C3 (Fragment) OS=Oncorhynchus mykiss GN=c3 PE=1 SV=1//8.10947e-33
CI01158989_00000008_00000864	complement system	C3	>gb|AAQ74974.1| complement C3 [Ctenopharyngodon idella]	sp|P98093|CO3_ONCMY Complement C3 (Fragment) OS=Oncorhynchus mykiss GN=c3 PE=1 SV=1//2.05438e-59
CI01159001_00000010_00001176	complement system	C3	>gb|KTF75538.1| hypothetical protein cypCar_00048360, partial [Cyprinus carpio]	sp|P98093|CO3_ONCMY Complement C3 (Fragment) OS=Oncorhynchus mykiss GN=c3 PE=1 SV=1//4.87433e-76
CI01000028_07470324_07471346	complement system	C3aR	>ref|XP_016296074.1| C3a anaphylatoxin chemotactic receptor-like [Sinocyclocheilus anshuiensis]	sp|P0C7U4|C3AR_DANRE C3a anaphylatoxin chemotactic receptor OS=Danio rerio GN=c3ar1 PE=3 SV=1//3.9041e-128
CI01000028_07496320_07497330	complement system	C3aR	>ref|XP_016296074.1| C3a anaphylatoxin chemotactic receptor-like [Sinocyclocheilus anshuiensis]	sp|P0C7U4|C3AR_DANRE C3a anaphylatoxin chemotactic receptor OS=Danio rerio GN=c3ar1 PE=3 SV=1//7.39327e-119
CI01000178_00285318_00286337	complement system	C3aR	>ref|XP_016346387.1| C3a anaphylatoxin chemotactic receptor-like [Sinocyclocheilus anshuiensis]	sp|P0C7U4|C3AR_DANRE C3a anaphylatoxin chemotactic receptor OS=Danio rerio GN=c3ar1 PE=3 SV=1//1.07286e-155
CI01000299_05778912_05790662	complement system	C3aR	>ref|XP_016355547.1| C3a anaphylatoxin chemotactic receptor-like isoform X1 [Sinocyclocheilus anshuiensis]	sp|P0C7U4|C3AR_DANRE C3a anaphylatoxin chemotactic receptor OS=Danio rerio GN=c3ar1 PE=3 SV=1//1.3745e-20
CI01000299_05799020_05801977	complement system	C3aR	>ref|XP_016096106.1| C3a anaphylatoxin chemotactic receptor-like isoform X1 [Sinocyclocheilus grahami]	sp|P0C7U4|C3AR_DANRE C3a anaphylatoxin chemotactic receptor OS=Danio rerio GN=c3ar1 PE=3 SV=1//6.03133e-28
CI01000321_03634967_03638070	complement system	C3aR	>gb|KTF79583.1| hypothetical protein cypCar_00026162 [Cyprinus carpio]	sp|P0C7U4|C3AR_DANRE C3a anaphylatoxin chemotactic receptor OS=Danio rerio GN=c3ar1 PE=3 SV=1//2.55596e-55
CI01000352_00166198_00166866	complement system	C3aR	>ref|XP_017206596.1| C3a anaphylatoxin chemotactic receptor-like [Danio rerio]	sp|P0C7U4|C3AR_DANRE C3a anaphylatoxin chemotactic receptor OS=Danio rerio GN=c3ar1 PE=3 SV=1//1.43227e-28
CI01000352_00186554_00189415	complement system	C3aR	>ref|XP_016359078.1| C3a anaphylatoxin chemotactic receptor-like [Sinocyclocheilus anshuiensis]	sp|P0C7U4|C3AR_DANRE C3a anaphylatoxin chemotactic receptor OS=Danio rerio GN=c3ar1 PE=3 SV=1//2.40894e-29
CI01000352_00227895_00228671	complement system	C3aR	>ref|XP_016417749.1| C3a anaphylatoxin chemotactic receptor-like [Sinocyclocheilus rhinocerous]	sp|P0C7U4|C3AR_DANRE C3a anaphylatoxin chemotactic receptor OS=Danio rerio GN=c3ar1 PE=3 SV=1//4.87271e-42
CI01000352_00233543_00234955	complement system	C3aR	>ref|XP_016325843.1| C3a anaphylatoxin chemotactic receptor-like [Sinocyclocheilus anshuiensis]	sp|P0C7U4|C3AR_DANRE C3a anaphylatoxin chemotactic receptor OS=Danio rerio GN=c3ar1 PE=3 SV=1//7.72481e-50
CI01000352_00287910_00289361	complement system	C3aR	>ref|XP_016325843.1| C3a anaphylatoxin chemotactic receptor-like [Sinocyclocheilus anshuiensis]	sp|P0C7U4|C3AR_DANRE C3a anaphylatoxin chemotactic receptor OS=Danio rerio GN=c3ar1 PE=3 SV=1//2.78661e-48
CI01000352_00316182_00317195	complement system	C3aR	>ref|XP_016359079.1| C3a anaphylatoxin chemotactic receptor-like [Sinocyclocheilus anshuiensis]	sp|P0C7U4|C3AR_DANRE C3a anaphylatoxin chemotactic receptor OS=Danio rerio GN=c3ar1 PE=3 SV=1//2.38903e-59
CI01000352_00385785_00387033	complement system	C3aR	>ref|XP_016325836.1| C3a anaphylatoxin chemotactic receptor-like [Sinocyclocheilus anshuiensis]	sp|P0C7U4|C3AR_DANRE C3a anaphylatoxin chemotactic receptor OS=Danio rerio GN=c3ar1 PE=3 SV=1//1.39405e-63
CI01000352_00447631_00450928	complement system	C3aR	>ref|XP_013124756.1| uncharacterized protein LOC106097965 [Oreochromis niloticus]	sp|P0C7U4|C3AR_DANRE C3a anaphylatoxin chemotactic receptor OS=Danio rerio GN=c3ar1 PE=3 SV=1//2.34686e-54
CI01000352_00472719_00476864	complement system	C3aR	>ref|XP_016359079.1| C3a anaphylatoxin chemotactic receptor-like [Sinocyclocheilus anshuiensis]	sp|P0C7U4|C3AR_DANRE C3a anaphylatoxin chemotactic receptor OS=Danio rerio GN=c3ar1 PE=3 SV=1//1.91599e-40
CI01000352_00478813_00480433	complement system	C3aR	>ref|XP_016128432.1| C3a anaphylatoxin chemotactic receptor-like [Sinocyclocheilus grahami]	sp|P0C7U4|C3AR_DANRE C3a anaphylatoxin chemotactic receptor OS=Danio rerio GN=c3ar1 PE=3 SV=1//2.41613e-31
CI01053382_00000900_00001435	complement system	C3aR	>gb|KTG45942.1| hypothetical protein cypCar_00019770 [Cyprinus carpio]	sp|O88680|C3AR_CAVPO C3a anaphylatoxin chemotactic receptor OS=Cavia porcellus GN=C3AR1 PE=2 SV=1//4.0507e-28
CI01103417_00000033_00000866	complement system	C3aR	>ref|XP_016296074.1| C3a anaphylatoxin chemotactic receptor-like [Sinocyclocheilus anshuiensis]	sp|P0C7U4|C3AR_DANRE C3a anaphylatoxin chemotactic receptor OS=Danio rerio GN=c3ar1 PE=3 SV=1//1.92006e-119
CI01000016_06998707_07047702	complement system	C4	>ref|XP_016308228.1| complement C4-like [Sinocyclocheilus anshuiensis]	sp|P0C0L5|CO4B_HUMAN Complement C4-B OS=Homo sapiens GN=C4B PE=1 SV=2//0
CI01000095_00790125_00813901	complement system	C4	>dbj|BAB03284.1| complement C4-1 [Cyprinus carpio]	sp|P01029|CO4B_MOUSE Complement C4-B OS=Mus musculus GN=C4b PE=1 SV=3//0
CI01000095_03540042_03544399	complement system	C4	>ref|XP_016428773.1| LOW QUALITY PROTEIN: complement C4-like [Sinocyclocheilus rhinocerous]	sp|Q00685|CO3_LETCA Complement C3 (Fragment) OS=Lethenteron camtschaticum GN=C3 PE=2 SV=1//1.73746e-21
CI01000080_02810515_02831498	complement system	C5	>ref|XP_016341831.1| complement C5 [Sinocyclocheilus anshuiensis]	sp|P01031|CO5_HUMAN Complement C5 OS=Homo sapiens GN=C5 PE=1 SV=4//0
CI01000028_01770721_01773265	complement system	C5aR	>ref|XP_016318725.1| C5a anaphylatoxin chemotactic receptor 1-like [Sinocyclocheilus anshuiensis]	sp|P0C7U5|C5AR1_DANRE C5a anaphylatoxin chemotactic receptor 1 OS=Danio rerio GN=c5ar1 PE=3 SV=1//7.83038e-167
CI01000006_07214841_07222648	complement system	C6	>gb|ADV18976.1| complement component C6 [Ctenopharyngodon idella] gb|AFN26001.1|	sp|P61135|CO6_PONPY Complement component C6 OS=Pongo pygmaeus GN=C6 PE=2 SV=1//0
CI01000006_07223113_07228278	complement system	C7	>gb|AEQ53931.1| complement component C7 [Ctenopharyngodon idella] gb|AFN20333.1|	sp|Q29RQ1|CO7_BOVIN Complement component C7 OS=Bos taurus GN=C7 PE=2 SV=1//0
CI01000010_01608554_01619702	complement system	C7	>ref|XP_016147234.1| complement component C7-like [Sinocyclocheilus grahami]	sp|Q9TUQ3|CO7_PIG Complement component C7 OS=Sus scrofa GN=C7 PE=1 SV=1//1.84658e-154
CI01000018_02129101_02134686	complement system	C8	>ref|XP_016339295.1| complement component C8 gamma chain-like [Sinocyclocheilus anshuiensis]	sp|P07360|CO8G_HUMAN Complement component C8 gamma chain OS=Homo sapiens GN=C8G PE=1 SV=3//1.46538e-31
CI01000098_02447543_02468822	complement system	C8	>ref|XP_016348521.1| complement component C8 alpha chain [Sinocyclocheilus anshuiensis]	sp|P07357|CO8A_HUMAN Complement component C8 alpha chain OS=Homo sapiens GN=C8A PE=1 SV=2//1.16619e-89
CI01000098_02473023_02489273	complement system	C8	>ref|XP_016363766.1| complement component C8 beta chain [Sinocyclocheilus rhinocerous]	sp|Q90X85|CO8B_ONCMY Complement component C8 beta chain OS=Oncorhynchus mykiss GN=c8b PE=2 SV=1//0
CI01000339_06995644_07004684	complement system	C9	>gb|ABN49522.1| complement component C9 [Ctenopharyngodon idella] gb|AAS76086.2|	sp|P06682|CO9_ONCMY Complement component C9 (Fragment) OS=Oncorhynchus mykiss GN=c9 PE=2 SV=2//7.78233e-172
CI01000026_10788054_10788652	complement system	CD59	>ref|XP_016403577.1| CD59 glycoprotein-like [Sinocyclocheilus rhinocerous]	sp|O62680|CD59_PIG CD59 glycoprotein OS=Sus scrofa GN=CD59 PE=1 SV=1//3.63045e-07
CI01000073_00102960_00104116	complement system	CD59	>ref|XP_016396200.1| CD59 glycoprotein-like [Sinocyclocheilus rhinocerous] ref|XP_016396201.1|	-//-
CI01000184_00460021_00463561	complement system	CD59	>ref|XP_016408903.1| CD59 glycoprotein isoform X2 [Sinocyclocheilus rhinocerous]	sp|O62680|CD59_PIG CD59 glycoprotein OS=Sus scrofa GN=CD59 PE=1 SV=1//3.07386e-07
CI01112850_00000398_00000650	complement system	CD59	>ref|XP_016306733.1| CD59 glycoprotein-like [Sinocyclocheilus anshuiensis]	-//-
CI01000006_03256291_03262601	complement system	CFB	>gb|AFD18592.1| Bf/C2A3 [Ctenopharyngodon idella]	sp|P04186|CFAB_MOUSE Complement factor B OS=Mus musculus GN=Cfb PE=1 SV=2//2.01339e-162
CI01000006_03270739_03288631	complement system	CFB	>ref|XP_016377011.1| complement factor B-like [Sinocyclocheilus rhinocerous]	sp|P81187|CFAB_BOVIN Complement factor B OS=Bos taurus GN=CFB PE=1 SV=2//6.66609e-163
CI01000092_04458178_04481575	complement system	CFB	>gb|AFD18593.1| Bf/C2B [Ctenopharyngodon idella]	sp|P04186|CFAB_MOUSE Complement factor B OS=Mus musculus GN=Cfb PE=1 SV=2//1.55357e-116
CI01000030_03086334_03087738	complement system	CFD	>ref|XP_016394233.1| complement factor D-like [Sinocyclocheilus rhinocerous]	sp|P04187|GRAB_MOUSE Granzyme B(G,H) OS=Mus musculus GN=Gzmb PE=1 SV=1//4.13456e-41
CI01000204_00033958_00057140	complement system	CFD	>ref|XP_016298138.1| mast cell protease 3-like [Sinocyclocheilus anshuiensis]	sp|P51779|CFAD_PIG Complement factor D OS=Sus scrofa GN=CFD PE=2 SV=1//1.03974e-12
CI01081663_00000166_00000656	complement system	CFD	>ref|XP_016129304.1| mast cell protease 1A-like [Sinocyclocheilus grahami]	sp|P03953|CFAD_MOUSE Complement factor D OS=Mus musculus GN=Cfd PE=1 SV=1//3.44724e-16
CI01180000_04292374_04295052	complement system	CFD	>gb|AHB81535.1| complement factor D [Ctenopharyngodon idella]	sp|P51779|CFAD_PIG Complement factor D OS=Sus scrofa GN=CFD PE=2 SV=1//1.799e-68
CI01000030_05477128_05482150	complement system	CFH	>ref|XP_016359071.1| complement factor H-related protein 1-like isoform X2 [Sinocyclocheilus anshuiensis]	sp|Q03591|FHR1_HUMAN Complement factor H-related protein 1 OS=Homo sapiens GN=CFHR1 PE=1 SV=2//3.89084e-15
CI01000030_05519604_05542781	complement system	CFH	>ref|XP_016100433.1| complement factor H-like [Sinocyclocheilus grahami]	sp|P08603|CFAH_HUMAN Complement factor H OS=Homo sapiens GN=CFH PE=1 SV=4//8.68789e-07
CI01000129_01621350_01641606	complement system	CFI	>gb|ADN22949.1| complement factor I [Ctenopharyngodon idella]	sp|Q61129|CFAI_MOUSE Complement factor I OS=Mus musculus GN=Cfi PE=1 SV=3//5.35989e-12
CI01150997_00000056_00000242	complement system	CFI	>gb|ADN22949.1| complement factor I [Ctenopharyngodon idella]	sp|P05156|CFAI_HUMAN Complement factor I OS=Homo sapiens GN=CFI PE=1 SV=2//1.19617e-13
CI01000001_09540982_09554063	complement system	complement receptor	>ref|XP_016404475.1| complement receptor type 1-like isoform X4 [Sinocyclocheilus rhinocerous] ref|XP_016404476.1|	sp|P17927|CR1_HUMAN Complement receptor type 1 OS=Homo sapiens GN=CR1 PE=1 SV=3//1.80681e-07
CI01000001_09554847_09556502	complement system	complement regulatory proteins	>ref|XP_016351413.1| membrane cofactor protein-like isoform X4 [Sinocyclocheilus anshuiensis]	sp|Q2HRD4|ORF4_HHV8P Complement control protein OS=Human herpesvirus 8 type P (isolate GK18) GN=ORF4 PE=3 SV=1//1.49132e-13
CI01000001_11265638_11283027	complement system	MASP	>ref|XP_016333875.1| mannan-binding lectin serine protease 2 isoform X1 [Sinocyclocheilus anshuiensis] ref|XP_016333876.1|	sp|O00187|MASP2_HUMAN Mannan-binding lectin serine protease 2 OS=Homo sapiens GN=MASP2 PE=1 SV=4//0
CI01000027_09123917_09131231	complement system	MASP	>ref|XP_016320376.1| mannan-binding lectin serine protease 2-like [Sinocyclocheilus anshuiensis]	sp|Q9JJS8|MASP2_RAT Mannan-binding lectin serine protease 2 OS=Rattus norvegicus GN=Masp2 PE=1 SV=2//1.83179e-125
CI01000095_03409665_03426093	complement system	MASP	>ref|XP_016363213.1| mannan-binding lectin serine protease 1-like [Sinocyclocheilus anshuiensis]	sp|P48740|MASP1_HUMAN Mannan-binding lectin serine protease 1 OS=Homo sapiens GN=MASP1 PE=1 SV=3//0
CI01000004_11668089_11670426	inflammatory cytokines and receptors	ACRs	>ref|XP_016422787.1| atypical chemokine receptor 4-like [Sinocyclocheilus rhinocerous]	sp|P35350|ACKR4_BOVIN Atypical chemokine receptor 4 OS=Bos taurus GN=ACKR4 PE=2 SV=1//1.07272e-75
CI01000009_08186704_08193700	inflammatory cytokines and receptors	ACRs	>ref|XP_016318877.1| atypical chemokine receptor 3-like [Sinocyclocheilus anshuiensis]	sp|P56485|ACKR3_MOUSE Atypical chemokine receptor 3 OS=Mus musculus GN=Ackr3 PE=1 SV=2//4.30448e-119
CI01000024_00539259_00540347	inflammatory cytokines and receptors	ACRs	>ref|XP_016328099.1| atypical chemokine receptor 3-like [Sinocyclocheilus anshuiensis] ref|XP_016328100.1|	sp|O89039|ACKR3_RAT Atypical chemokine receptor 3 OS=Rattus norvegicus GN=Ackr3 PE=1 SV=2//2.48764e-129
CI01000327_04060107_04065015	inflammatory cytokines and receptors	ACRs	>ref|XP_016345517.1| atypical chemokine receptor 4-like [Sinocyclocheilus anshuiensis]	sp|P35350|ACKR4_BOVIN Atypical chemokine receptor 4 OS=Bos taurus GN=ACKR4 PE=2 SV=1//2.24557e-79
CI01000029_01526863_01527414	inflammatory cytokines and receptors	CCL	>ref|XP_016326222.1| C-C motif chemokine 13-like [Sinocyclocheilus anshuiensis]	sp|P49873|CCL8_PIG C-C motif chemokine 8 OS=Sus scrofa GN=CCL8 PE=3 SV=1//4.08058e-14
CI01000029_01533005_01534392	inflammatory cytokines and receptors	CCL	>ref|XP_016326224.1| C-C motif chemokine 13-like [Sinocyclocheilus anshuiensis]	sp|P10147|CCL3_HUMAN C-C motif chemokine 3 OS=Homo sapiens GN=CCL3 PE=1 SV=1//5.46893e-12
CI01000071_04430037_04431564	inflammatory cytokines and receptors	CCL	>ref|XP_016409752.1| C-C motif chemokine 3-like 1 [Sinocyclocheilus rhinocerous]	sp|Q9QXY8|CCL7_RAT C-C motif chemokine 7 OS=Rattus norvegicus GN=Ccl7 PE=3 SV=1//7.97227e-08
CI01000071_04433656_04434358	inflammatory cytokines and receptors	CCL	>ref|XP_016428232.1| C-C motif chemokine 3-like [Sinocyclocheilus rhinocerous]	sp|O70460|CCL19_MOUSE C-C motif chemokine 19 OS=Mus musculus GN=Ccl19 PE=1 SV=1//8.45393e-09
CI01000075_00917306_00921588	inflammatory cytokines and receptors	CCL	>ref|XP_002661011.2| C-C motif chemokine 21-like [Danio rerio]	sp|Q68A93|CCL25_CANFA C-C motif chemokine 25 OS=Canis familiaris GN=CCL25 PE=2 SV=1//3.07618e-12
CI01000082_00678125_00678798	inflammatory cytokines and receptors	CCL	>ref|XP_016395761.1| C-C motif chemokine 20-like [Sinocyclocheilus rhinocerous]	-//-
CI01000082_00689066_00690051	inflammatory cytokines and receptors	CCL	>ref|XP_016395768.1| C-C motif chemokine 8-like isoform X2 [Sinocyclocheilus rhinocerous]	-//-
CI01000082_00692849_00695595	inflammatory cytokines and receptors	CCL	>dbj|BAF98251.1| chemokine CCL-C24c [Danio rerio]	-//-
CI01000082_00711974_00712758	inflammatory cytokines and receptors	CCL	>ref|XP_016395772.1| monocyte chemotactic protein 1B-like [Sinocyclocheilus rhinocerous]	sp|Q03366|CCL7_MOUSE C-C motif chemokine 7 OS=Mus musculus GN=Ccl7 PE=3 SV=1//4.84709e-07
CI01000082_00715043_00717473	inflammatory cytokines and receptors	CCL	>ref|XP_016354540.1| uncharacterized protein LOC107698123 [Sinocyclocheilus anshuiensis]	sp|Q03366|CCL7_MOUSE C-C motif chemokine 7 OS=Mus musculus GN=Ccl7 PE=3 SV=1//9.41124e-07
CI01000145_00918882_00919452	inflammatory cytokines and receptors	CCL	>ref|XP_016366927.1| monocyte chemotactic protein 1B-like [Sinocyclocheilus rhinocerous]	sp|Q68Y88|CCL13_CANFA C-C motif chemokine 13 OS=Canis familiaris GN=CCL13 PE=3 SV=1//1.31505e-18
CI01000145_00923904_00924471	inflammatory cytokines and receptors	CCL	>ref|XP_016359440.1| C-C motif chemokine 13-like [Sinocyclocheilus anshuiensis]	sp|Q08782|CCL2_CAVPO C-C motif chemokine 2 OS=Cavia porcellus GN=CCL2 PE=2 SV=1//1.25266e-15
CI01000145_00928144_00928757	inflammatory cytokines and receptors	CCL	>ref|XP_016375251.1| monocyte chemotactic protein 1B-like isoform X1 [Sinocyclocheilus rhinocerous]	sp|Q08782|CCL2_CAVPO C-C motif chemokine 2 OS=Cavia porcellus GN=CCL2 PE=2 SV=1//3.16286e-11
CI01000145_00951480_00956106	inflammatory cytokines and receptors	CCL	>gb|ACG76387.1| CCL4 [Ctenopharyngodon idella]	sp|P16619|CL3L1_HUMAN C-C motif chemokine 3-like 1 OS=Homo sapiens GN=CCL3L1 PE=1 SV=1//1.17955e-15
CI01000152_02066678_02068178	inflammatory cytokines and receptors	CCL	>ref|XP_016347599.1| monocyte chemotactic protein 1B-like [Sinocyclocheilus anshuiensis]	sp|Q62401|CCL12_MOUSE C-C motif chemokine 12 OS=Mus musculus GN=Ccl12 PE=2 SV=1//3.97818e-08
CI01000152_02078880_02079973	inflammatory cytokines and receptors	CCL	>ref|XP_016419757.1| C-C motif chemokine 20-like [Sinocyclocheilus rhinocerous]	sp|Q9Z121|CCL8_MOUSE C-C motif chemokine 8 OS=Mus musculus GN=Ccl8 PE=3 SV=1//8.12936e-10
CI01000155_00155177_00158025	inflammatory cytokines and receptors	CCL	>ref|XP_016373461.1| C-C motif chemokine 28-like [Sinocyclocheilus rhinocerous]	-//-
CI01000190_00993478_00995284	inflammatory cytokines and receptors	CCL	>ref|XP_016392661.1| monocyte chemotactic protein 1B-like [Sinocyclocheilus rhinocerous]	sp|Q9JKC0|CCL24_MOUSE C-C motif chemokine 24 OS=Mus musculus GN=Ccl24 PE=2 SV=1//5.52679e-07
CI01000190_01008838_01011938	inflammatory cytokines and receptors	CCL	>ref|XP_016365462.1| C-C motif chemokine 20-like [Sinocyclocheilus rhinocerous]	sp|O89093|CCL20_MOUSE C-C motif chemokine 20 OS=Mus musculus GN=Ccl20 PE=1 SV=1//1.9107e-13
CI01000304_07352697_07354032	inflammatory cytokines and receptors	CCL	>ref|XP_016413175.1| C-C motif chemokine 19-like [Sinocyclocheilus rhinocerous]	sp|O70460|CCL19_MOUSE C-C motif chemokine 19 OS=Mus musculus GN=Ccl19 PE=1 SV=1//6.86638e-10
CI01000481_00006155_00012793	inflammatory cytokines and receptors	CCL	>ref|XP_016395761.1| C-C motif chemokine 20-like [Sinocyclocheilus rhinocerous]	-//-
CI01000481_00022476_00023819	inflammatory cytokines and receptors	CCL	>ref|XP_016395768.1| C-C motif chemokine 8-like isoform X2 [Sinocyclocheilus rhinocerous]	-//-
CI01000481_00035354_00035642	inflammatory cytokines and receptors	CCL	>ref|XP_016395761.1| C-C motif chemokine 20-like [Sinocyclocheilus rhinocerous]	-//-
CI01161994_00000124_00001384	inflammatory cytokines and receptors	CCL	>ref|XP_016395761.1| C-C motif chemokine 20-like [Sinocyclocheilus rhinocerous]	-//-
CI01000004_00833574_00834659	inflammatory cytokines and receptors	CCR	>ref|XP_016320078.1| atypical chemokine receptor 2-like [Sinocyclocheilus anshuiensis]	sp|P51680|CCR4_MOUSE C-C chemokine receptor type 4 OS=Mus musculus GN=Ccr4 PE=2 SV=2//2.64769e-39
CI01000004_12390372_12391923	inflammatory cytokines and receptors	CCR	>ref|XP_016120670.1| C-C chemokine receptor type 9-like [Sinocyclocheilus grahami]	sp|Q9WUT7|CCR9_MOUSE C-C chemokine receptor type 9 OS=Mus musculus GN=Ccr9 PE=2 SV=1//3.1621e-100
CI01000016_11277549_11278592	inflammatory cytokines and receptors	CCR	>ref|XP_016335923.1| C-C chemokine receptor type 2-like [Sinocyclocheilus anshuiensis]	sp|O55193|CCR2_RAT C-C chemokine receptor type 2 OS=Rattus norvegicus GN=Ccr2 PE=2 SV=1//1.86196e-93
CI01000016_11298638_11300240	inflammatory cytokines and receptors	CCR	>ref|XP_016335923.1| C-C chemokine receptor type 2-like [Sinocyclocheilus anshuiensis]	sp|O55193|CCR2_RAT C-C chemokine receptor type 2 OS=Rattus norvegicus GN=Ccr2 PE=2 SV=1//1.0154e-73
CI01000016_11311430_11313782	inflammatory cytokines and receptors	CCR	>ref|XP_016416829.1| C-C chemokine receptor type 4-like [Sinocyclocheilus rhinocerous]	sp|Q9XT76|CCR5_CERLH C-C chemokine receptor type 5 OS=Cercopithecus lhoesti GN=CCR5 PE=3 SV=1//4.6994e-50
CI01000016_11330944_11334103	inflammatory cytokines and receptors	CCR	>ref|XP_016149407.1| C-C chemokine receptor type 5-like [Sinocyclocheilus grahami]	sp|Q8MJW8|CCR4_CANFA C-C chemokine receptor type 4 OS=Canis familiaris GN=CCR4 PE=2 SV=1//2.13604e-73
CI01000016_11344848_11345696	inflammatory cytokines and receptors	CCR	>ref|XP_016335928.1| C-C chemokine receptor type 5-like, partial [Sinocyclocheilus anshuiensis]	sp|Q2HJ17|CCR5_BOVIN C-C chemokine receptor type 5 OS=Bos taurus GN=CCR5 PE=2 SV=1//3.6881e-54
CI01000016_12006986_12008107	inflammatory cytokines and receptors	CCR	>ref|XP_016107150.1| C-C chemokine receptor type 5-like [Sinocyclocheilus grahami]	sp|Q2HJ17|CCR5_BOVIN C-C chemokine receptor type 5 OS=Bos taurus GN=CCR5 PE=2 SV=1//1.39219e-53
CI01000024_03022453_03023568	inflammatory cytokines and receptors	CCR	>ref|XP_016364317.1| C-C chemokine receptor type 7-like [Sinocyclocheilus rhinocerous]	sp|P32248|CCR7_HUMAN C-C chemokine receptor type 7 OS=Homo sapiens GN=CCR7 PE=2 SV=2//7.94445e-96
CI01000026_13299234_13300178	inflammatory cytokines and receptors	CCR	>ref|XP_016135546.1| type-1 angiotensin II receptor-like [Sinocyclocheilus grahami]	sp|O18793|CCR2_MACMU C-C chemokine receptor type 2 OS=Macaca mulatta GN=CCR2 PE=2 SV=2//4.18519e-25
CI01000070_00016908_00017906	inflammatory cytokines and receptors	CCR	>ref|XP_016348355.1| C-C chemokine receptor type 1-like [Sinocyclocheilus anshuiensis]	sp|P51680|CCR4_MOUSE C-C chemokine receptor type 4 OS=Mus musculus GN=Ccr4 PE=2 SV=2//2.37399e-50
CI01000073_00627723_00630714	inflammatory cytokines and receptors	CCR	>ref|XP_016430854.1| C-C chemokine receptor type 4-like [Sinocyclocheilus rhinocerous]	sp|P51675|CCR1_MOUSE C-C chemokine receptor type 1 OS=Mus musculus GN=Ccr1 PE=2 SV=2//1.86457e-58
CI01000316_01697843_01700472	inflammatory cytokines and receptors	CCR	>ref|XP_016432001.1| C-C chemokine receptor type 6-like [Sinocyclocheilus rhinocerous]	sp|O54689|CCR6_MOUSE C-C chemokine receptor type 6 OS=Mus musculus GN=Ccr6 PE=2 SV=1//2.50077e-67
CI01000325_07620275_07621402	inflammatory cytokines and receptors	CCR	>ref|XP_016085573.1| C-C chemokine receptor type 6-like [Sinocyclocheilus grahami]	sp|P51684|CCR6_HUMAN C-C chemokine receptor type 6 OS=Homo sapiens GN=CCR6 PE=2 SV=2//4.67437e-80
CI01000327_04405469_04408613	inflammatory cytokines and receptors	CCR	>ref|XP_016144960.1| C-C chemokine receptor type 9-like [Sinocyclocheilus grahami] ref|XP_016144961.1|	sp|Q9WUT7|CCR9_MOUSE C-C chemokine receptor type 9 OS=Mus musculus GN=Ccr9 PE=2 SV=1//1.33607e-83
CI01000329_00007068_00008311	inflammatory cytokines and receptors	CCR	>ref|XP_016327471.1| C-C chemokine receptor type 7-like [Sinocyclocheilus anshuiensis]	sp|P32248|CCR7_HUMAN C-C chemokine receptor type 7 OS=Homo sapiens GN=CCR7 PE=2 SV=2//2.41226e-40
CI01157776_00000519_00001433	inflammatory cytokines and receptors	CCR	>ref|NP_001007315.1| C-X-C chemokine receptor type 5 [Danio rerio] gb|AAH85659.1|	sp|P51683|CCR2_MOUSE C-C chemokine receptor type 2 OS=Mus musculus GN=Ccr2 PE=1 SV=2//7.76845e-09
CI01000306_05879886_05883498	inflammatory cytokines and receptors	CFLAR	>ref|XP_016112027.1| CASP8 and FADD-like apoptosis regulator [Sinocyclocheilus grahami]	sp|O15519|CFLAR_HUMAN CASP8 and FADD-like apoptosis regulator OS=Homo sapiens GN=CFLAR PE=1 SV=1//1.49835e-63
CI01000353_01135934_01142509	inflammatory cytokines and receptors	CFLAR	>ref|XP_016424078.1| CASP8 and FADD-like apoptosis regulator isoform X1 [Sinocyclocheilus rhinocerous]	sp|O35732|CFLAR_MOUSE CASP8 and FADD-like apoptosis regulator OS=Mus musculus GN=Cflar PE=2 SV=2//6.31272e-79
CI01000026_14685877_14686783	inflammatory cytokines and receptors	chemokine	>ref|XP_016394462.1| chemokine-like factor [Sinocyclocheilus rhinocerous]	sp|Q9UBR5|CKLF_HUMAN Chemokine-like factor OS=Homo sapiens GN=CKLF PE=2 SV=1//3.08066e-10
CI01000018_07062582_07063654	inflammatory cytokines and receptors	chemokine ligand	>gb|AND94603.1| chemokine ligand 20 [Ctenopharyngodon idella]	-//-
CI01000339_00188554_00189543	inflammatory cytokines and receptors	chemokine receptor	>ref|XP_016351695.1| chemokine-like receptor 1 [Sinocyclocheilus anshuiensis]	sp|B9VR26|CML1_BOVIN Chemokine-like receptor 1 OS=Bos taurus GN=CMLKR1 PE=2 SV=1//5.53654e-19
CI01000339_00210534_00211598	inflammatory cytokines and receptors	chemokine receptor	>ref|XP_016351686.1| chemokine-like receptor 1 [Sinocyclocheilus anshuiensis]	sp|P97468|CML1_MOUSE Chemokine-like receptor 1 OS=Mus musculus GN=Cmklr1 PE=1 SV=1//1.19483e-75
CI01000339_00214390_00215412	inflammatory cytokines and receptors	chemokine receptor	>ref|XP_016409371.1| chemokine-like receptor 1 [Sinocyclocheilus rhinocerous]	sp|P97468|CML1_MOUSE Chemokine-like receptor 1 OS=Mus musculus GN=Cmklr1 PE=1 SV=1//7.91539e-68
CI01000339_00225794_00226825	inflammatory cytokines and receptors	chemokine receptor	>ref|XP_016409371.1| chemokine-like receptor 1 [Sinocyclocheilus rhinocerous]	sp|Q99788|CML1_HUMAN Chemokine-like receptor 1 OS=Homo sapiens GN=CMKLR1 PE=1 SV=2//1.19734e-62
CI01000027_05612215_05613339	inflammatory cytokines and receptors	chemokine-like receptor or factor	>gb|KTF75358.1| hypothetical protein cypCar_00033286 [Cyprinus carpio]	sp|B9VR26|CML1_BOVIN Chemokine-like receptor 1 OS=Bos taurus GN=CMLKR1 PE=2 SV=1//1.10399e-84
CI01000075_00267234_00274802	inflammatory cytokines and receptors	CIB	>ref|XP_016340877.1| calcium and integrin-binding family member 3-like [Sinocyclocheilus anshuiensis]	sp|Q96Q77|CIB3_HUMAN Calcium and integrin-binding family member 3 OS=Homo sapiens GN=CIB3 PE=1 SV=3//1.5138e-111
CI01000127_01631429_01634044	inflammatory cytokines and receptors	CIB	>ref|XP_003201427.1| calcium and integrin-binding protein 1-like [Danio rerio]	sp|B1A8Z2|CIB1_SHEEP Calcium and integrin-binding protein 1 OS=Ovis aries GN=CIB1 PE=2 SV=1//5.83909e-75
CI01000330_03779829_03785869	inflammatory cytokines and receptors	CIB	>ref|XP_016430799.1| calcium and integrin-binding family member 2-like [Sinocyclocheilus rhinocerous]	sp|Q9Z309|CIB2_MOUSE Calcium and integrin-binding family member 2 OS=Mus musculus GN=Cib2 PE=1 SV=1//1.35085e-73
CI01000270_00142719_00143322	inflammatory cytokines and receptors	CLNK	>ref|XP_016359451.1| cytokine-dependent hematopoietic cell linker-like isoform X1 [Sinocyclocheilus anshuiensis]	sp|Q7Z7G1|CLNK_HUMAN Cytokine-dependent hematopoietic cell linker OS=Homo sapiens GN=CLNK PE=1 SV=2//4.23593e-29
CI01000050_00468156_00477480	inflammatory cytokines and receptors	CRELD	>ref|XP_016354905.1| cysteine-rich with EGF-like domain protein 1 [Sinocyclocheilus anshuiensis]	sp|Q4V7F2|CREL1_RAT Cysteine-rich with EGF-like domain protein 1 OS=Rattus norvegicus GN=Creld1 PE=2 SV=1//4.29405e-63
CI01000132_00031324_00038969	inflammatory cytokines and receptors	CRELD	>ref|XP_016356093.1| cysteine-rich with EGF-like domain protein 2 isoform X3 [Sinocyclocheilus anshuiensis]	sp|Q7SXF6|CREL2_DANRE Cysteine-rich with EGF-like domain protein 2 OS=Danio rerio GN=creld2 PE=2 SV=2//4.05342e-08
CI01000306_09674684_09680504	inflammatory cytokines and receptors	CRELD	>ref|XP_016123787.1| cysteine-rich with EGF-like domain protein 1 [Sinocyclocheilus grahami] ref|XP_016123788.1|	sp|Q5EA46|CREL1_BOVIN Cysteine-rich with EGF-like domain protein 1 OS=Bos taurus GN=CRELD1 PE=2 SV=1//7.11878e-72
CI01000000_17339270_17345013	inflammatory cytokines and receptors	CXC	>gb|AAH78422.1| Cxcl14 protein, partial [Danio rerio]	sp|O95715|CXL14_HUMAN C-X-C motif chemokine 14 OS=Homo sapiens GN=CXCL14 PE=1 SV=2//1.99711e-32
CI01000012_09071892_09073410	inflammatory cytokines and receptors	CXCL	>ref|XP_016430055.1| C-X-C motif chemokine 9-like [Sinocyclocheilus rhinocerous]	-//-
CI01000039_04048342_04049635	inflammatory cytokines and receptors	CXCL	>ref|XP_016380891.1| C-X-C motif chemokine 10-like [Sinocyclocheilus rhinocerous]	-//-
CI01000039_04058417_04059141	inflammatory cytokines and receptors	CXCL	>ref|XP_016089939.1| C-X-C motif chemokine 10-like [Sinocyclocheilus grahami]	sp|O14625|CXL11_HUMAN C-X-C motif chemokine 11 OS=Homo sapiens GN=CXCL11 PE=1 SV=1//2.50451e-13
CI01000039_04062068_04062375	inflammatory cytokines and receptors	CXCL	>ref|XP_016091335.1| C-X-C motif chemokine 11-like [Sinocyclocheilus grahami] ref|XP_016326715.1|	-//-
CI01000039_04065787_04066284	inflammatory cytokines and receptors	CXCL	>ref|XP_016380882.1| C-X-C motif chemokine 10-like [Sinocyclocheilus rhinocerous]	sp|O14625|CXL11_HUMAN C-X-C motif chemokine 11 OS=Homo sapiens GN=CXCL11 PE=1 SV=1//4.43071e-14
CI01000039_04070151_04075216	inflammatory cytokines and receptors	CXCL	>ref|XP_016380890.1| C-X-C motif chemokine 11-like [Sinocyclocheilus rhinocerous]	-//-
CI01000039_04078795_04079273	inflammatory cytokines and receptors	CXCL	>ref|XP_016380890.1| C-X-C motif chemokine 11-like [Sinocyclocheilus rhinocerous]	sp|O14625|CXL11_HUMAN C-X-C motif chemokine 11 OS=Homo sapiens GN=CXCL11 PE=1 SV=1//5.12657e-13
CI01000039_06199595_06200036	inflammatory cytokines and receptors	CXCL	>ref|XP_016146204.1| C-X-C motif chemokine 10-like [Sinocyclocheilus grahami]	-//-
CI01000504_00017990_00018707	inflammatory cytokines and receptors	CXCL	>ref|XP_016326714.1| C-X-C motif chemokine 11-like [Sinocyclocheilus anshuiensis]	sp|O14625|CXL11_HUMAN C-X-C motif chemokine 11 OS=Homo sapiens GN=CXCL11 PE=1 SV=1//4.80497e-12
CI01000504_00025193_00026393	inflammatory cytokines and receptors	CXCL	>ref|XP_016416690.1| C-X-C motif chemokine 10-like [Sinocyclocheilus rhinocerous]	sp|Q5KSV9|CXL10_CANFA C-X-C motif chemokine 10 OS=Canis familiaris GN=CXCL10 PE=3 SV=1//2.16532e-08
CI01062149_00000310_00000668	inflammatory cytokines and receptors	CXCL	>ref|XP_016110533.1| C-X-C motif chemokine 11-like [Sinocyclocheilus grahami]	-//-
CI01000001_00337674_00339265	inflammatory cytokines and receptors	CXCR	>ref|XP_016405776.1| chemokine XC receptor 1-like [Sinocyclocheilus rhinocerous]	sp|P46094|XCR1_HUMAN Chemokine XC receptor 1 OS=Homo sapiens GN=XCR1 PE=1 SV=1//3.66099e-48
CI01000001_00343451_00343828	inflammatory cytokines and receptors	CXCR	>ref|XP_016405776.1| chemokine XC receptor 1-like [Sinocyclocheilus rhinocerous]	sp|P46094|XCR1_HUMAN Chemokine XC receptor 1 OS=Homo sapiens GN=XCR1 PE=1 SV=1//1.19705e-58
CI01000001_00351249_00352199	inflammatory cytokines and receptors	CXCR	>ref|XP_016354183.1| chemokine XC receptor 1-like [Sinocyclocheilus anshuiensis]	sp|P46094|XCR1_HUMAN Chemokine XC receptor 1 OS=Homo sapiens GN=XCR1 PE=1 SV=1//3.59082e-63
CI01000001_00353909_00354838	inflammatory cytokines and receptors	CXCR	>ref|XP_016134690.1| chemokine XC receptor 1-like [Sinocyclocheilus grahami]	sp|P46094|XCR1_HUMAN Chemokine XC receptor 1 OS=Homo sapiens GN=XCR1 PE=1 SV=1//5.57429e-59
CI01000009_15667251_15668333	inflammatory cytokines and receptors	CXCR	>ref|XP_016414143.1| C-X-C chemokine receptor type 1-like [Sinocyclocheilus rhinocerous]	sp|P21109|CXCR1_RABIT C-X-C chemokine receptor type 1 OS=Oryctolagus cuniculus GN=CXCR1 PE=2 SV=2//1.38856e-61
CI01000009_15680573_15681601	inflammatory cytokines and receptors	CXCR	>ref|XP_016299882.1| C-X-C chemokine receptor type 1-like [Sinocyclocheilus anshuiensis]	sp|P21109|CXCR1_RABIT C-X-C chemokine receptor type 1 OS=Oryctolagus cuniculus GN=CXCR1 PE=2 SV=2//3.99126e-96
CI01000013_02685665_02686639	inflammatory cytokines and receptors	CXCR	>ref|XP_017321316.1| leukotriene B4 receptor 1-like [Ictalurus punctatus]	sp|Q04683|CXCR5_MOUSE C-X-C chemokine receptor type 5 OS=Mus musculus GN=Cxcr5 PE=1 SV=2//3.74326e-15
CI01000013_02692887_02696848	inflammatory cytokines and receptors	CXCR	>ref|XP_016350881.1| uncharacterized protein LOC107695474 [Sinocyclocheilus anshuiensis]	sp|Q04683|CXCR5_MOUSE C-X-C chemokine receptor type 5 OS=Mus musculus GN=Cxcr5 PE=1 SV=2//9.40009e-14
CI01000016_04969263_04970446	inflammatory cytokines and receptors	CXCR	>ref|XP_016145276.1| C-X-C chemokine receptor type 3-like [Sinocyclocheilus grahami]	sp|Q867B2|CXCR3_CAPHI C-X-C chemokine receptor type 3 OS=Capra hircus GN=CXCR3 PE=2 SV=1//2.06605e-56
CI01000016_04981918_04985412	inflammatory cytokines and receptors	CXCR	>ref|XP_016319525.1| C-X-C chemokine receptor type 3-like [Sinocyclocheilus anshuiensis]	sp|Q867B2|CXCR3_CAPHI C-X-C chemokine receptor type 3 OS=Capra hircus GN=CXCR3 PE=2 SV=1//1.61627e-36
CI01000016_04995532_04996727	inflammatory cytokines and receptors	CXCR	>gb|AAW69766.1| chemokine C-X-C motif receptor 3 [Ctenopharyngodon idella]	sp|Q5MD61|CXCR3_BOVIN C-X-C chemokine receptor type 3 OS=Bos taurus GN=CXCR3 PE=2 SV=1//5.42325e-66
CI01000016_05011639_05013290	inflammatory cytokines and receptors	CXCR	>gb|KTF87419.1| hypothetical protein cypCar_00021650 [Cyprinus carpio]	sp|Q5MD61|CXCR3_BOVIN C-X-C chemokine receptor type 3 OS=Bos taurus GN=CXCR3 PE=2 SV=1//1.21683e-71
CI01000024_01922262_01923329	inflammatory cytokines and receptors	CXCR	>ref|XP_016364325.1| C-X-C chemokine receptor type 4-like [Sinocyclocheilus rhinocerous]	sp|Q28474|CXCR4_MACFA C-X-C chemokine receptor type 4 OS=Macaca fascicularis GN=CXCR4 PE=2 SV=2//2.39988e-147
CI01000028_03669254_03670964	inflammatory cytokines and receptors	CXCR	>gb|ACZ06879.1| interferon regulatory factor 5 [Ctenopharyngodon idella] gb|ACZ06880.1|	sp|Q04683|CXCR5_MOUSE C-X-C chemokine receptor type 5 OS=Mus musculus GN=Cxcr5 PE=1 SV=2//1.00963e-64
CI01000036_00947110_00948159	inflammatory cytokines and receptors	CXCR	>gb|AFK29470.1| chemokine (C-X-C motif), receptor 4b [Megalobrama amblycephala]	sp|P61072|CXCR4_PANTR C-X-C chemokine receptor type 4 OS=Pan troglodytes GN=CXCR4 PE=2 SV=1//2.43942e-112
CI01000073_00249780_00250877	inflammatory cytokines and receptors	CXCR	>gb|AHK09953.1| chemokine C motif receptor XCR1 [Ctenopharyngodon idella]	sp|P46094|XCR1_HUMAN Chemokine XC receptor 1 OS=Homo sapiens GN=XCR1 PE=1 SV=1//6.27525e-67
CI01000073_00262918_00263376	inflammatory cytokines and receptors	CXCR	>gb|AHK09953.1| chemokine C motif receptor XCR1 [Ctenopharyngodon idella]	sp|P46094|XCR1_HUMAN Chemokine XC receptor 1 OS=Homo sapiens GN=XCR1 PE=1 SV=1//3.32583e-22
CI01000073_00275690_00276754	inflammatory cytokines and receptors	CXCR	>ref|XP_016146304.1| chemokine XC receptor 1-like [Sinocyclocheilus grahami]	sp|P46094|XCR1_HUMAN Chemokine XC receptor 1 OS=Homo sapiens GN=XCR1 PE=1 SV=1//7.12241e-34
CI01059145_00000038_00000548	inflammatory cytokines and receptors	CXCR	>gb|AHK09953.1| chemokine C motif receptor XCR1 [Ctenopharyngodon idella]	sp|P46094|XCR1_HUMAN Chemokine XC receptor 1 OS=Homo sapiens GN=XCR1 PE=1 SV=1//1.58633e-24
CI01059157_00000004_00000570	inflammatory cytokines and receptors	CXCR	>gb|AHK09953.1| chemokine C motif receptor XCR1 [Ctenopharyngodon idella]	sp|P46094|XCR1_HUMAN Chemokine XC receptor 1 OS=Homo sapiens GN=XCR1 PE=1 SV=1//2.73588e-36
CI01000005_05059810_05071818	inflammatory cytokines and receptors	cytokine receptor	>gb|AMT92202.1| cytokine receptor family member B13 [Ctenopharyngodon idella]	-//-
CI01000030_04163915_04171784	inflammatory cytokines and receptors	cytokine receptor	>ref|NP_001107074.1| cytokine receptor-like factor 1b [Danio rerio] gb|AAI54597.1|	sp|O75462|CRLF1_HUMAN Cytokine receptor-like factor 1 OS=Homo sapiens GN=CRLF1 PE=1 SV=1//2.28148e-11
CI01000039_02577817_02579827	inflammatory cytokines and receptors	cytokine receptor	>gb|AMT92201.1| cytokine receptor family member B6 [Ctenopharyngodon idella]	-//-
CI01000046_06330849_06347081	inflammatory cytokines and receptors	cytokine receptor	>ref|XP_016341153.1| cytokine receptor-like factor 3 [Sinocyclocheilus anshuiensis]	sp|Q568M3|CRLF3_DANRE Cytokine receptor-like factor 3 OS=Danio rerio GN=crlf3 PE=2 SV=1//0
CI01000190_00103167_00113652	inflammatory cytokines and receptors	cytokine receptor	>ref|XP_016150648.1| cytokine receptor-like factor 1 [Sinocyclocheilus grahami] ref|XP_016150649.1|	sp|O75462|CRLF1_HUMAN Cytokine receptor-like factor 1 OS=Homo sapiens GN=CRLF1 PE=1 SV=1//1.71261e-169
CI01000212_00233635_00240005	inflammatory cytokines and receptors	cytokine receptor	>gb|AGZ04472.1| cytokine receptor family member B5 [Ctenopharyngodon idella]	-//-
CI01000302_01017167_01019675	inflammatory cytokines and receptors	cytokine receptor	>gb|AMT92203.1| cytokine receptor family member B17 [Ctenopharyngodon idella]	-//-
CI01000302_01022758_01023036	inflammatory cytokines and receptors	cytokine receptor	>gb|AMT92203.1| cytokine receptor family member B17 [Ctenopharyngodon idella]	-//-
CI01000304_16202982_16207060	inflammatory cytokines and receptors	cytokine receptor	>ref|XP_016338513.1| cytokine receptor common subunit gamma-like isoform X1 [Sinocyclocheilus anshuiensis]	sp|Q95118|IL2RG_BOVIN Cytokine receptor common subunit gamma OS=Bos taurus GN=IL2RG PE=2 SV=1//2.99222e-28
CI01000350_00825304_00827619	inflammatory cytokines and receptors	cytokine receptor	>gb|AMT92200.1| cytokine receptor family member B2 [Ctenopharyngodon idella]	-//-
CI01000000_13599770_13622506	inflammatory cytokines and receptors	EGF,EGFR and related	>ref|XP_016407908.1| pro-epidermal growth factor-like isoform X1 [Sinocyclocheilus rhinocerous]	sp|Q9BEA0|EGF_CANFA Pro-epidermal growth factor OS=Canis familiaris GN=EGF PE=2 SV=1//0
CI01000001_06756063_06798700	inflammatory cytokines and receptors	EGF,EGFR and related	>ref|XP_016340312.1| multiple epidermal growth factor-like domains protein 6 [Sinocyclocheilus anshuiensis]	sp|Q80V70|MEGF6_MOUSE Multiple epidermal growth factor-like domains protein 6 OS=Mus musculus GN=Megf6 PE=2 SV=3//5.63656e-13
CI01000001_06804031_06824280	inflammatory cytokines and receptors	EGF,EGFR and related	>ref|XP_010784629.1| multiple epidermal growth factor-like domains protein 6 [Notothenia coriiceps]	sp|O75095|MEGF6_HUMAN Multiple epidermal growth factor-like domains protein 6 OS=Homo sapiens GN=MEGF6 PE=1 SV=4//6.85284e-07
CI01000003_01632757_01671893	inflammatory cytokines and receptors	EGF,EGFR and related	>ref|XP_016368297.1| epidermal growth factor receptor-like isoform X1 [Sinocyclocheilus rhinocerous]	sp|Q01279|EGFR_MOUSE Epidermal growth factor receptor OS=Mus musculus GN=Egfr PE=1 SV=1//0
CI01000006_04358978_04367223	inflammatory cytokines and receptors	EGF,EGFR and related	>ref|XP_016108310.1| EGF-containing fibulin-like extracellular matrix protein 2 [Sinocyclocheilus grahami]	sp|Q9WVJ9|FBLN4_MOUSE EGF-containing fibulin-like extracellular matrix protein 2 OS=Mus musculus GN=Efemp2 PE=2 SV=1//0
CI01000008_01718811_01729839	inflammatory cytokines and receptors	EGF,EGFR and related	>ref|XP_016127878.1| epidermal growth factor-like protein 7 [Sinocyclocheilus grahami] ref|XP_016127879.1|	sp|Q9UHF1|EGFL7_HUMAN Epidermal growth factor-like protein 7 OS=Homo sapiens GN=EGFL7 PE=1 SV=3//6.20497e-43
CI01000010_04696294_04717129	inflammatory cytokines and receptors	EGF,EGFR and related	>gb|KTF85430.1| hypothetical protein cypCar_00007363 [Cyprinus carpio]	sp|P42566|EPS15_HUMAN Epidermal growth factor receptor substrate 15 OS=Homo sapiens GN=EPS15 PE=1 SV=2//1.52155e-27
CI01000013_04612468_04618550	inflammatory cytokines and receptors	EGF,EGFR and related	>ref|XP_016380823.1| multiple epidermal growth factor-like domains protein 11, partial [Sinocyclocheilus rhinocerous]	sp|A6BM72|MEG11_HUMAN Multiple epidermal growth factor-like domains protein 11 OS=Homo sapiens GN=MEGF11 PE=2 SV=3//2.86668e-33
CI01000013_04657029_04672057	inflammatory cytokines and receptors	EGF,EGFR and related	>ref|XP_016125708.1| multiple epidermal growth factor-like domains protein 10 [Sinocyclocheilus grahami]	sp|Q96KG7|MEG10_HUMAN Multiple epidermal growth factor-like domains protein 10 OS=Homo sapiens GN=MEGF10 PE=1 SV=1//5.10498e-11
CI01000013_04673313_04707104	inflammatory cytokines and receptors	EGF,EGFR and related	>ref|XP_009291879.1| multiple epidermal growth factor-like domains protein 11 [Danio rerio]	sp|Q6DIB5|MEG10_MOUSE Multiple epidermal growth factor-like domains protein 10 OS=Mus musculus GN=Megf10 PE=1 SV=1//5.19263e-28
CI01000013_06248099_06257023	inflammatory cytokines and receptors	EGF,EGFR and related	>ref|XP_693201.4| epidermal growth factor receptor kinase substrate 8-like protein 2 [Danio rerio]	sp|Q5RC07|ES8L2_PONAB Epidermal growth factor receptor kinase substrate 8-like protein 2 OS=Pongo abelii GN=EPS8L2 PE=2 SV=1//1.68747e-46
CI01000027_06303377_06325512	inflammatory cytokines and receptors	EGF,EGFR and related	>ref|XP_017559476.1| multiple epidermal growth factor-like domains protein 8 isoform X1 [Pygocentrus nattereri]	sp|P60882|MEGF8_MOUSE Multiple epidermal growth factor-like domains protein 8 OS=Mus musculus GN=Megf8 PE=2 SV=2//9.74426e-15
CI01000028_01807411_01830472	inflammatory cytokines and receptors	EGF,EGFR and related	>ref|XP_016150008.1| delta and Notch-like epidermal growth factor-related receptor [Sinocyclocheilus grahami]	sp|Q8NFT8|DNER_HUMAN Delta and Notch-like epidermal growth factor-related receptor OS=Homo sapiens GN=DNER PE=1 SV=1//5.1993e-07
CI01000030_01100678_01133071	inflammatory cytokines and receptors	EGF,EGFR and related	>ref|XP_016430442.1| epidermal growth factor receptor substrate 15-like 1 isoform X2 [Sinocyclocheilus rhinocerous]	sp|Q9UBC2|EP15R_HUMAN Epidermal growth factor receptor substrate 15-like 1 OS=Homo sapiens GN=EPS15L1 PE=1 SV=1//0
CI01000052_01709380_01717983	inflammatory cytokines and receptors	EGF,EGFR and related	>ref|XP_016136555.1| epidermal growth factor receptor kinase substrate 8-like isoform X2 [Sinocyclocheilus grahami]	sp|Q91WL0|ES8L3_MOUSE Epidermal growth factor receptor kinase substrate 8-like protein 3 OS=Mus musculus GN=Eps8l3 PE=2 SV=1//2.02863e-30
CI01000053_06182140_06229627	inflammatory cytokines and receptors	EGF,EGFR and related	>ref|XP_016087906.1| multiple epidermal growth factor-like domains protein 9 [Sinocyclocheilus grahami]	sp|Q8BH27|MEGF9_MOUSE Multiple epidermal growth factor-like domains protein 9 OS=Mus musculus GN=Megf9 PE=2 SV=1//5.03279e-87
CI01000057_00257594_00301277	inflammatory cytokines and receptors	EGF,EGFR and related	>ref|XP_016301823.1| multiple epidermal growth factor-like domains protein 6 [Sinocyclocheilus anshuiensis]	sp|O88281|MEGF6_RAT Multiple epidermal growth factor-like domains protein 6 OS=Rattus norvegicus GN=Megf6 PE=1 SV=1//6.95224e-06
CI01000057_00314025_00331813	inflammatory cytokines and receptors	EGF,EGFR and related	>ref|XP_016365779.1| LOW QUALITY PROTEIN: multiple epidermal growth factor-like domains protein 6 [Sinocyclocheilus rhinocerous]	sp|O75095|MEGF6_HUMAN Multiple epidermal growth factor-like domains protein 6 OS=Homo sapiens GN=MEGF6 PE=1 SV=4//2.23852e-26
CI01000075_01166008_01203828	inflammatory cytokines and receptors	EGF,EGFR and related	>ref|XP_016388166.1| epidermal growth factor receptor substrate 15-like 1 [Sinocyclocheilus rhinocerous]	sp|Q9UBC2|EP15R_HUMAN Epidermal growth factor receptor substrate 15-like 1 OS=Homo sapiens GN=EPS15L1 PE=1 SV=1//1.22052e-172
CI01000082_03890139_03903991	inflammatory cytokines and receptors	EGF,EGFR and related	>ref|XP_016398451.1| epidermal growth factor receptor-like [Sinocyclocheilus rhinocerous]	sp|P13388|XMRK_XIPMA Melanoma receptor tyrosine-protein kinase OS=Xiphophorus maculatus GN=xmrk PE=2 SV=2//0
CI01000095_02747236_02795218	inflammatory cytokines and receptors	EGF,EGFR and related	>ref|XP_016423322.1| multiple epidermal growth factor-like domains protein 6 [Sinocyclocheilus rhinocerous]	sp|O75095|MEGF6_HUMAN Multiple epidermal growth factor-like domains protein 6 OS=Homo sapiens GN=MEGF6 PE=1 SV=4//1.23144e-47
CI01000095_02799108_02812939	inflammatory cytokines and receptors	EGF,EGFR and related	>ref|XP_016131227.1| multiple epidermal growth factor-like domains protein 6 [Sinocyclocheilus grahami]	sp|O75095|MEGF6_HUMAN Multiple epidermal growth factor-like domains protein 6 OS=Homo sapiens GN=MEGF6 PE=1 SV=4//7.26614e-15
CI01000098_02323797_02348141	inflammatory cytokines and receptors	EGF,EGFR and related	>ref|XP_016363770.1| uncharacterized protein LOC107705131 isoform X2 [Sinocyclocheilus rhinocerous]	sp|P42566|EPS15_HUMAN Epidermal growth factor receptor substrate 15 OS=Homo sapiens GN=EPS15 PE=1 SV=2//1.65524e-07
CI01000127_02075266_02086856	inflammatory cytokines and receptors	EGF,EGFR and related	>ref|XP_016324432.1| epidermal growth factor receptor kinase substrate 8-like protein 2 isoform X2 [Sinocyclocheilus anshuiensis]	sp|Q99K30|ES8L2_MOUSE Epidermal growth factor receptor kinase substrate 8-like protein 2 OS=Mus musculus GN=Eps8l2 PE=1 SV=1//0
CI01000133_00133308_00138251	inflammatory cytokines and receptors	EGF,EGFR and related	>ref|XP_016426104.1| epidermal growth factor receptor kinase substrate 8-like protein 1 [Sinocyclocheilus rhinocerous]	sp|Q8TE68|ES8L1_HUMAN Epidermal growth factor receptor kinase substrate 8-like protein 1 OS=Homo sapiens GN=EPS8L1 PE=1 SV=3//5.36337e-98
CI01000185_00004801_00013583	inflammatory cytokines and receptors	EGF,EGFR and related	>ref|XP_016308420.1| epidermal growth factor receptor kinase substrate 8-like protein 3 [Sinocyclocheilus anshuiensis]	sp|Q91WL0|ES8L3_MOUSE Epidermal growth factor receptor kinase substrate 8-like protein 3 OS=Mus musculus GN=Eps8l3 PE=2 SV=1//3.47723e-97
CI01000304_00370333_00419672	inflammatory cytokines and receptors	EGF,EGFR and related	>ref|XP_016364827.1| multiple epidermal growth factor-like domains protein 10 [Sinocyclocheilus rhinocerous]	sp|Q6DIB5|MEG10_MOUSE Multiple epidermal growth factor-like domains protein 10 OS=Mus musculus GN=Megf10 PE=1 SV=1//3.90236e-90
CI01000320_02423883_02469614	inflammatory cytokines and receptors	EGF,EGFR and related	>gb|KTF91539.1| hypothetical protein cypCar_00014505, partial [Cyprinus carpio]	sp|Q8BH27|MEGF9_MOUSE Multiple epidermal growth factor-like domains protein 9 OS=Mus musculus GN=Megf9 PE=2 SV=1//8.46116e-26
CI01000322_00008829_00019784	inflammatory cytokines and receptors	EGF,EGFR and related	>ref|XP_016101144.1| epidermal growth factor receptor kinase substrate 8-like isoform X17 [Sinocyclocheilus grahami]	sp|Q08509|EPS8_MOUSE Epidermal growth factor receptor kinase substrate 8 OS=Mus musculus GN=Eps8 PE=1 SV=2//3.82331e-85
CI01000329_00871039_00879185	inflammatory cytokines and receptors	EGF,EGFR and related	>ref|XP_016314209.1| epidermal growth factor receptor kinase substrate 8-like protein 1 [Sinocyclocheilus anshuiensis] ref|XP_016314210.1|	sp|Q8TE68|ES8L1_HUMAN Epidermal growth factor receptor kinase substrate 8-like protein 1 OS=Homo sapiens GN=EPS8L1 PE=1 SV=3//5.5085e-98
CI01000339_06497398_06568391	inflammatory cytokines and receptors	EGF,EGFR and related	>ref|XP_016310598.1| multiple epidermal growth factor-like domains protein 9 isoform X1 [Sinocyclocheilus anshuiensis]	sp|Q9H1U4|MEGF9_HUMAN Multiple epidermal growth factor-like domains protein 9 OS=Homo sapiens GN=MEGF9 PE=2 SV=3//1.68155e-73
CI01061924_00000540_00002490	inflammatory cytokines and receptors	EGF,EGFR and related	>ref|XP_016331142.1| epidermal growth factor-like protein 6 [Sinocyclocheilus anshuiensis]	sp|Q8AVH7|EGFL6_XENLA Epidermal growth factor-like protein 6 OS=Xenopus laevis GN=egfl6 PE=2 SV=1//1.27635e-51
CI01069230_00000121_00001016	inflammatory cytokines and receptors	EGF,EGFR and related	>gb|KTF73563.1| hypothetical protein cypCar_00044232, partial [Cyprinus carpio]	sp|Q8IUX8|EGFL6_HUMAN Epidermal growth factor-like protein 6 OS=Homo sapiens GN=EGFL6 PE=2 SV=1//1.08025e-20
CI01000000_02622249_02636433	inflammatory cytokines and receptors	FAM	>ref|XP_016327738.1| protein FAM193B-like [Sinocyclocheilus anshuiensis]	sp|Q3U2K0|F193B_MOUSE Protein FAM193B OS=Mus musculus GN=Fam193b PE=2 SV=2//6.26898e-11
CI01000000_10776465_10782715	inflammatory cytokines and receptors	FAM	>ref|XP_016100475.1| protein FAM122A-like isoform X5 [Sinocyclocheilus grahami]	sp|Q6AYT4|F122A_RAT Protein FAM122A OS=Rattus norvegicus GN=Fam122a PE=2 SV=1//1.5061e-62
CI01000000_13350939_13358816	inflammatory cytokines and receptors	FAM	>ref|XP_016407901.1| protein FAM198B-like [Sinocyclocheilus rhinocerous]	sp|Q6UWH4|F198B_HUMAN Protein FAM198B OS=Homo sapiens GN=FAM198B PE=2 SV=1//2.42618e-139
CI01000000_14096753_14113883	inflammatory cytokines and receptors	FAM	>ref|XP_016301881.1| protein FAM149A-like [Sinocyclocheilus anshuiensis]	sp|Q8CFV2|F149A_MOUSE Protein FAM149A OS=Mus musculus GN=Fam149a PE=2 SV=1//6.21968e-41
CI01000000_17361598_17367002	inflammatory cytokines and receptors	FAM	>gb|KTG03551.1| hypothetical protein cypCar_00006352, partial [Cyprinus carpio]	sp|Q9NYF5|FA13B_HUMAN Protein FAM13B OS=Homo sapiens GN=FAM13B PE=2 SV=2//1.80263e-56
CI01000000_17388536_17403918	inflammatory cytokines and receptors	FAM	>ref|XP_016409143.1| protein FAM13B-like isoform X1 [Sinocyclocheilus rhinocerous] ref|XP_016409144.1|	sp|Q9NYF5|FA13B_HUMAN Protein FAM13B OS=Homo sapiens GN=FAM13B PE=2 SV=2//1.33853e-141
CI01000001_00192545_00195828	inflammatory cytokines and receptors	FAM	>ref|NP_001096595.1| uncharacterized protein LOC571146 [Danio rerio] gb|AAI51975.1|	sp|Q96IP4|FA46A_HUMAN Protein FAM46A OS=Homo sapiens GN=FAM46A PE=1 SV=2//0
CI01000001_01637015_01638058	inflammatory cytokines and receptors	FAM	>ref|XP_016103421.1| protein FAM43B-like [Sinocyclocheilus grahami]	sp|Q6ZT52|FA43B_HUMAN Protein FAM43B OS=Homo sapiens GN=FAM43B PE=2 SV=1//4.7895e-91
CI01000001_02632096_02633641	inflammatory cytokines and receptors	FAM	>ref|XP_016366375.1| protein FAM150-like isoform X2 [Sinocyclocheilus rhinocerous]	sp|Q80UG6|F150B_MOUSE Protein FAM150B OS=Mus musculus GN=Fam150b PE=2 SV=3//1.86842e-28
CI01000001_02657735_02658754	inflammatory cytokines and receptors	FAM	>ref|XP_016376415.1| protein FAM110C-like [Sinocyclocheilus rhinocerous]	sp|Q5RKJ0|F110C_RAT Protein FAM110C OS=Rattus norvegicus GN=Fam110c PE=2 SV=1//7.52622e-29
CI01000001_03474495_03481164	inflammatory cytokines and receptors	FAM	>ref|XP_010966903.1| protein FAM50B [Camelus bactrianus]	sp|Q568K9|FA50A_DANRE Protein FAM50A OS=Danio rerio GN=fam50a PE=2 SV=1//2.4077e-26
CI01000001_05075984_05079729	inflammatory cytokines and receptors	FAM	>ref|XP_016409498.1| protein FAM13A-like [Sinocyclocheilus rhinocerous]	sp|O94988|FA13A_HUMAN Protein FAM13A OS=Homo sapiens GN=FAM13A PE=1 SV=2//9.35543e-26
CI01000001_05155976_05158742	inflammatory cytokines and receptors	FAM	>ref|XP_016104097.1| protein FAM19A1-like isoform X1 [Sinocyclocheilus grahami] ref|XP_016104098.1|	-//-
CI01000001_05436238_05437581	inflammatory cytokines and receptors	FAM	>ref|XP_016320611.1| protein FAM110A-like [Sinocyclocheilus anshuiensis] ref|XP_016320612.1|	sp|Q4QRD7|F110B_DANRE Protein FAM110B OS=Danio rerio GN=fam110b PE=2 SV=1//8.01701e-21
CI01000001_05738554_05751605	inflammatory cytokines and receptors	FAM	>ref|XP_016404674.1| protein TASOR-like isoform X1 [Sinocyclocheilus rhinocerous]	sp|Q9UK61|F208A_HUMAN Protein FAM208A OS=Homo sapiens GN=FAM208A PE=1 SV=3//1.0811e-84
CI01000001_06037150_06039894	inflammatory cytokines and receptors	FAM	>ref|XP_016356376.1| cyclin-related protein FAM58A-like [Sinocyclocheilus anshuiensis]	sp|Q503D6|FA58A_DANRE Cyclin-related protein FAM58A OS=Danio rerio GN=fam58a PE=2 SV=1//5.6155e-125
CI01000001_08556504_08563679	inflammatory cytokines and receptors	FAM	>ref|XP_016119108.1| protein FAM131C-like [Sinocyclocheilus grahami]	sp|Q96AQ9|F131C_HUMAN Protein FAM131C OS=Homo sapiens GN=FAM131C PE=1 SV=2//1.90028e-26
CI01000001_09039724_09045754	inflammatory cytokines and receptors	FAM	>ref|NP_957094.1| protein FAM3A precursor [Danio rerio] gb|AAH59665.1|	sp|Q9D8T0|FAM3A_MOUSE Protein FAM3A OS=Mus musculus GN=Fam3a PE=2 SV=1//2.28934e-60
CI01000003_02422051_02446833	inflammatory cytokines and receptors	FAM	>ref|XP_016368573.1| mitoguardin-1-like isoform X1 [Sinocyclocheilus rhinocerous] ref|XP_016368579.1|	sp|Q5XJS0|FA73A_DANRE Protein FAM73A OS=Danio rerio GN=fam73a PE=2 SV=1//0
CI01000004_01823571_01825813	inflammatory cytokines and receptors	FAM	>ref|XP_016139248.1| protein FAM78B-like [Sinocyclocheilus grahami] ref|XP_016382161.1|	sp|Q8BQN5|FA78B_MOUSE Protein FAM78B OS=Mus musculus GN=Fam78b PE=2 SV=2//6.67899e-152
CI01000004_03126603_03131458	inflammatory cytokines and receptors	FAM	>ref|XP_016379048.1| protein FAM151A [Sinocyclocheilus rhinocerous]	sp|A5PN38|F151A_DANRE Protein FAM151A OS=Danio rerio GN=fam151a PE=3 SV=1//0
CI01000004_03277921_03285364	inflammatory cytokines and receptors	FAM	>ref|XP_016357705.1| protein FAM69A isoform X1 [Sinocyclocheilus anshuiensis] ref|XP_016357706.1|	sp|Q1RLQ5|FA69A_DANRE Protein FAM69A OS=Danio rerio GN=fam69a PE=2 SV=1//0
CI01000004_04539835_04546982	inflammatory cytokines and receptors	FAM	>gb|KTG41324.1| hypothetical protein cypCar_00021153 [Cyprinus carpio]	sp|Q8BWU3|F131A_MOUSE Protein FAM131A OS=Mus musculus GN=Fam131a PE=2 SV=1//4.69085e-52
CI01000004_06624281_06625474	inflammatory cytokines and receptors	FAM	>ref|NP_001020345.1| protein FAM110B [Danio rerio] sp|Q4QRD7.1|F110B_DANRE RecName: Full=Protein FAM110B gb|AAH97194.1|	sp|Q4QRD7|F110B_DANRE Protein FAM110B OS=Danio rerio GN=fam110b PE=2 SV=1//0
CI01000004_10898933_10902376	inflammatory cytokines and receptors	FAM	>ref|XP_016087529.1| protein FAM173B-like [Sinocyclocheilus grahami]	sp|Q5I047|F173B_XENLA Protein FAM173B OS=Xenopus laevis GN=fam173b PE=2 SV=1//1.48996e-99
CI01000004_11731995_11744636	inflammatory cytokines and receptors	FAM	>ref|XP_016422792.1| reticulophagy receptor FAM134B-like [Sinocyclocheilus rhinocerous]	sp|Q9H6L5|F134B_HUMAN Protein FAM134B OS=Homo sapiens GN=FAM134B PE=2 SV=1//4.06287e-89
CI01000004_12025107_12032154	inflammatory cytokines and receptors	FAM	>ref|XP_016380454.1| protein FAM49B-like [Sinocyclocheilus rhinocerous] ref|XP_016380455.1|	sp|Q9NUQ9|FA49B_HUMAN Protein FAM49B OS=Homo sapiens GN=FAM49B PE=1 SV=1//1.55557e-67
CI01000004_15048166_15051524	inflammatory cytokines and receptors	FAM	>ref|XP_016135940.1| protein FAM163A-like [Sinocyclocheilus grahami]	sp|Q8CAA5|F163A_MOUSE Protein FAM163A OS=Mus musculus GN=Fam163a PE=2 SV=1//8.82471e-32
CI01000005_05691428_05726724	inflammatory cytokines and receptors	FAM	>ref|XP_016332667.1| protein FAM83B [Sinocyclocheilus anshuiensis] ref|XP_016332668.1|	sp|Q5T0W9|FA83B_HUMAN Protein FAM83B OS=Homo sapiens GN=FAM83B PE=1 SV=1//1.77617e-155
CI01000006_02034527_02040359	inflammatory cytokines and receptors	FAM	>ref|XP_016400660.1| protein FAM53C-like [Sinocyclocheilus rhinocerous] ref|XP_016400662.1|	sp|Q6NSI3|FA53A_HUMAN Protein FAM53A OS=Homo sapiens GN=FAM53A PE=2 SV=1//2.63181e-09
CI01000006_09334843_09337295	inflammatory cytokines and receptors	FAM	>ref|XP_016346773.1| protein FAM216A-like [Sinocyclocheilus anshuiensis]	sp|Q5U1Y9|F216A_RAT Protein FAM216A OS=Rattus norvegicus GN=Fam216a PE=2 SV=1//1.6744e-11
CI01000007_00001298_00007592	inflammatory cytokines and receptors	FAM	>gb|KTG42263.1| hypothetical protein cypCar_00009335 [Cyprinus carpio]	sp|Q6DC60|F219A_DANRE Protein FAM219A OS=Danio rerio GN=fam219a PE=2 SV=1//5.90563e-57
CI01000008_01757675_01765927	inflammatory cytokines and receptors	FAM	>ref|XP_016384234.1| protein FAM69B-like [Sinocyclocheilus rhinocerous]	sp|A0JPE1|FA69B_XENTR Protein FAM69B OS=Xenopus tropicalis GN=fam69b PE=2 SV=1//0
CI01000009_08317456_08323603	inflammatory cytokines and receptors	FAM	>ref|XP_016389923.1| protein FAM124A-like isoform X2 [Sinocyclocheilus rhinocerous]	sp|Q5RA50|F124A_PONAB Protein FAM124A OS=Pongo abelii GN=FAM124A PE=2 SV=1//2.48846e-92
CI01000009_10137314_10138474	inflammatory cytokines and receptors	FAM	>ref|XP_016302189.1| protein FAM46C-like [Sinocyclocheilus anshuiensis] ref|XP_016302190.1|	sp|Q7ZUP1|FA46C_DANRE Protein FAM46C OS=Danio rerio GN=fam46c PE=2 SV=1//0
CI01000010_01263995_01266695	inflammatory cytokines and receptors	FAM	>ref|XP_016315397.1| protein FAM107B-like isoform X1 [Sinocyclocheilus anshuiensis]	-//-
CI01000010_03017924_03021246	inflammatory cytokines and receptors	FAM	>ref|XP_016379812.1| protein FAM78B-like [Sinocyclocheilus rhinocerous]	sp|Q8BQN5|FA78B_MOUSE Protein FAM78B OS=Mus musculus GN=Fam78b PE=2 SV=2//5.37328e-152
CI01000010_03591507_03597612	inflammatory cytokines and receptors	FAM	>ref|XP_016356926.1| protein FAM188B-like isoform X2 [Sinocyclocheilus anshuiensis]	sp|Q3UQI9|F188B_MOUSE Protein FAM188B OS=Mus musculus GN=Fam188b PE=2 SV=1//8.33285e-135
CI01000010_03617450_03619486	inflammatory cytokines and receptors	FAM	>gb|KTF74075.1| hypothetical protein cypCar_00016028 [Cyprinus carpio]	sp|Q4RU86|FA150_TETNG Protein FAM150-like OS=Tetraodon nigroviridis GN=GSTENG00028908001 PE=3 SV=1//1.26567e-16
CI01000010_04433165_04436747	inflammatory cytokines and receptors	FAM	>ref|XP_016371264.1| protein FAM173B-like isoform X1 [Sinocyclocheilus rhinocerous]	sp|Q5I047|F173B_XENLA Protein FAM173B OS=Xenopus laevis GN=fam173b PE=2 SV=1//5.79767e-44
CI01000010_07601748_07624518	inflammatory cytokines and receptors	FAM	>ref|XP_016401982.1| uncharacterized protein LOC107734523 isoform X1 [Sinocyclocheilus rhinocerous]	sp|Q5VWN6|F208B_HUMAN Protein FAM208B OS=Homo sapiens GN=FAM208B PE=1 SV=1//1.57954e-13
CI01000010_07880416_07900104	inflammatory cytokines and receptors	FAM	>gb|KTG04829.1| hypothetical protein cypCar_00008905 [Cyprinus carpio]	sp|Q91WE9|F19A5_MOUSE Protein FAM19A5 OS=Mus musculus GN=Fam19a5 PE=2 SV=2//8.76738e-23
CI01000010_11815857_11846058	inflammatory cytokines and receptors	FAM	>ref|XP_016424549.1| protein FAM102A-like isoform X2 [Sinocyclocheilus rhinocerous]	sp|Q78T81|F102A_MOUSE Protein FAM102A OS=Mus musculus GN=Fam102a PE=2 SV=1//2.46929e-09
CI01000012_03357081_03369647	inflammatory cytokines and receptors	FAM	>ref|XP_016417216.1| protein FAM135A-like isoform X1 [Sinocyclocheilus rhinocerous]	sp|Q9P2D6|F135A_HUMAN Protein FAM135A OS=Homo sapiens GN=FAM135A PE=1 SV=2//0
CI01000012_13608026_13615552	inflammatory cytokines and receptors	FAM	>ref|XP_016352892.1| protein FAM35A-like, partial [Sinocyclocheilus anshuiensis]	sp|Q3UEN2|FA35A_MOUSE Protein FAM35A OS=Mus musculus GN=Fam35a PE=2 SV=2//5.0192e-96
CI01000013_02919679_02944235	inflammatory cytokines and receptors	FAM	>ref|XP_016391249.1| protein FAM65A-like isoform X3 [Sinocyclocheilus rhinocerous]	sp|Q4FZU8|FA65A_RAT Protein FAM65A OS=Rattus norvegicus GN=Fam65a PE=2 SV=2//2.87457e-07
CI01000013_03588879_03592043	inflammatory cytokines and receptors	FAM	>ref|XP_016350161.1| protein FAM169B-like isoform X2 [Sinocyclocheilus anshuiensis]	sp|Q8CHT6|F169B_MOUSE Protein FAM169B OS=Mus musculus GN=Fam169b PE=2 SV=1//1.60471e-42
CI01000013_03937929_03938255	inflammatory cytokines and receptors	FAM	>ref|XP_016143318.1| protein FAM180A-like [Sinocyclocheilus grahami]	sp|Q6UWF9|F180A_HUMAN Protein FAM180A OS=Homo sapiens GN=FAM180A PE=2 SV=1//1.36742e-08
CI01000013_05436977_05445492	inflammatory cytokines and receptors	FAM	>gb|KTG31757.1| hypothetical protein cypCar_00005948 [Cyprinus carpio]	sp|Q9GZU8|F192A_HUMAN Protein FAM192A OS=Homo sapiens GN=FAM192A PE=1 SV=1//1.44477e-07
CI01000013_08519555_08527531	inflammatory cytokines and receptors	FAM	>ref|NP_001315120.1| protein FAM107B isoform 2 [Danio rerio]	sp|Q2KI00|F107B_BOVIN Protein FAM107B OS=Bos taurus GN=FAM107B PE=2 SV=1//1.85209e-40
CI01000015_00330978_00351915	inflammatory cytokines and receptors	FAM	>gb|KTG41105.1| hypothetical protein cypCar_00019362 [Cyprinus carpio]	sp|Q9UK61|F208A_HUMAN Protein FAM208A OS=Homo sapiens GN=FAM208A PE=1 SV=3//0
CI01000015_07756848_07771306	inflammatory cytokines and receptors	FAM	>gb|KTF75365.1| hypothetical protein cypCar_00046105, partial [Cyprinus carpio]	sp|Q9NSI2|F207A_HUMAN Protein FAM207A OS=Homo sapiens GN=FAM207A PE=1 SV=2//1.68904e-18
CI01000016_09026732_09050431	inflammatory cytokines and receptors	FAM	>ref|XP_009290484.1| protein FAM131B isoform X2 [Danio rerio]	sp|Q86XD5|F131B_HUMAN Protein FAM131B OS=Homo sapiens GN=FAM131B PE=1 SV=3//3.19177e-49
CI01000016_10897488_10911334	inflammatory cytokines and receptors	FAM	>ref|XP_016423161.1| protein FAM198A-like [Sinocyclocheilus rhinocerous]	sp|Q9UFP1|F198A_HUMAN Protein FAM198A OS=Homo sapiens GN=FAM198A PE=1 SV=3//4.45457e-86
CI01000018_04243337_04245807	inflammatory cytokines and receptors	FAM	>ref|XP_016400068.1| protein FAM162B-like [Sinocyclocheilus rhinocerous]	sp|A3KP48|F162B_DANRE Protein FAM162B OS=Danio rerio GN=fam162b PE=2 SV=1//1.13178e-56
CI01000020_02233314_02238917	inflammatory cytokines and receptors	FAM	>ref|XP_016128737.1| protein FAM60A-like [Sinocyclocheilus grahami]	sp|Q9NP50|FA60A_HUMAN Protein FAM60A OS=Homo sapiens GN=FAM60A PE=1 SV=1//7.18863e-91
CI01000021_02495559_02501217	inflammatory cytokines and receptors	FAM	>ref|XP_016364556.1| uncharacterized protein LOC107705678 [Sinocyclocheilus rhinocerous] ref|XP_016364557.1|	sp|Q9NTX9|F217B_HUMAN Protein FAM217B OS=Homo sapiens GN=FAM217B PE=2 SV=1//1.21252e-17
CI01000023_00050401_00058006	inflammatory cytokines and receptors	FAM	>ref|XP_016313635.1| protein FAM83F [Sinocyclocheilus anshuiensis]	sp|Q8NEG4|FA83F_HUMAN Protein FAM83F OS=Homo sapiens GN=FAM83F PE=1 SV=1//1.98913e-59
CI01000024_01955762_01966845	inflammatory cytokines and receptors	FAM	>ref|XP_016418918.1| protein FAM117B-like [Sinocyclocheilus rhinocerous]	sp|Q6P1L5|F117B_HUMAN Protein FAM117B OS=Homo sapiens GN=FAM117B PE=1 SV=2//5.22274e-70
CI01000024_02547637_02553801	inflammatory cytokines and receptors	FAM	>ref|XP_016410566.1| protein FAM171B-like [Sinocyclocheilus rhinocerous]	sp|Q14CH0|F171B_MOUSE Protein FAM171B OS=Mus musculus GN=Fam171b PE=1 SV=2//4.56316e-122
CI01000026_05184644_05208797	inflammatory cytokines and receptors	FAM	>ref|XP_016357561.1| protein FAM63B-like isoform X2 [Sinocyclocheilus anshuiensis]	sp|Q8NBR6|FA63B_HUMAN Protein FAM63B OS=Homo sapiens GN=FAM63B PE=1 SV=2//9.14886e-43
CI01000026_05633305_05636501	inflammatory cytokines and receptors	FAM	>emb|CDQ64362.1| unnamed protein product [Oncorhynchus mykiss]	sp|O60320|F1891_HUMAN Protein FAM189A1 OS=Homo sapiens GN=FAM189A1 PE=2 SV=4//2.08713e-19
CI01000026_05742174_05769229	inflammatory cytokines and receptors	FAM	>ref|XP_016128701.1| protein FAM189A1-like isoform X1 [Sinocyclocheilus grahami]	sp|O60320|F1891_HUMAN Protein FAM189A1 OS=Homo sapiens GN=FAM189A1 PE=2 SV=4//3.45241e-16
CI01000027_02234729_02237937	inflammatory cytokines and receptors	FAM	>ref|XP_016394111.1| protein FAM83A-like [Sinocyclocheilus rhinocerous]	sp|Q66JF7|FA83A_XENTR Protein FAM83A OS=Xenopus tropicalis GN=fam83a PE=2 SV=1//2.35605e-87
CI01000027_05769594_05773182	inflammatory cytokines and receptors	FAM	>ref|XP_016387460.1| protein FAM84B-like [Sinocyclocheilus rhinocerous]	sp|Q96KN1|FA84B_HUMAN Protein FAM84B OS=Homo sapiens GN=FAM84B PE=1 SV=1//1.69915e-114
CI01000027_05959925_05961804	inflammatory cytokines and receptors	FAM	>ref|XP_016376642.1| protein FAM8A1-like isoform X1 [Sinocyclocheilus rhinocerous]	sp|Q9UBU6|FA8A1_HUMAN Protein FAM8A1 OS=Homo sapiens GN=FAM8A1 PE=1 SV=1//6.27062e-07
CI01000027_07292677_07331000	inflammatory cytokines and receptors	FAM	>ref|XP_016343547.1| protein FAM188A [Sinocyclocheilus anshuiensis]	sp|A0AUR5|F188A_DANRE Protein FAM188A OS=Danio rerio GN=fam188a PE=2 SV=1//0
CI01000027_07432479_07451012	inflammatory cytokines and receptors	FAM	>ref|XP_016333376.1| protein FAM171A1-like [Sinocyclocheilus anshuiensis]	sp|Q5RJX2|F1711_XENLA Protein FAM171A1 OS=Xenopus laevis GN=fam171a1 PE=2 SV=1//0
CI01000027_09071095_09071880	inflammatory cytokines and receptors	FAM	>ref|XP_016086814.1| protein FAM26D-like [Sinocyclocheilus grahami]	-//-
CI01000027_09076261_09076773	inflammatory cytokines and receptors	FAM	>ref|XP_016405551.1| protein FAM26D-like [Sinocyclocheilus rhinocerous]	-//-
CI01000027_09472471_09475553	inflammatory cytokines and receptors	FAM	>ref|XP_016372269.1| protein FAM26E-like [Sinocyclocheilus rhinocerous] ref|XP_016372270.1|	sp|A4FUN9|FA26E_DANRE Protein FAM26E OS=Danio rerio GN=fam26e PE=2 SV=2//1.38477e-158
CI01000027_09476738_09478257	inflammatory cytokines and receptors	FAM	>ref|XP_016357917.1| protein FAM26F-like [Sinocyclocheilus anshuiensis] ref|XP_016372268.1|	sp|Q561R8|FA26F_RAT Protein FAM26F OS=Rattus norvegicus GN=Fam26f PE=2 SV=1//1.38978e-80
CI01000027_10609852_10616902	inflammatory cytokines and receptors	FAM	>ref|NP_001071274.1| uncharacterized protein LOC777768 [Danio rerio] gb|AAI27403.1|	sp|Q96IP4|FA46A_HUMAN Protein FAM46A OS=Homo sapiens GN=FAM46A PE=1 SV=2//0
CI01000028_03120344_03126349	inflammatory cytokines and receptors	FAM	>ref|XP_016431171.1| protein FAM118B-like [Sinocyclocheilus rhinocerous]	sp|Q9BPY3|F118B_HUMAN Protein FAM118B OS=Homo sapiens GN=FAM118B PE=1 SV=1//1.61864e-29
CI01000028_07569017_07616350	inflammatory cytokines and receptors	FAM	>ref|XP_016326521.1| protein FAM214A isoform X1 [Sinocyclocheilus anshuiensis]	sp|Q1LV22|F214A_DANRE Protein FAM214A OS=Danio rerio GN=fam214a PE=2 SV=2//0
CI01000029_03166200_03260925	inflammatory cytokines and receptors	FAM	>ref|XP_016411977.1| protein FAM184A [Sinocyclocheilus rhinocerous]	sp|Q8NB25|F184A_HUMAN Protein FAM184A OS=Homo sapiens GN=FAM184A PE=2 SV=3//0
CI01000029_03266557_03286137	inflammatory cytokines and receptors	FAM	>ref|XP_016086345.1| protein FAM184A-like [Sinocyclocheilus grahami]	sp|Q8NB25|F184A_HUMAN Protein FAM184A OS=Homo sapiens GN=FAM184A PE=2 SV=3//1.07041e-70
CI01000030_01003310_01003776	inflammatory cytokines and receptors	FAM	>gb|KTG40078.1| hypothetical protein cypCar_00009278 [Cyprinus carpio]	sp|Q6GQN4|FA32A_DANRE Protein FAM32A-like OS=Danio rerio GN=fam32al PE=3 SV=1//6.66493e-18
CI01000030_01972795_01974531	inflammatory cytokines and receptors	FAM	>ref|XP_016295805.1| protein FAM163A-like [Sinocyclocheilus anshuiensis]	sp|Q8CAA5|F163A_MOUSE Protein FAM163A OS=Mus musculus GN=Fam163a PE=2 SV=1//5.00596e-19
CI01000030_06143122_06149273	inflammatory cytokines and receptors	FAM	>ref|XP_016409812.1| extracellular serine/threonine protein kinase FAM20C-like [Sinocyclocheilus rhinocerous]	sp|Q8IXL6|FA20C_HUMAN Extracellular serine/threonine protein kinase FAM20C OS=Homo sapiens GN=FAM20C PE=1 SV=2//3.17653e-152
CI01000030_06701334_06704398	inflammatory cytokines and receptors	FAM	>ref|XP_016427617.1| protein FAM195A-like [Sinocyclocheilus rhinocerous]	sp|Q9CQB2|F195A_MOUSE Protein FAM195A OS=Mus musculus GN=Fam195a PE=1 SV=1//4.53829e-13
CI01000032_02522753_02527262	inflammatory cytokines and receptors	FAM	>ref|XP_016324522.1| uncharacterized protein LOC107674891 [Sinocyclocheilus anshuiensis]	sp|Q5XIV0|FA46C_RAT Protein FAM46C OS=Rattus norvegicus GN=Fam46c PE=2 SV=1//1.03779e-70
CI01000032_04011307_04094087	inflammatory cytokines and receptors	FAM	>ref|NP_001003766.1| protein FAM199X [Danio rerio] sp|Q6AXJ7.1|F199X_DANRE RecName: Full=Protein FAM199X gb|AAH79509.1|	sp|Q6AXJ7|F199X_DANRE Protein FAM199X OS=Danio rerio GN=fam199x PE=2 SV=1//0
CI01000034_03195900_03212503	inflammatory cytokines and receptors	FAM	>ref|XP_016124423.1| protein FAM171A2-like, partial [Sinocyclocheilus grahami]	sp|A1L3I3|F1712_XENLA Protein FAM171A2 OS=Xenopus laevis GN=fam171a2 PE=2 SV=1//5.37757e-120
CI01000034_03373181_03385238	inflammatory cytokines and receptors	FAM	>gb|KTF73405.1| hypothetical protein cypCar_00039167 [Cyprinus carpio]	sp|Q7TNV1|FA57B_MOUSE Protein FAM57B OS=Mus musculus GN=Fam57b PE=2 SV=2//1.42552e-98
CI01000034_03407574_03419313	inflammatory cytokines and receptors	FAM	>ref|XP_016329791.1| protein FAM117A-like isoform X2 [Sinocyclocheilus anshuiensis]	sp|Q3U3E2|F117B_MOUSE Protein FAM117B OS=Mus musculus GN=Fam117b PE=1 SV=1//6.0109e-25
CI01000037_00348422_00394107	inflammatory cytokines and receptors	FAM	>ref|XP_016424449.1| protein FAM117B-like [Sinocyclocheilus rhinocerous]	sp|Q6P1L5|F117B_HUMAN Protein FAM117B OS=Homo sapiens GN=FAM117B PE=1 SV=2//1.19605e-136
CI01000037_02965392_02966406	inflammatory cytokines and receptors	FAM	>ref|XP_016402443.1| transmembrane protein FAM155A-like, partial [Sinocyclocheilus rhinocerous]	sp|Q8CCS2|F155A_MOUSE Transmembrane protein FAM155A OS=Mus musculus GN=Fam155a PE=2 SV=1//7.38931e-30
CI01000037_03102630_03108094	inflammatory cytokines and receptors	FAM	>gb|KTG40089.1| hypothetical protein cypCar_00014064 [Cyprinus carpio]	sp|B1AL88|F155A_HUMAN Transmembrane protein FAM155A OS=Homo sapiens GN=FAM155A PE=2 SV=1//4.30276e-37
CI01000039_00325714_00330207	inflammatory cytokines and receptors	FAM	>gb|KTG33373.1| hypothetical protein cypCar_00006708, partial [Cyprinus carpio]	sp|Q7T297|F172A_DANRE Protein FAM172A OS=Danio rerio GN=fam172a PE=2 SV=2//1.50939e-45
CI01000039_00390881_00400543	inflammatory cytokines and receptors	FAM	>ref|XP_016428805.1| protein FAM172A-like isoform X3 [Sinocyclocheilus rhinocerous]	sp|Q7T297|F172A_DANRE Protein FAM172A OS=Danio rerio GN=fam172a PE=2 SV=2//1.91259e-16
CI01000039_00430014_00430412	inflammatory cytokines and receptors	FAM	>ref|XP_016428802.1| protein FAM172A-like isoform X1 [Sinocyclocheilus rhinocerous]	sp|Q7T297|F172A_DANRE Protein FAM172A OS=Danio rerio GN=fam172a PE=2 SV=2//1.61755e-13
CI01000039_00438534_00441842	inflammatory cytokines and receptors	FAM	>ref|XP_016108578.1| protein FAM172A isoform X2 [Sinocyclocheilus grahami]	sp|Q7T297|F172A_DANRE Protein FAM172A OS=Danio rerio GN=fam172a PE=2 SV=2//1.27548e-10
CI01000039_00456713_00492445	inflammatory cytokines and receptors	FAM	>ref|XP_016356532.1| protein FAM172A-like [Sinocyclocheilus anshuiensis]	sp|Q7T297|F172A_DANRE Protein FAM172A OS=Danio rerio GN=fam172a PE=2 SV=2//3.13377e-09
CI01000039_04198172_04200073	inflammatory cytokines and receptors	FAM	>ref|XP_016089971.1| protein FAM222B-like [Sinocyclocheilus grahami] ref|XP_016089972.1|	sp|Q6P539|F222B_MOUSE Protein FAM222B OS=Mus musculus GN=Fam222b PE=2 SV=2//4.4991e-124
CI01000039_07064587_07070336	inflammatory cytokines and receptors	FAM	>gb|AAI29202.1| Si:dkey-48f17.1 [Danio rerio]	sp|A2AWH2|F155A_DANRE Transmembrane protein FAM155A OS=Danio rerio GN=fam155a PE=2 SV=1//0
CI01000041_01345535_01362512	inflammatory cytokines and receptors	FAM	>ref|XP_016123178.1| protein FAM114A2-like [Sinocyclocheilus grahami]	sp|Q9NRY5|F1142_HUMAN Protein FAM114A2 OS=Homo sapiens GN=FAM114A2 PE=1 SV=4//8.19186e-95
CI01000043_04920619_04925317	inflammatory cytokines and receptors	FAM	>ref|XP_016103005.1| protein FAM60A-like [Sinocyclocheilus grahami]	sp|Q5RCB7|FA60A_PONAB Protein FAM60A OS=Pongo abelii GN=FAM60A PE=2 SV=1//5.92578e-44
CI01000046_05577451_05586769	inflammatory cytokines and receptors	FAM	>ref|XP_016134570.1| protein FAM134C-like [Sinocyclocheilus grahami]	sp|Q86VR2|F134C_HUMAN Protein FAM134C OS=Homo sapiens GN=FAM134C PE=1 SV=1//1.73699e-128
CI01000047_00292666_00296804	inflammatory cytokines and receptors	FAM	>gb|KTG05406.1| hypothetical protein cypCar_00025384 [Cyprinus carpio]	sp|Q9C073|F117A_HUMAN Protein FAM117A OS=Homo sapiens GN=FAM117A PE=1 SV=1//3.60977e-14
CI01000047_01652179_01652783	inflammatory cytokines and receptors	FAM	>ref|XP_017570016.1| protein FAM13C [Pygocentrus nattereri]	sp|Q8NE31|FA13C_HUMAN Protein FAM13C OS=Homo sapiens GN=FAM13C PE=1 SV=2//6.88015e-12
CI01000047_04198702_04207295	inflammatory cytokines and receptors	FAM	>ref|XP_016368849.1| protein FAM57B-like isoform X1 [Sinocyclocheilus rhinocerous]	sp|Q71RH2|FA57B_HUMAN Protein FAM57B OS=Homo sapiens GN=FAM57B PE=2 SV=1//9.35733e-129
CI01000047_06216778_06234561	inflammatory cytokines and receptors	FAM	>gb|KTF94322.1| hypothetical protein cypCar_00028630 [Cyprinus carpio]	sp|Q8CID3|FA20A_MOUSE Pseudokinase FAM20A OS=Mus musculus GN=Fam20a PE=1 SV=1//4.55014e-12
CI01000049_00514310_00583480	inflammatory cytokines and receptors	FAM	>ref|XP_016367429.1| transmembrane protein FAM155A-like [Sinocyclocheilus rhinocerous]	sp|A4IFM1|F155A_BOVIN Transmembrane protein FAM155A OS=Bos taurus GN=FAM155A PE=2 SV=1//1.12153e-103
CI01000049_05040459_05065623	inflammatory cytokines and receptors	FAM	>ref|XP_016411026.1| protein FAM193A-like isoform X1 [Sinocyclocheilus rhinocerous]	sp|P78312|F193A_HUMAN Protein FAM193A OS=Homo sapiens GN=FAM193A PE=1 SV=2//1.8833e-29
CI01000050_01002924_01005496	inflammatory cytokines and receptors	FAM	>ref|XP_014354333.1| zinc finger BED domain-containing protein 5-like [Latimeria chalumnae]	sp|Q4R6P1|F200A_MACFA Protein FAM200A OS=Macaca fascicularis GN=FAM200A PE=2 SV=1//1.22638e-08
CI01000050_05382547_05383818	inflammatory cytokines and receptors	FAM	>ref|XP_016329220.1| protein FAM110A-like [Sinocyclocheilus anshuiensis]	sp|Q4QRD7|F110B_DANRE Protein FAM110B OS=Danio rerio GN=fam110b PE=2 SV=1//5.56036e-25
CI01000051_00505008_00505358	inflammatory cytokines and receptors	FAM	>ref|NP_001020721.1| protein FAM167A [Danio rerio] ref|XP_005160525.1|	sp|Q5RFZ7|F167A_DANRE Protein FAM167A OS=Danio rerio GN=fam167a PE=2 SV=1//7.12568e-67
CI01000051_04199737_04203141	inflammatory cytokines and receptors	FAM	>ref|XP_016118621.1| protein FAM177A1-like isoform X1 [Sinocyclocheilus grahami]	sp|Q8N128|F177A_HUMAN Protein FAM177A1 OS=Homo sapiens GN=FAM177A1 PE=1 SV=1//4.27831e-34
CI01000051_06898228_06901582	inflammatory cytokines and receptors	FAM	>ref|XP_016392673.1| protein FAM89A-like [Sinocyclocheilus rhinocerous]	sp|Q08AY9|FA89A_XENLA Protein FAM89A OS=Xenopus laevis GN=fam89a PE=2 SV=1//4.72417e-42
CI01000052_00496215_00499293	inflammatory cytokines and receptors	FAM	>ref|XP_012685175.1| protein FAM19A2-like [Clupea harengus]	sp|Q8N3H0|F19A2_HUMAN Protein FAM19A2 OS=Homo sapiens GN=FAM19A2 PE=2 SV=1//3.31363e-46
CI01000053_02438659_02441181	inflammatory cytokines and receptors	FAM	>ref|XP_016393459.1| protein FAM222B-like isoform X2 [Sinocyclocheilus rhinocerous]	sp|Q6P539|F222B_MOUSE Protein FAM222B OS=Mus musculus GN=Fam222b PE=2 SV=2//2.10041e-50
CI01000053_04276080_04288879	inflammatory cytokines and receptors	FAM	>ref|NP_001007032.1| protein FAM101A [Danio rerio] gb|AAI33867.1|	sp|Q6ZTI6|F101A_HUMAN Filamin-interacting protein FAM101A OS=Homo sapiens GN=FAM101A PE=1 SV=3//2.9957e-46
CI01000054_01151083_01156699	inflammatory cytokines and receptors	FAM	>ref|XP_016136336.1| protein FAM83H-like [Sinocyclocheilus grahami]	sp|Q1LVV0|FA83H_DANRE Protein FAM83H OS=Danio rerio GN=fam83h PE=3 SV=1//0
CI01000054_02857402_02860451	inflammatory cytokines and receptors	FAM	>ref|XP_016314988.1| protein FAM133-like isoform X2 [Sinocyclocheilus anshuiensis]	sp|A1A5I1|F133_DANRE Protein FAM133 OS=Danio rerio GN=fam133 PE=2 SV=2//3.61928e-17
CI01000054_06210877_06211356	inflammatory cytokines and receptors	FAM	>ref|XP_016094921.1| protein FAM170A-like [Sinocyclocheilus grahami] ref|XP_016094922.1|	-//-
CI01000054_06756071_06757443	inflammatory cytokines and receptors	FAM	>ref|XP_016370434.1| protein FAM92A1 isoform X2 [Sinocyclocheilus rhinocerous]	sp|Q1LU86|F92A1_DANRE Protein FAM92A1 OS=Danio rerio GN=fam92a1 PE=2 SV=1//5.6802e-95
CI01000054_06759472_06761310	inflammatory cytokines and receptors	FAM	>gb|KTG03755.1| hypothetical protein cypCar_00033771 [Cyprinus carpio]	sp|Q1LU86|F92A1_DANRE Protein FAM92A1 OS=Danio rerio GN=fam92a1 PE=2 SV=1//5.1471e-73
CI01000054_06830485_06831336	inflammatory cytokines and receptors	FAM	>ref|XP_016388687.1| protein FAM84B-like [Sinocyclocheilus rhinocerous]	sp|Q96KN1|FA84B_HUMAN Protein FAM84B OS=Homo sapiens GN=FAM84B PE=1 SV=1//1.27238e-117
CI01000054_06835747_06861855	inflammatory cytokines and receptors	FAM	>ref|NP_956735.1| protein FAM91A1 [Danio rerio] sp|Q6TEP1.2|F91A1_DANRE RecName: Full=Protein FAM91A1 gb|AAH54922.1|	sp|Q6TEP1|F91A1_DANRE Protein FAM91A1 OS=Danio rerio GN=fam91a1 PE=2 SV=2//0
CI01000054_07368294_07372480	inflammatory cytokines and receptors	FAM	>ref|XP_016351923.1| protein FAM8A1-like [Sinocyclocheilus anshuiensis]	sp|Q9UBU6|FA8A1_HUMAN Protein FAM8A1 OS=Homo sapiens GN=FAM8A1 PE=1 SV=1//1.14514e-67
CI01000054_07675827_07711906	inflammatory cytokines and receptors	FAM	>ref|XP_016351939.1| protein FAM65B isoform X5 [Sinocyclocheilus anshuiensis]	sp|Q1LU99|FA65B_DANRE Protein FAM65B OS=Danio rerio GN=fam65b PE=2 SV=1//1.86975e-06
CI01000054_08228712_08238666	inflammatory cytokines and receptors	FAM	>ref|XP_008304003.1| protein FAM49A-like [Stegastes partitus]	sp|Q921M7|FA49B_MOUSE Protein FAM49B OS=Mus musculus GN=Fam49b PE=2 SV=1//1.09926e-130
CI01000055_01073509_01078488	inflammatory cytokines and receptors	FAM	>ref|XP_016149060.1| protein FAM104A-like [Sinocyclocheilus grahami] ref|XP_016344829.1|	-//-
CI01000055_04744063_04763284	inflammatory cytokines and receptors	FAM	>gb|KTG46081.1| hypothetical protein cypCar_00007031 [Cyprinus carpio]	sp|Q3ZBS2|F19A5_BOVIN Protein FAM19A5 OS=Bos taurus GN=FAM19A5 PE=2 SV=2//9.08884e-51
CI01000055_05693578_05697926	inflammatory cytokines and receptors	FAM	>gb|KTF91807.1| hypothetical protein cypCar_00013156 [Cyprinus carpio]	sp|Q8N0U4|F185A_HUMAN Protein FAM185A OS=Homo sapiens GN=FAM185A PE=2 SV=3//6.76947e-83
CI01000055_06233829_06238021	inflammatory cytokines and receptors	FAM	>ref|XP_016306616.1| protein FAM3C-like isoform X1 [Sinocyclocheilus anshuiensis] ref|XP_016306617.1|	sp|A5PKI3|FAM3C_BOVIN Protein FAM3C OS=Bos taurus GN=FAM3C PE=2 SV=1//8.76129e-41
CI01000057_02838008_02838430	inflammatory cytokines and receptors	FAM	>ref|XP_016112250.1| protein FAM107B-like [Sinocyclocheilus grahami]	-//-
CI01000057_05927908_05930891	inflammatory cytokines and receptors	FAM	>ref|XP_016385723.1| protein FAM217B-like isoform X2 [Sinocyclocheilus rhinocerous]	sp|Q9NTX9|F217B_HUMAN Protein FAM217B OS=Homo sapiens GN=FAM217B PE=2 SV=1//2.32446e-18
CI01000058_02859435_02860658	inflammatory cytokines and receptors	FAM	>ref|XP_016299154.1| protein FAM72A-like isoform X1 [Sinocyclocheilus anshuiensis] ref|XP_016299155.1|	sp|Q8BFZ8|FA72A_MOUSE Protein FAM72A OS=Mus musculus GN=Fam72a PE=1 SV=1//1.49799e-50
CI01000058_04864571_04888198	inflammatory cytokines and receptors	FAM	>ref|XP_016352794.1| protein FAM19A4-like [Sinocyclocheilus anshuiensis]	sp|Q9N0D3|F19A4_MACFA Protein FAM19A4 OS=Macaca fascicularis GN=FAM19A4 PE=2 SV=1//9.0546e-36
CI01000058_04952227_04955965	inflammatory cytokines and receptors	FAM	>ref|XP_009500907.1| protein FAM19A1-like [Phalacrocorax carbo]	sp|Q7TPG8|F19A1_MOUSE Protein FAM19A1 OS=Mus musculus GN=Fam19a1 PE=2 SV=1//1.46136e-22
CI01000058_05091135_05091372	inflammatory cytokines and receptors	FAM	>ref|XP_009304220.1| protein FAM19A1 isoform X2 [Danio rerio]	-//-
CI01000059_04732477_04736667	inflammatory cytokines and receptors	FAM	>gb|KTG46597.1| hypothetical protein cypCar_00015263 [Cyprinus carpio]	sp|Q17RN3|FA98C_HUMAN Protein FAM98C OS=Homo sapiens GN=FAM98C PE=2 SV=1//7.02054e-23
CI01000059_08361191_08367169	inflammatory cytokines and receptors	FAM	>gb|KTG32716.1| hypothetical protein cypCar_00036389 [Cyprinus carpio]	sp|Q5JUQ0|FA78A_HUMAN Protein FAM78A OS=Homo sapiens GN=FAM78A PE=2 SV=1//3.14147e-140
CI01000060_00224377_00225229	inflammatory cytokines and receptors	FAM	>ref|XP_016108496.1| protein FAM179B-like isoform X1 [Sinocyclocheilus grahami]	sp|Q9Y4F4|F179B_HUMAN Protein FAM179B OS=Homo sapiens GN=FAM179B PE=1 SV=4//3.86665e-48
CI01000060_00230288_00233487	inflammatory cytokines and receptors	FAM	>ref|XP_016108497.1| protein FAM179B-like isoform X2 [Sinocyclocheilus grahami]	sp|Q6A070|F179B_MOUSE Protein FAM179B OS=Mus musculus GN=Fam179b PE=3 SV=3//1.2602e-122
CI01000062_04394309_04427992	inflammatory cytokines and receptors	FAM	>ref|XP_016400237.1| protein FAM196A-like [Sinocyclocheilus rhinocerous]	sp|Q6ZSG2|F196A_HUMAN Protein FAM196A OS=Homo sapiens GN=FAM196A PE=2 SV=1//1.05622e-81
CI01000063_01384163_01441190	inflammatory cytokines and receptors	FAM	>ref|XP_016356769.1| extracellular serine/threonine protein kinase FAM20C-like [Sinocyclocheilus anshuiensis]	sp|Q5MJS3|FA20C_MOUSE Extracellular serine/threonine protein kinase FAM20C OS=Mus musculus GN=Fam20c PE=1 SV=1//0
CI01000065_04247989_04251347	inflammatory cytokines and receptors	FAM	>ref|XP_016098258.1| protein FAM46A-like [Sinocyclocheilus grahami]	sp|Q96IP4|FA46A_HUMAN Protein FAM46A OS=Homo sapiens GN=FAM46A PE=1 SV=2//0
CI01000068_00394586_00397119	inflammatory cytokines and receptors	FAM	>ref|XP_016366466.1| protein FAM180A-like [Sinocyclocheilus rhinocerous]	sp|Q6UWF9|F180A_HUMAN Protein FAM180A OS=Homo sapiens GN=FAM180A PE=2 SV=1//8.18568e-29
CI01000069_01951110_01962486	inflammatory cytokines and receptors	FAM	>ref|XP_016343975.1| protein FAM83F-like [Sinocyclocheilus anshuiensis]	sp|Q8NEG4|FA83F_HUMAN Protein FAM83F OS=Homo sapiens GN=FAM83F PE=1 SV=1//4.98657e-87
CI01000070_03298978_03315510	inflammatory cytokines and receptors	FAM	>ref|XP_016396155.1| protein FAM69C-like [Sinocyclocheilus rhinocerous]	sp|Q0P6D2|FA69C_HUMAN Protein FAM69C OS=Homo sapiens GN=FAM69C PE=2 SV=3//1.48257e-118
CI01000071_00919216_00922107	inflammatory cytokines and receptors	FAM	>ref|XP_016423503.1| protein FAM222A-like [Sinocyclocheilus rhinocerous] ref|XP_016423504.1|	sp|Q5U5X8|F222A_HUMAN Protein FAM222A OS=Homo sapiens GN=FAM222A PE=2 SV=1//1.20899e-61
CI01000071_00944884_00960262	inflammatory cytokines and receptors	FAM	>ref|XP_016423503.1| protein FAM222A-like [Sinocyclocheilus rhinocerous] ref|XP_016423504.1|	-//-
CI01000071_01374449_01376813	inflammatory cytokines and receptors	FAM	>ref|XP_016336872.1| protein FAM214B-like isoform X1 [Sinocyclocheilus anshuiensis] ref|XP_016336873.1|	sp|Q5BIM2|F214B_BOVIN Protein FAM214B OS=Bos taurus GN=FAM214B PE=2 SV=1//1.31865e-81
CI01000072_02348164_02349155	inflammatory cytokines and receptors	FAM	>ref|XP_016311118.1| filamin-interacting protein FAM101B-like [Sinocyclocheilus anshuiensis]	sp|Q6AXS9|F101B_RAT Filamin-interacting protein FAM101B OS=Rattus norvegicus GN=Fam101b PE=2 SV=1//3.34203e-42
CI01000080_00106661_00116385	inflammatory cytokines and receptors	FAM	>ref|XP_016356536.1| protein FAM81B-like [Sinocyclocheilus anshuiensis]	sp|Q96LP2|FA81B_HUMAN Protein FAM81B OS=Homo sapiens GN=FAM81B PE=1 SV=3//1.49978e-58
CI01000080_01172564_01172904	inflammatory cytokines and receptors	FAM	>gb|KTG36770.1| hypothetical protein cypCar_00009234 [Cyprinus carpio]	sp|Q4FZH1|F1892_MOUSE Protein FAM189A2 OS=Mus musculus GN=Fam189a2 PE=2 SV=2//4.11147e-09
CI01000080_01179133_01187378	inflammatory cytokines and receptors	FAM	>ref|XP_016119376.1| protein FAM189A1-like [Sinocyclocheilus grahami]	sp|Q6A044|F1891_MOUSE Protein FAM189A1 OS=Mus musculus GN=Fam189a1 PE=2 SV=3//2.68009e-22
CI01000080_01207732_01214256	inflammatory cytokines and receptors	FAM	>ref|XP_016356506.1| protein FAM47E-like [Sinocyclocheilus anshuiensis]	sp|Q6ZV65|FA47E_HUMAN Protein FAM47E OS=Homo sapiens GN=FAM47E PE=2 SV=3//6.56589e-13
CI01000080_01584991_01585618	inflammatory cytokines and receptors	FAM	>ref|XP_016383359.1| protein FAM163B-like [Sinocyclocheilus rhinocerous]	sp|Q8BUM6|F163B_MOUSE Protein FAM163B OS=Mus musculus GN=Fam163b PE=2 SV=1//1.7738e-29
CI01000080_02348887_02351141	inflammatory cytokines and receptors	FAM	>ref|XP_016397477.1| protein FAM78B-like [Sinocyclocheilus rhinocerous]	sp|Q5JUQ0|FA78A_HUMAN Protein FAM78A OS=Homo sapiens GN=FAM78A PE=2 SV=1//6.88783e-118
CI01000081_00090527_00096045	inflammatory cytokines and receptors	FAM	>ref|XP_016311267.1| protein FAM57B-like [Sinocyclocheilus anshuiensis]	sp|Q7TNV1|FA57B_MOUSE Protein FAM57B OS=Mus musculus GN=Fam57b PE=2 SV=2//2.34945e-57
CI01000086_01296658_01297947	inflammatory cytokines and receptors	FAM	>ref|XP_016341272.1| protein FAM110C-like [Sinocyclocheilus anshuiensis]	sp|Q1W6H9|F110C_HUMAN Protein FAM110C OS=Homo sapiens GN=FAM110C PE=1 SV=2//3.04085e-27
CI01000087_01775071_01808206	inflammatory cytokines and receptors	FAM	>ref|XP_016123399.1| protein FAM196A-like [Sinocyclocheilus grahami]	sp|Q6ZSG2|F196A_HUMAN Protein FAM196A OS=Homo sapiens GN=FAM196A PE=2 SV=1//3.00317e-18
CI01000090_00855223_00860858	inflammatory cytokines and receptors	FAM	>ref|XP_016323847.1| protein FAM53B-like [Sinocyclocheilus anshuiensis] ref|XP_016323848.1|	sp|Q8BGR5|FA53B_MOUSE Protein FAM53B OS=Mus musculus GN=Fam53b PE=2 SV=1//1.68259e-44
CI01000090_00994877_00997140	inflammatory cytokines and receptors	FAM	>gb|KTG37765.1| hypothetical protein cypCar_00043468, partial [Cyprinus carpio]	sp|Q6PBP3|F213A_DANRE Redox-regulatory protein FAM213A OS=Danio rerio GN=fam213a PE=2 SV=2//4.63115e-48
CI01000090_00998554_01000958	inflammatory cytokines and receptors	FAM	>ref|XP_017577338.1| redox-regulatory protein FAM213A-like [Pygocentrus nattereri]	sp|Q6PBP3|F213A_DANRE Redox-regulatory protein FAM213A OS=Danio rerio GN=fam213a PE=2 SV=2//3.87126e-64
CI01000091_00457499_00460775	inflammatory cytokines and receptors	FAM	>ref|XP_016362256.1| protein FAM124B-like [Sinocyclocheilus anshuiensis]	sp|Q6GQ34|F124A_XENLA Protein FAM124A OS=Xenopus laevis GN=fam124a PE=2 SV=1//6.9437e-75
CI01000092_01054403_01069241	inflammatory cytokines and receptors	FAM	>ref|XP_016375292.1| protein FAM188B2-like isoform X1 [Sinocyclocheilus rhinocerous]	sp|A8MYZ0|F1882_HUMAN Protein FAM188B2 OS=Homo sapiens GN=FAM188B2 PE=3 SV=2//8.00509e-128
CI01000110_03138199_03142034	inflammatory cytokines and receptors	FAM	>ref|XP_016321664.1| uncharacterized protein LOC107672810 [Sinocyclocheilus anshuiensis]	sp|A6NE01|F186A_HUMAN Protein FAM186A OS=Homo sapiens GN=FAM186A PE=2 SV=3//4.9583e-16
CI01000113_02791507_02858943	inflammatory cytokines and receptors	FAM	>gb|KTG47207.1| hypothetical protein cypCar_00005466, partial [Cyprinus carpio]	sp|Q5MJS3|FA20C_MOUSE Extracellular serine/threonine protein kinase FAM20C OS=Mus musculus GN=Fam20c PE=1 SV=1//6.13791e-71
CI01000125_00001812_00007211	inflammatory cytokines and receptors	FAM	>ref|XP_005559822.1| MIP18 family protein FAM96A [Macaca fascicularis]	sp|Q9H5X1|FA96A_HUMAN MIP18 family protein FAM96A OS=Homo sapiens GN=FAM96A PE=1 SV=1//6.79414e-35
CI01000129_00924442_00933139	inflammatory cytokines and receptors	FAM	>ref|XP_016358697.1| protein FAM160A1-like [Sinocyclocheilus anshuiensis]	sp|Q505K2|F16A1_MOUSE Protein FAM160A1 OS=Mus musculus GN=Fam160a1 PE=2 SV=2//9.08217e-36
CI01000133_00431855_00464562	inflammatory cytokines and receptors	FAM	>gb|OCT87319.1| hypothetical protein XELAEV_18021017mg [Xenopus laevis]	sp|Q91WE9|F19A5_MOUSE Protein FAM19A5 OS=Mus musculus GN=Fam19a5 PE=2 SV=2//4.3298e-23
CI01000146_00458432_00472821	inflammatory cytokines and receptors	FAM	>ref|XP_016429622.1| protein FAM160B2-like [Sinocyclocheilus rhinocerous]	sp|A0JPF5|F16B2_DANRE Protein FAM160B2 OS=Danio rerio GN=fam160b2 PE=2 SV=1//0
CI01000146_01949114_01954209	inflammatory cytokines and receptors	FAM	>ref|XP_016392736.1| protein FAM107B-like isoform X4 [Sinocyclocheilus rhinocerous]	-//-
CI01000147_00137840_00138851	inflammatory cytokines and receptors	FAM	>ref|XP_010788042.1| zinc finger BED domain-containing protein 5-like [Notothenia coriiceps]	sp|P0CF97|F200B_HUMAN Protein FAM200B OS=Homo sapiens GN=FAM200B PE=3 SV=1//4.74391e-42
CI01000149_00249452_00257784	inflammatory cytokines and receptors	FAM	>ref|XP_016110363.1| protein FAM131A-like [Sinocyclocheilus grahami]	sp|Q8BWU3|F131A_MOUSE Protein FAM131A OS=Mus musculus GN=Fam131a PE=2 SV=1//6.04848e-73
CI01000149_00264412_00270120	inflammatory cytokines and receptors	FAM	>ref|XP_016336280.1| protein FAM131A-like isoform X1 [Sinocyclocheilus anshuiensis] ref|XP_016336281.1|	-//-
CI01000152_02440117_02451100	inflammatory cytokines and receptors	FAM	>ref|XP_016396773.1| protein FAM102B-like [Sinocyclocheilus rhinocerous]	sp|Q5T8I3|F102B_HUMAN Protein FAM102B OS=Homo sapiens GN=FAM102B PE=1 SV=2//1.06513e-99
CI01000154_00070233_00071198	inflammatory cytokines and receptors	FAM	>ref|XP_016391649.1| protein FAM181B-like [Sinocyclocheilus rhinocerous]	sp|Q80VF6|F181B_MOUSE Protein FAM181B OS=Mus musculus GN=Fam181b PE=2 SV=1//5.13398e-53
CI01000161_01664506_01670511	inflammatory cytokines and receptors	FAM	>ref|XP_007242141.1| protein FAM171A1 isoform X1 [Astyanax mexicanus] ref|XP_007242142.1|	-//-
CI01000167_00651761_00653898	inflammatory cytokines and receptors	FAM	>ref|XP_016311896.1| uncharacterized protein LOC107665500 [Sinocyclocheilus anshuiensis]	sp|A4FUN9|FA26E_DANRE Protein FAM26E OS=Danio rerio GN=fam26e PE=2 SV=2//7.8978e-06
CI01000168_00588885_00591110	inflammatory cytokines and receptors	FAM	>gb|KTG45654.1| hypothetical protein cypCar_00000548 [Cyprinus carpio]	sp|Q6P4H8|F173B_HUMAN Protein FAM173B OS=Homo sapiens GN=FAM173B PE=1 SV=2//7.1139e-34
CI01000169_00303903_00314059	inflammatory cytokines and receptors	FAM	>ref|XP_016420785.1| protein FAM196B-like [Sinocyclocheilus rhinocerous] ref|XP_016420786.1|	sp|A6NMK8|F196B_HUMAN Protein FAM196B OS=Homo sapiens GN=FAM196B PE=2 SV=1//1.30612e-22
CI01000188_00004000_00016942	inflammatory cytokines and receptors	FAM	>ref|NP_001013575.1| mitoguardin-2 [Danio rerio] sp|Q5BLE2.1|MIGA2_DANRE RecName: Full=Mitoguardin-2; AltName: Full=Protein FAM73B gb|AAH90475.1|	sp|Q5BLE2|FA73B_DANRE Protein FAM73B OS=Danio rerio GN=fam73b PE=2 SV=1//0
CI01000189_02961166_02963382	inflammatory cytokines and receptors	FAM	>ref|XP_007239327.1| protein FAM150B-like isoform X1 [Astyanax mexicanus] ref|XP_007239328.1|	sp|Q80UG6|F150B_MOUSE Protein FAM150B OS=Mus musculus GN=Fam150b PE=2 SV=3//1.87165e-19
CI01000189_04103153_04114542	inflammatory cytokines and receptors	FAM	>ref|XP_016372465.1| protein FAM149B1-like isoform X2 [Sinocyclocheilus rhinocerous]	sp|A1L253|F149B_DANRE Protein FAM149B1 OS=Danio rerio GN=fam149b1 PE=2 SV=1//0
CI01000193_00346024_00364863	inflammatory cytokines and receptors	FAM	>ref|XP_016403956.1| membrane protein FAM159A-like [Sinocyclocheilus rhinocerous]	sp|Q6UWV7|F159A_HUMAN Membrane protein FAM159A OS=Homo sapiens GN=FAM159A PE=2 SV=2//1.10491e-44
CI01000203_00369523_00370422	inflammatory cytokines and receptors	FAM	>gb|KTF94895.1| hypothetical protein cypCar_00040440 [Cyprinus carpio]	sp|Q6PGH4|F222A_MOUSE Protein FAM222A OS=Mus musculus GN=Fam222a PE=2 SV=1//7.76755e-27
CI01000212_00191507_00200864	inflammatory cytokines and receptors	FAM	>ref|XP_016116083.1| protein FAM126B isoform X1 [Sinocyclocheilus grahami]	sp|Q8C729|F126B_MOUSE Protein FAM126B OS=Mus musculus GN=Fam126b PE=2 SV=1//2.20198e-178
CI01000214_00089984_00091668	inflammatory cytokines and receptors	FAM	>ref|XP_016385302.1| protein FAM234B-like [Sinocyclocheilus rhinocerous]	sp|A2RU67|K1467_HUMAN Uncharacterized protein KIAA1467 OS=Homo sapiens GN=KIAA1467 PE=1 SV=1//3.49699e-18
CI01000220_00518962_00527887	inflammatory cytokines and receptors	FAM	>gb|KTG47525.1| hypothetical protein cypCar_00027135 [Cyprinus carpio]	sp|O94988|FA13A_HUMAN Protein FAM13A OS=Homo sapiens GN=FAM13A PE=1 SV=2//1.33246e-23
CI01000299_03189537_03200831	inflammatory cytokines and receptors	FAM	>ref|XP_016366157.1| protein FAM134A-like isoform X1 [Sinocyclocheilus rhinocerous]	sp|Q8NC44|F134A_HUMAN Protein FAM134A OS=Homo sapiens GN=FAM134A PE=1 SV=3//1.02234e-118
CI01000299_05816534_05817445	inflammatory cytokines and receptors	FAM	>ref|XP_016418581.1| protein FAM172A-like isoform X2 [Sinocyclocheilus rhinocerous] ref|XP_016418582.1|	sp|A6NC97|F172B_HUMAN Putative protein FAM172B OS=Homo sapiens GN=FAM172BP PE=5 SV=3//4.51866e-46
CI01000300_09093955_09134495	inflammatory cytokines and receptors	FAM	>ref|XP_005170977.1| protein FAM184B isoform X1 [Danio rerio]	sp|Q9ULE4|F184B_HUMAN Protein FAM184B OS=Homo sapiens GN=FAM184B PE=2 SV=3//3.13991e-13
CI01000300_09725667_09740001	inflammatory cytokines and receptors	FAM	>ref|XP_016357415.1| protein FAM160A1-like [Sinocyclocheilus anshuiensis] ref|XP_016357416.1|	sp|Q05DH4|F16A1_HUMAN Protein FAM160A1 OS=Homo sapiens GN=FAM160A1 PE=2 SV=2//0
CI01000301_00851555_00904753	inflammatory cytokines and receptors	FAM	>ref|XP_005160161.1| protein FAM13A isoform X1 [Danio rerio]	sp|O94988|FA13A_HUMAN Protein FAM13A OS=Homo sapiens GN=FAM13A PE=1 SV=2//3.46106e-62
CI01000304_05244209_05247428	inflammatory cytokines and receptors	FAM	>ref|XP_016302789.1| protein FAM163B-like [Sinocyclocheilus anshuiensis]	sp|Q0VFM5|F163B_XENTR Protein FAM163B OS=Xenopus tropicalis GN=fam163b PE=2 SV=1//2.78885e-43
CI01000304_06725873_06727044	inflammatory cytokines and receptors	FAM	>gb|KTF77097.1| hypothetical protein cypCar_00024440 [Cyprinus carpio]	sp|Q6PBU0|F136A_DANRE Protein FAM136A OS=Danio rerio GN=fam136a PE=2 SV=1//1.55716e-68
CI01000304_06867535_06870134	inflammatory cytokines and receptors	FAM	>ref|XP_016374347.1| protein FAM166B-like [Sinocyclocheilus rhinocerous]	sp|A2RRW4|F166B_DANRE Protein FAM166B OS=Danio rerio GN=fam166b PE=2 SV=1//9.71274e-170
CI01000304_12489630_12490940	inflammatory cytokines and receptors	FAM	>ref|XP_016348917.1| protein FAM89A-like [Sinocyclocheilus anshuiensis]	sp|Q9QUI1|FA89B_MOUSE Protein FAM89B OS=Mus musculus GN=Fam89b PE=1 SV=1//1.72269e-32
CI01000306_03018466_03023859	inflammatory cytokines and receptors	FAM	>ref|XP_016393258.1| protein FAM83D-like [Sinocyclocheilus rhinocerous]	sp|A4QP72|FA83D_DANRE Protein FAM83D OS=Danio rerio GN=fam83d PE=2 SV=1//0
CI01000306_06479829_06485192	inflammatory cytokines and receptors	FAM	>ref|XP_016114076.1| protein FAM126B-like isoform X1 [Sinocyclocheilus grahami]	sp|Q8C729|F126B_MOUSE Protein FAM126B OS=Mus musculus GN=Fam126b PE=2 SV=1//6.65851e-166
CI01000306_07864325_07865368	inflammatory cytokines and receptors	FAM	>ref|XP_016338220.1| protein FAM43A-like [Sinocyclocheilus anshuiensis]	sp|Q8N2R8|FA43A_HUMAN Protein FAM43A OS=Homo sapiens GN=FAM43A PE=2 SV=2//5.50352e-157
CI01000306_08295667_08298865	inflammatory cytokines and receptors	FAM	>ref|XP_016380724.1| protein FAM212A-like isoform X1 [Sinocyclocheilus rhinocerous]	sp|Q9CX62|F212A_MOUSE Protein FAM212A OS=Mus musculus GN=Fam212a PE=2 SV=2//5.18212e-28
CI01000306_11163918_11174225	inflammatory cytokines and receptors	FAM	>ref|XP_016137923.1| protein FAM83A-like isoform X1 [Sinocyclocheilus grahami]	sp|Q80XS7|FA83E_MOUSE Protein FAM83E OS=Mus musculus GN=Fam83e PE=2 SV=2//1.36246e-51
CI01000310_01508712_01511125	inflammatory cytokines and receptors	FAM	>ref|XP_016347831.1| protein FAM167A-like [Sinocyclocheilus anshuiensis]	sp|Q5RFZ7|F167A_DANRE Protein FAM167A OS=Danio rerio GN=fam167a PE=2 SV=1//1.57404e-54
CI01000311_00715987_00718214	inflammatory cytokines and receptors	FAM	>ref|XP_016333968.1| protein FAM177A1-like [Sinocyclocheilus anshuiensis]	sp|Q8BR63|F177A_MOUSE Protein FAM177A1 OS=Mus musculus GN=Fam177a1 PE=2 SV=1//7.72281e-51
CI01000311_02104928_02141296	inflammatory cytokines and receptors	FAM	>ref|XP_016125157.1| protein FAM184A-like [Sinocyclocheilus grahami]	sp|Q8NB25|F184A_HUMAN Protein FAM184A OS=Homo sapiens GN=FAM184A PE=2 SV=3//0
CI01000313_00698894_00703473	inflammatory cytokines and receptors	FAM	>ref|XP_016413656.1| protein FAM98A-like [Sinocyclocheilus rhinocerous]	sp|Q3TJZ6|FA98A_MOUSE Protein FAM98A OS=Mus musculus GN=Fam98a PE=2 SV=1//1.94969e-145
CI01000313_01249763_01250659	inflammatory cytokines and receptors	FAM	>ref|XP_016125481.1| protein FAM161A-like [Sinocyclocheilus grahami]	sp|B0BM24|F161A_XENTR Protein FAM161A OS=Xenopus tropicalis GN=fam161a PE=2 SV=1//5.16035e-07
CI01000315_00912164_00920580	inflammatory cytokines and receptors	FAM	>ref|XP_016310551.1| protein FAM161B-like [Sinocyclocheilus anshuiensis]	sp|Q96MY7|F161B_HUMAN Protein FAM161B OS=Homo sapiens GN=FAM161B PE=1 SV=2//5.85011e-87
CI01000318_00243157_00255032	inflammatory cytokines and receptors	FAM	>gb|KTF95040.1| hypothetical protein cypCar_00028363 [Cyprinus carpio]	sp|Q8BGZ2|F168A_MOUSE Protein FAM168A OS=Mus musculus GN=Fam168a PE=2 SV=1//2.49846e-58
CI01000319_04002430_04030246	inflammatory cytokines and receptors	FAM	>ref|XP_016392497.1| protein FAM135B-like [Sinocyclocheilus rhinocerous] ref|XP_016392503.1|	sp|Q49AJ0|F135B_HUMAN Protein FAM135B OS=Homo sapiens GN=FAM135B PE=2 SV=2//2.12822e-17
CI01000319_06070748_06083546	inflammatory cytokines and receptors	FAM	>ref|XP_016099116.1| protein FAM63A-like [Sinocyclocheilus grahami]	sp|A3KQS4|FA63A_DANRE Protein FAM63A OS=Danio rerio GN=fam63a PE=3 SV=1//0
CI01000320_01676517_01686627	inflammatory cytokines and receptors	FAM	>ref|NP_001038635.1| uncharacterized protein LOC568893 [Danio rerio] gb|AAI34848.1|	sp|Q96IP4|FA46A_HUMAN Protein FAM46A OS=Homo sapiens GN=FAM46A PE=1 SV=2//4.50388e-10
CI01000321_01469883_01470946	inflammatory cytokines and receptors	FAM	>ref|XP_016419067.1| protein FAM221A-like [Sinocyclocheilus rhinocerous]	sp|Q28J59|F221A_XENTR Protein FAM221A OS=Xenopus tropicalis GN=fam221a PE=2 SV=1//5.27409e-96
CI01000321_04144965_04154259	inflammatory cytokines and receptors	FAM	>ref|XP_016348199.1| protein FAM131B-like isoform X5 [Sinocyclocheilus anshuiensis]	sp|A0JNG6|F131B_BOVIN Protein FAM131B OS=Bos taurus GN=FAM131B PE=2 SV=1//1.2483e-07
CI01000325_04468771_04471223	inflammatory cytokines and receptors	FAM	>ref|XP_016404360.1| protein FAM228B isoform X2 [Sinocyclocheilus rhinocerous]	sp|Q497Q6|F228B_MOUSE Protein FAM228B OS=Mus musculus GN=Fam228b PE=2 SV=1//2.75343e-14
CI01000325_08881870_08882652	inflammatory cytokines and receptors	FAM	>ref|XP_016330549.1| protein FAM84A-like [Sinocyclocheilus anshuiensis]	sp|Q9D650|FA84A_MOUSE Protein FAM84A OS=Mus musculus GN=Fam84a PE=2 SV=1//2.22693e-101
CI01000325_09400787_09422170	inflammatory cytokines and receptors	FAM	>ref|XP_016354893.1| protein FAM102B-like [Sinocyclocheilus anshuiensis] ref|XP_016370852.1|	sp|Q5T8I3|F102B_HUMAN Protein FAM102B OS=Homo sapiens GN=FAM102B PE=1 SV=2//1.63677e-10
CI01000325_10370275_10385142	inflammatory cytokines and receptors	FAM	>gb|KTF97924.1| hypothetical protein cypCar_00004439 [Cyprinus carpio]	sp|Q5ZI04|FA49A_CHICK Protein FAM49A OS=Gallus gallus GN=FAM49A PE=2 SV=1//7.49151e-74
CI01000327_03599848_03637906	inflammatory cytokines and receptors	FAM	>ref|XP_016389031.1| protein FAM49B-like [Sinocyclocheilus rhinocerous] ref|XP_016389032.1|	sp|Q9NUQ9|FA49B_HUMAN Protein FAM49B OS=Homo sapiens GN=FAM49B PE=1 SV=1//0
CI01000329_00061244_00068216	inflammatory cytokines and receptors	FAM	>ref|XP_016327439.1| protein FAM171A2-like [Sinocyclocheilus anshuiensis]	sp|A1L3I3|F1712_XENLA Protein FAM171A2 OS=Xenopus laevis GN=fam171a2 PE=2 SV=1//4.11721e-147
CI01000329_00195484_00198631	inflammatory cytokines and receptors	FAM	>ref|XP_008185236.1| protein FAM200B-like [Acyrthosiphon pisum]	sp|P0CF97|F200B_HUMAN Protein FAM200B OS=Homo sapiens GN=FAM200B PE=3 SV=1//1.27585e-13
CI01000329_01371213_01379166	inflammatory cytokines and receptors	FAM	>ref|XP_016100975.1| protein FAM234A-like [Sinocyclocheilus grahami] ref|XP_016100977.1|	sp|Q2HJE5|ITFG3_BOVIN Protein ITFG3 OS=Bos taurus GN=ITFG3 PE=2 SV=1//3.21895e-55
CI01000337_00947911_01044627	inflammatory cytokines and receptors	FAM	>ref|XP_016418205.1| mucin-5AC-like isoform X1 [Sinocyclocheilus rhinocerous]	sp|A6NMK8|F196B_HUMAN Protein FAM196B OS=Homo sapiens GN=FAM196B PE=2 SV=1//6.8076e-21
CI01000337_01396726_01400046	inflammatory cytokines and receptors	FAM	>ref|XP_016389843.1| protein FAM111A-like [Sinocyclocheilus rhinocerous]	sp|Q96PZ2|F111A_HUMAN Protein FAM111A OS=Homo sapiens GN=FAM111A PE=1 SV=2//6.22791e-27
CI01000339_01883001_01888066	inflammatory cytokines and receptors	FAM	>ref|XP_016143668.1| protein FAM76B-like isoform X1 [Sinocyclocheilus grahami] ref|XP_016143670.1|	sp|Q6PBM7|FA76B_DANRE Protein FAM76B OS=Danio rerio GN=fam76b PE=1 SV=1//4.18296e-158
CI01000339_03381958_03384851	inflammatory cytokines and receptors	FAM	>ref|XP_016322432.1| protein FAM219A-like isoform X4 [Sinocyclocheilus anshuiensis]	sp|Q8IW50|F219A_HUMAN Protein FAM219A OS=Homo sapiens GN=FAM219A PE=1 SV=3//4.31034e-72
CI01000339_03443598_03446397	inflammatory cytokines and receptors	FAM	>ref|XP_016321492.1| protein FAM151B-like [Sinocyclocheilus anshuiensis]	sp|Q6UXP7|F151B_HUMAN Protein FAM151B OS=Homo sapiens GN=FAM151B PE=1 SV=2//3.87421e-54
CI01000339_06659726_06696599	inflammatory cytokines and receptors	FAM	>ref|XP_016418805.1| protein FAM102A-like isoform X1 [Sinocyclocheilus rhinocerous] ref|XP_016418806.1|	sp|Q5T9C2|F102A_HUMAN Protein FAM102A OS=Homo sapiens GN=FAM102A PE=1 SV=2//6.46498e-09
CI01000340_03474617_03478517	inflammatory cytokines and receptors	FAM	>ref|XP_016398518.1| protein FAM69A [Sinocyclocheilus rhinocerous]	sp|Q1RLQ5|FA69A_DANRE Protein FAM69A OS=Danio rerio GN=fam69a PE=2 SV=1//0
CI01000340_06374920_06376111	inflammatory cytokines and receptors	FAM	>gb|KTG38742.1| hypothetical protein cypCar_00036795 [Cyprinus carpio]	sp|Q5NC57|F183B_MOUSE Protein FAM183B OS=Mus musculus GN=Fam183b PE=2 SV=2//1.21448e-27
CI01000340_12756300_12760299	inflammatory cytokines and receptors	FAM	>ref|XP_016367701.1| protein FAM3D-like [Sinocyclocheilus rhinocerous]	sp|Q91VU0|FAM3C_MOUSE Protein FAM3C OS=Mus musculus GN=Fam3c PE=1 SV=1//3.44112e-48
CI01000340_12763120_12765105	inflammatory cytokines and receptors	FAM	>ref|XP_016094420.1| protein FAM107B-like isoform X1 [Sinocyclocheilus grahami]	sp|A5A6J4|F107A_PANTR Protein FAM107A OS=Pan troglodytes GN=FAM107A PE=2 SV=1//3.39867e-26
CI01000340_13912851_13920851	inflammatory cytokines and receptors	FAM	>gb|KTF74078.1| hypothetical protein cypCar_00025309 [Cyprinus carpio]	sp|Q8N3H0|F19A2_HUMAN Protein FAM19A2 OS=Homo sapiens GN=FAM19A2 PE=2 SV=1//4.48495e-54
CI01000340_15396096_15416084	inflammatory cytokines and receptors	FAM	>ref|XP_016125961.1| LOW QUALITY PROTEIN: protein FAM65C [Sinocyclocheilus grahami]	sp|Q5EB20|FA65C_DANRE Protein FAM65C OS=Danio rerio GN=fam65c PE=2 SV=1//0
CI01000340_15723386_15729584	inflammatory cytokines and receptors	FAM	>ref|XP_016141313.1| protein FAM83C-like [Sinocyclocheilus grahami]	sp|Q9BQN1|FA83C_HUMAN Protein FAM83C OS=Homo sapiens GN=FAM83C PE=2 SV=3//1.02286e-98
CI01000340_16001904_16003536	inflammatory cytokines and receptors	FAM	>ref|XP_016388145.1| protein FAM212A-like [Sinocyclocheilus rhinocerous] ref|XP_016388146.1|	sp|Q96EL1|F212A_HUMAN Protein FAM212A OS=Homo sapiens GN=FAM212A PE=1 SV=1//7.52533e-30
CI01000340_18664842_18667028	inflammatory cytokines and receptors	FAM	>ref|XP_016320288.1| protein FAM210B-like isoform X1 [Sinocyclocheilus anshuiensis]	sp|Q96KR6|F210B_HUMAN Protein FAM210B OS=Homo sapiens GN=FAM210B PE=1 SV=2//8.9977e-51
CI01000347_00451532_00457466	inflammatory cytokines and receptors	FAM	>ref|XP_016422690.1| protein FAM212B-like [Sinocyclocheilus rhinocerous]	sp|A6QP24|F212B_BOVIN Protein FAM212B OS=Bos taurus GN=FAM212B PE=2 SV=1//3.53789e-28
CI01000351_00646397_00648954	inflammatory cytokines and receptors	FAM	>ref|XP_016098045.1| mapk-regulated corepressor-interacting protein 1 [Sinocyclocheilus grahami] ref|XP_016312635.1|	sp|Q0P4B9|F195B_DANRE Protein FAM195B OS=Danio rerio GN=fam195b PE=1 SV=1//9.01115e-57
CI01000360_00061744_00067165	inflammatory cytokines and receptors	FAM	>ref|XP_016110027.1| protein FAM98B-like isoform X1 [Sinocyclocheilus grahami]	sp|Q80VD1|FA98B_MOUSE Protein FAM98B OS=Mus musculus GN=Fam98b PE=2 SV=1//1.34945e-72
CI01000390_00122222_00122789	inflammatory cytokines and receptors	FAM	>ref|XP_005169962.1| protein FAM181A [Danio rerio]	sp|Q8N9Y4|F181A_HUMAN Protein FAM181A OS=Homo sapiens GN=FAM181A PE=2 SV=3//3.07385e-09
CI01000446_00013608_00016994	inflammatory cytokines and receptors	FAM	>ref|XP_016389843.1| protein FAM111A-like [Sinocyclocheilus rhinocerous]	sp|Q96PZ2|F111A_HUMAN Protein FAM111A OS=Homo sapiens GN=FAM111A PE=1 SV=2//7.54025e-28
CI01000446_00027074_00030917	inflammatory cytokines and receptors	FAM	>ref|XP_016421090.1| protein FAM111B-like isoform X3 [Sinocyclocheilus rhinocerous]	sp|Q96PZ2|F111A_HUMAN Protein FAM111A OS=Homo sapiens GN=FAM111A PE=1 SV=2//8.10944e-25
CI01000565_00001131_00001766	inflammatory cytokines and receptors	FAM	>ref|XP_016302261.1| protein FAM111A-like [Sinocyclocheilus anshuiensis] ref|XP_016302269.1|	sp|Q96PZ2|F111A_HUMAN Protein FAM111A OS=Homo sapiens GN=FAM111A PE=1 SV=2//7.68651e-07
CI01000650_00000076_00002066	inflammatory cytokines and receptors	FAM	>ref|XP_016302261.1| protein FAM111A-like [Sinocyclocheilus anshuiensis] ref|XP_016302269.1|	sp|Q96PZ2|F111A_HUMAN Protein FAM111A OS=Homo sapiens GN=FAM111A PE=1 SV=2//6.44349e-27
CI01036258_00001985_00005392	inflammatory cytokines and receptors	FAM	>ref|XP_016322342.1| protein FAM234B [Sinocyclocheilus anshuiensis]	sp|Q5F3L3|K1467_CHICK Uncharacterized protein KIAA1467 homolog OS=Gallus gallus GN=RCJMB04_14d19 PE=2 SV=1//5.42041e-30
CI01038234_00001193_00003643	inflammatory cytokines and receptors	FAM	>ref|XP_016326434.1| protein FAM219B-like [Sinocyclocheilus anshuiensis]	sp|Q14DQ1|F219B_MOUSE Protein FAM219B OS=Mus musculus GN=Fam219b PE=2 SV=1//6.09687e-16
CI01043642_00000416_00002050	inflammatory cytokines and receptors	FAM	>ref|XP_016339942.1| LOW QUALITY PROTEIN: protein FAM179B [Sinocyclocheilus anshuiensis]	sp|Q6A070|F179B_MOUSE Protein FAM179B OS=Mus musculus GN=Fam179b PE=3 SV=3//3.56101e-06
CI01060746_00000124_00000930	inflammatory cytokines and receptors	FAM	>ref|XP_016389843.1| protein FAM111A-like [Sinocyclocheilus rhinocerous]	sp|Q96PZ2|F111A_HUMAN Protein FAM111A OS=Homo sapiens GN=FAM111A PE=1 SV=2//2.16455e-19
CI01060758_00000076_00000796	inflammatory cytokines and receptors	FAM	>ref|XP_016389843.1| protein FAM111A-like [Sinocyclocheilus rhinocerous]	sp|Q96PZ2|F111A_HUMAN Protein FAM111A OS=Homo sapiens GN=FAM111A PE=1 SV=2//8.23631e-06
CI01063822_00000413_00000689	inflammatory cytokines and receptors	FAM	>gb|KTG43248.1| hypothetical protein cypCar_00006826 [Cyprinus carpio]	sp|Q6DC60|F219A_DANRE Protein FAM219A OS=Danio rerio GN=fam219a PE=2 SV=1//1.96843e-09
CI01069765_00001097_00002750	inflammatory cytokines and receptors	FAM	>ref|XP_016387702.1| protein FAM167A-like [Sinocyclocheilus rhinocerous]	sp|Q5RFZ7|F167A_DANRE Protein FAM167A OS=Danio rerio GN=fam167a PE=2 SV=1//2.57314e-53
CI01069835_00000032_00002681	inflammatory cytokines and receptors	FAM	>gb|KTG01763.1| hypothetical protein cypCar_00020854, partial [Cyprinus carpio]	sp|O94988|FA13A_HUMAN Protein FAM13A OS=Homo sapiens GN=FAM13A PE=1 SV=2//1.094e-34
CI01102723_00001924_00002204	inflammatory cytokines and receptors	FAM	>ref|XP_016356083.1| protein FAM107B-like isoform X2 [Sinocyclocheilus anshuiensis]	sp|O95990|F107A_HUMAN Protein FAM107A OS=Homo sapiens GN=FAM107A PE=1 SV=1//1.48738e-10
CI01109049_00001065_00001241	inflammatory cytokines and receptors	FAM	>ref|XP_016093282.1| protein FAM83F-like [Sinocyclocheilus grahami]	sp|Q6ZRV2|FA83H_HUMAN Protein FAM83H OS=Homo sapiens GN=FAM83H PE=1 SV=3//1.46037e-12
CI01156787_00000823_00002026	inflammatory cytokines and receptors	FAM	>ref|XP_016381179.1| protein FAM173A [Sinocyclocheilus rhinocerous] ref|XP_016381180.1|	sp|Q9BQD7|F173A_HUMAN Protein FAM173A OS=Homo sapiens GN=FAM173A PE=2 SV=1//2.05464e-49
CI01156881_00000520_00001209	inflammatory cytokines and receptors	FAM	>ref|NP_001002083.1| protein FAM173A [Danio rerio] gb|AAH71549.1|	-//-
CI01180000_05079440_05092661	inflammatory cytokines and receptors	FAM	>ref|XP_016329406.1| LOW QUALITY PROTEIN: SMC5-SMC6 complex localization factor protein 2-like [Sinocyclocheilus anshuiensis]	sp|Q6P9P0|F178A_MOUSE Protein FAM178A OS=Mus musculus GN=Fam178a PE=2 SV=2//1.33969e-77
CI01180000_05287164_05287414	inflammatory cytokines and receptors	FAM	>ref|XP_016401053.1| redox-regulatory protein FAM213A-like [Sinocyclocheilus rhinocerous]	sp|Q6PBP3|F213A_DANRE Redox-regulatory protein FAM213A OS=Danio rerio GN=fam213a PE=2 SV=2//6.27904e-23
CI01180000_05290530_05291418	inflammatory cytokines and receptors	FAM	>gb|KTF89826.1| hypothetical protein cypCar_00027078 [Cyprinus carpio]	sp|Q6PBP3|F213A_DANRE Redox-regulatory protein FAM213A OS=Danio rerio GN=fam213a PE=2 SV=2//2.3857e-22
CI01180000_05587131_05604001	inflammatory cytokines and receptors	FAM	>ref|XP_016368173.1| WASH complex subunit FAM21C-like isoform X3 [Sinocyclocheilus rhinocerous]	sp|Q80X08|FAM21_RAT WASH complex subunit FAM21 OS=Rattus norvegicus GN=Fam21 PE=2 SV=1//1.12505e-31
CI01180000_07634809_07642632	inflammatory cytokines and receptors	FAM	>ref|XP_016128794.1| serine-rich adhesin for platelets-like isoform X1 [Sinocyclocheilus grahami]	sp|Q1LVV0|FA83H_DANRE Protein FAM83H OS=Danio rerio GN=fam83h PE=3 SV=1//2.19755e-15
CI01180000_08176665_08187246	inflammatory cytokines and receptors	FAM	>gb|KTG42835.1| hypothetical protein cypCar_00010307 [Cyprinus carpio]	sp|Q5W0V3|F16B1_HUMAN Protein FAM160B1 OS=Homo sapiens GN=FAM160B1 PE=1 SV=1//0
CI01180000_09889952_09893572	inflammatory cytokines and receptors	FAM	>ref|XP_016371911.1| protein FAM45A [Sinocyclocheilus rhinocerous]	sp|A8E7G4|FA45A_DANRE Protein FAM45A OS=Danio rerio GN=fam45a PE=2 SV=1//0
CI01180000_10128340_10143434	inflammatory cytokines and receptors	FAM	>ref|XP_016401065.1| protein FAM204A-like [Sinocyclocheilus rhinocerous]	sp|Q9H8W3|F204A_HUMAN Protein FAM204A OS=Homo sapiens GN=FAM204A PE=2 SV=1//4.20383e-13
CI01000000_00339503_00381915	inflammatory cytokines and receptors	FGF and related	>gb|AKP16687.1| fibroblast growth factor receptor-like 1 [Ctenopharyngodon idella]	sp|Q7T2H2|FGRL1_CHICK Fibroblast growth factor receptor-like 1 OS=Gallus gallus GN=FGFRL1 PE=1 SV=1//0
CI01000000_05368831_05369719	inflammatory cytokines and receptors	FGF and related	>ref|XP_016409791.1| fibroblast growth factor-binding protein 2-like [Sinocyclocheilus rhinocerous]	sp|Q802A9|FGFP2_CHICK Fibroblast growth factor-binding protein 2 OS=Gallus gallus GN=FGFBP2 PE=2 SV=1//1.0705e-17
CI01000000_05372370_05372969	inflammatory cytokines and receptors	FGF and related	>ref|XP_016429092.1| fibroblast growth factor-binding protein 1-like isoform X2 [Sinocyclocheilus rhinocerous] ref|XP_016429093.1|	sp|Q9QY10|FGFP1_RAT Fibroblast growth factor-binding protein 1 OS=Rattus norvegicus GN=Fgfbp1 PE=1 SV=1//1.36147e-20
CI01000000_07519844_07537299	inflammatory cytokines and receptors	FGF and related	>ref|XP_016408020.1| fibroblast growth factor receptor-like 1 [Sinocyclocheilus rhinocerous]	sp|Q7T2H2|FGRL1_CHICK Fibroblast growth factor receptor-like 1 OS=Gallus gallus GN=FGFRL1 PE=1 SV=1//2.88862e-06
CI01000000_10189800_10191240	inflammatory cytokines and receptors	FGF and related	>ref|XP_016306498.1| fibroblast growth factor 20-like [Sinocyclocheilus anshuiensis]	sp|Q9NP95|FGF20_HUMAN Fibroblast growth factor 20 OS=Homo sapiens GN=FGF20 PE=1 SV=1//5.26666e-65
CI01000000_10320014_10324130	inflammatory cytokines and receptors	FGF and related	>ref|XP_016366686.1| acidic fibroblast growth factor intracellular-binding protein B-like [Sinocyclocheilus rhinocerous] ref|XP_016366687.1|	sp|Q9JI19|FIBP_MOUSE Acidic fibroblast growth factor intracellular-binding protein OS=Mus musculus GN=Fibp PE=2 SV=1//2.00807e-160
CI01000000_11192339_11212425	inflammatory cytokines and receptors	FGF and related	>ref|XP_004545737.1| fibroblast growth factor 13 isoform X3 [Maylandia zebra] ref|XP_005723030.1|	sp|Q9ERW3|FGF13_RAT Fibroblast growth factor 13 OS=Rattus norvegicus GN=Fgf13 PE=1 SV=2//1.8029e-67
CI01000000_11229749_11245295	inflammatory cytokines and receptors	FGF and related	>gb|KTG43004.1| hypothetical protein cypCar_00005441 [Cyprinus carpio]	sp|Q5RDS9|FGF13_PONAB Fibroblast growth factor 13 OS=Pongo abelii GN=FGF13 PE=2 SV=1//1.17492e-36
CI01000000_17858551_17862300	inflammatory cytokines and receptors	FGF and related	>ref|XP_016429374.1| putative fibroblast growth factor 1 [Sinocyclocheilus rhinocerous]	sp|Q6PBT8|FGF1_DANRE Putative fibroblast growth factor 1 OS=Danio rerio GN=fgf1 PE=2 SV=1//2.55704e-88
CI01000003_00196906_00197323	inflammatory cytokines and receptors	FGF and related	>ref|XP_016364026.1| fibroblast growth factor 12-like isoform X2 [Sinocyclocheilus rhinocerous]	sp|P61150|FGF12_RAT Fibroblast growth factor 12 OS=Rattus norvegicus GN=Fgf12 PE=1 SV=1//2.20284e-16
CI01000006_04349756_04355615	inflammatory cytokines and receptors	FGF and related	>ref|XP_010898841.1| acidic fibroblast growth factor intracellular-binding protein-like isoform X2 [Esox lucius]	sp|Q9JI19|FIBP_MOUSE Acidic fibroblast growth factor intracellular-binding protein OS=Mus musculus GN=Fibp PE=2 SV=1//1.15676e-131
CI01000006_07836338_07852081	inflammatory cytokines and receptors	FGF and related	>dbj|BAQ36087.1| fibroblast growth factor 10a-2 [Cyprinus carpio]	sp|O35565|FGF10_MOUSE Fibroblast growth factor 10 OS=Mus musculus GN=Fgf10 PE=2 SV=1//7.16537e-14
CI01000009_01743393_01795392	inflammatory cytokines and receptors	FGF and related	>ref|NP_001012382.1| fibroblast growth factor 14 [Danio rerio] dbj|BAD72888.1|	sp|Q92915|FGF14_HUMAN Fibroblast growth factor 14 OS=Homo sapiens GN=FGF14 PE=1 SV=1//1.57569e-147
CI01000012_10358145_10364166	inflammatory cytokines and receptors	FGF and related	>gb|ACI45405.1| FGF8 [Ctenopharyngodon idella]	sp|Q90722|FGF8_CHICK Fibroblast growth factor 8 OS=Gallus gallus GN=FGF8 PE=2 SV=1//1.43818e-122
CI01000030_03018776_03042194	inflammatory cytokines and receptors	FGF and related	>ref|XP_016111587.1| fibroblast growth factor 22-like [Sinocyclocheilus grahami]	sp|O35565|FGF10_MOUSE Fibroblast growth factor 10 OS=Mus musculus GN=Fgf10 PE=2 SV=1//6.32568e-61
CI01000032_01342253_01348384	inflammatory cytokines and receptors	FGF and related	>ref|NP_001035497.1| fibroblast growth factor 16 [Danio rerio] sp|Q2HXK8.1|FGF16_DANRE RecName: Full=Fibroblast growth factor 16; Short=FGF16 dbj|BAE79360.1|	sp|Q2HXK8|FGF16_DANRE Fibroblast growth factor 16 OS=Danio rerio GN=fgf16 PE=2 SV=1//2.97798e-13
CI01000039_05760536_05772459	inflammatory cytokines and receptors	FGF and related	>ref|XP_016146201.1| fibroblast growth factor 5-like [Sinocyclocheilus grahami]	sp|P12034|FGF5_HUMAN Fibroblast growth factor 5 OS=Homo sapiens GN=FGF5 PE=1 SV=4//4.50347e-73
CI01000040_02595281_02596387	inflammatory cytokines and receptors	FGF and related	>ref|XP_016123189.1| putative fibroblast growth factor 1 [Sinocyclocheilus grahami]	sp|Q6GLR6|FGF1_XENLA Fibroblast growth factor 1 OS=Xenopus laevis GN=fgf1 PE=2 SV=1//3.38736e-46
CI01000040_06250932_06258667	inflammatory cytokines and receptors	FGF and related	>ref|XP_016399115.1| fibroblast growth factor receptor 4 [Sinocyclocheilus rhinocerous]	sp|Q90413|FGFR4_DANRE Fibroblast growth factor receptor 4 OS=Danio rerio GN=fgfr4 PE=1 SV=1//0
CI01000043_04440501_04442850	inflammatory cytokines and receptors	FGF and related	>ref|XP_016392345.1| fibroblast growth factor 3-like [Sinocyclocheilus rhinocerous]	sp|P48802|FGF3_DANRE Fibroblast growth factor 3 OS=Danio rerio GN=fgf3 PE=1 SV=1//5.28001e-132
CI01000043_04450220_04453014	inflammatory cytokines and receptors	FGF and related	>ref|NP_571710.1| fibroblast growth factor 4 precursor [Danio rerio] gb|AAG13950.1|	sp|P48806|FGF4B_XENLA Fibroblast growth factor 4B OS=Xenopus laevis GN=fgf4-b PE=2 SV=1//3.97678e-76
CI01000043_04465956_04468671	inflammatory cytokines and receptors	FGF and related	>ref|XP_016392374.1| fibroblast growth factor 19-like [Sinocyclocheilus rhinocerous]	sp|O95750|FGF19_HUMAN Fibroblast growth factor 19 OS=Homo sapiens GN=FGF19 PE=1 SV=1//5.25884e-32
CI01000046_00446100_00446285	inflammatory cytokines and receptors	FGF and related	>ref|XP_016099007.1| fibroblast growth factor 1 [Sinocyclocheilus grahami]	sp|Q60487|FGF2_CAVPO Fibroblast growth factor 2 (Fragments) OS=Cavia porcellus GN=FGF2 PE=1 SV=2//1.37491e-27
CI01000049_01840330_01843844	inflammatory cytokines and receptors	FGF and related	>dbj|BAQ36085.1| fibroblast growth factor 8b-2 [Cyprinus carpio]	sp|Q805B2|FGF8B_DANRE Fibroblast growth factor 8b OS=Danio rerio GN=fgf8b PE=2 SV=1//2.12911e-117
CI01000050_01820586_01825230	inflammatory cytokines and receptors	FGF and related	>gb|KTG06975.1| hypothetical protein cypCar_00004377, partial [Cyprinus carpio]	sp|Q6SJP8|FG17_DANRE Fibroblast growth factor 17 OS=Danio rerio GN=fgf17 PE=2 SV=1//6.82776e-120
CI01000050_03306831_03324064	inflammatory cytokines and receptors	FGF and related	>ref|XP_016329165.1| fibroblast growth factor receptor 1-A-like [Sinocyclocheilus anshuiensis]	sp|Q90Z00|FGR1A_DANRE Fibroblast growth factor receptor 1-A OS=Danio rerio GN=fgfr1a PE=1 SV=2//1.65678e-12
CI01000050_03392003_03421994	inflammatory cytokines and receptors	FGF and related	>ref|NP_001296328.1| fibroblast growth factor receptor 1-A isoform 2 precursor [Danio rerio]	sp|Q90Z00|FGR1A_DANRE Fibroblast growth factor receptor 1-A OS=Danio rerio GN=fgfr1a PE=1 SV=2//9.30901e-167
CI01000066_01889174_01893489	inflammatory cytokines and receptors	FGF and related	>gb|KTG06418.1| hypothetical protein cypCar_00020143 [Cyprinus carpio]	sp|Q5MK86|FGF23_TETNG Fibroblast growth factor 23 OS=Tetraodon nigroviridis GN=fgf23 PE=2 SV=1//3.77269e-93
CI01000066_01903226_01906591	inflammatory cytokines and receptors	FGF and related	>dbj|BAQ36080.1| fibroblast growth factor 6b-2 [Cyprinus carpio]	sp|P48806|FGF4B_XENLA Fibroblast growth factor 4B OS=Xenopus laevis GN=fgf4-b PE=2 SV=1//9.81398e-76
CI01000066_02144721_02147772	inflammatory cytokines and receptors	FGF and related	>ref|XP_017210517.1| fibroblast growth factor receptor substrate 2 isoform X1 [Danio rerio]	sp|Q8WU20|FRS2_HUMAN Fibroblast growth factor receptor substrate 2 OS=Homo sapiens GN=FRS2 PE=1 SV=4//0
CI01000069_02264115_02267078	inflammatory cytokines and receptors	FGF and related	>ref|XP_016101287.1| fibroblast growth factor 21-like [Sinocyclocheilus grahami]	sp|O95750|FGF19_HUMAN Fibroblast growth factor 19 OS=Homo sapiens GN=FGF19 PE=1 SV=1//2.61697e-19
CI01000072_03105419_03111226	inflammatory cytokines and receptors	FGF and related	>ref|XP_016149512.1| fibroblast growth factor receptor homolog 1-like [Sinocyclocheilus grahami]	sp|Q07407|FGFR1_DROME Fibroblast growth factor receptor homolog 1 OS=Drosophila melanogaster GN=htl PE=1 SV=3//1.62193e-16
CI01000110_00690810_00701661	inflammatory cytokines and receptors	FGF and related	>ref|XP_016329479.1| fibroblast growth factor 18-like [Sinocyclocheilus anshuiensis] ref|XP_016364272.1|	sp|O89101|FGF18_MOUSE Fibroblast growth factor 18 OS=Mus musculus GN=Fgf18 PE=2 SV=1//1.51393e-77
CI01000115_02525592_02529406	inflammatory cytokines and receptors	FGF and related	>ref|XP_016117114.1| fibroblast growth factor 4B-like [Sinocyclocheilus grahami]	sp|P21658|FGF6_MOUSE Fibroblast growth factor 6 OS=Mus musculus GN=Fgf6 PE=2 SV=2//1.97146e-83
CI01000122_00129789_00138835	inflammatory cytokines and receptors	FGF and related	>ref|XP_016351565.1| fibroblast growth factor receptor substrate 2-like [Sinocyclocheilus anshuiensis] ref|XP_016351566.1|	sp|Q8WU20|FRS2_HUMAN Fibroblast growth factor receptor substrate 2 OS=Homo sapiens GN=FRS2 PE=1 SV=4//9.29008e-167
CI01000147_00586020_00603643	inflammatory cytokines and receptors	FGF and related	>dbj|BAQ36092.1| fibroblast growth factor 12b [Cyprinus carpio]	sp|P61150|FGF12_RAT Fibroblast growth factor 12 OS=Rattus norvegicus GN=Fgf12 PE=1 SV=1//1.45982e-52
CI01000158_00923138_00936354	inflammatory cytokines and receptors	FGF and related	>ref|XP_016381375.1| fibroblast growth factor receptor 1-A-like isoform X1 [Sinocyclocheilus rhinocerous]	sp|P18461|FGFR2_CHICK Fibroblast growth factor receptor 2 OS=Gallus gallus GN=FGFR2 PE=2 SV=1//0
CI01000166_00229480_00239318	inflammatory cytokines and receptors	FGF and related	>gb|KTG47310.1| hypothetical protein cypCar_00043573 [Cyprinus carpio]	sp|P79150|FGF7_CANFA Fibroblast growth factor 7 OS=Canis familiaris GN=FGF7 PE=2 SV=1//1.82248e-63
CI01000221_00479266_00486947	inflammatory cytokines and receptors	FGF and related	>ref|XP_016417042.1| fibroblast growth factor 18-like isoform X2 [Sinocyclocheilus rhinocerous]	sp|O76093|FGF18_HUMAN Fibroblast growth factor 18 OS=Homo sapiens GN=FGF18 PE=1 SV=1//2.75873e-80
CI01000228_00583846_00597205	inflammatory cytokines and receptors	FGF and related	>gb|KTG37849.1| hypothetical protein cypCar_00013882 [Cyprinus carpio]	sp|Q8JG38|FGFR2_DANRE Fibroblast growth factor receptor 2 OS=Danio rerio GN=fgfr2 PE=1 SV=1//2.36498e-67
CI01000228_00600604_00621150	inflammatory cytokines and receptors	FGF and related	>gb|KKF10433.1| Fibroblast growth factor receptor 2 [Larimichthys crocea]	sp|Q8JG38|FGFR2_DANRE Fibroblast growth factor receptor 2 OS=Danio rerio GN=fgfr2 PE=1 SV=1//1.15491e-35
CI01000300_05170048_05173465	inflammatory cytokines and receptors	FGF and related	>ref|XP_016417355.1| fibroblast growth factor 20-like [Sinocyclocheilus rhinocerous]	sp|Q9EST9|FGF20_RAT Fibroblast growth factor 20 OS=Rattus norvegicus GN=Fgf20 PE=2 SV=1//1.51308e-96
CI01000300_08590592_08591221	inflammatory cytokines and receptors	FGF and related	>ref|XP_016369441.1| fibroblast growth factor-binding protein 1-like [Sinocyclocheilus rhinocerous]	sp|Q9QY10|FGFP1_RAT Fibroblast growth factor-binding protein 1 OS=Rattus norvegicus GN=Fgfbp1 PE=1 SV=1//8.87322e-17
CI01000300_08596494_08597267	inflammatory cytokines and receptors	FGF and related	>gb|KTF87433.1| hypothetical protein cypCar_00019899 [Cyprinus carpio]	sp|Q802A9|FGFP2_CHICK Fibroblast growth factor-binding protein 2 OS=Gallus gallus GN=FGFBP2 PE=2 SV=1//1.23988e-23
CI01000304_09342385_09345935	inflammatory cytokines and receptors	FGF and related	>dbj|BAQ36100.1| fibroblast growth factor 18b-2 [Cyprinus carpio]	sp|O76093|FGF18_HUMAN Fibroblast growth factor 18 OS=Homo sapiens GN=FGF18 PE=1 SV=1//4.42546e-45
CI01000304_09765626_09814386	inflammatory cytokines and receptors	FGF and related	>ref|XP_001920354.2| fibroblast growth factor 11 [Danio rerio]	sp|Q92914|FGF11_HUMAN Fibroblast growth factor 11 OS=Homo sapiens GN=FGF11 PE=2 SV=1//1.81605e-108
CI01000304_12409495_12416078	inflammatory cytokines and receptors	FGF and related	>gb|KTF91821.1| hypothetical protein cypCar_00027491, partial [Cyprinus carpio]	sp|Q9ERW3|FGF13_RAT Fibroblast growth factor 13 OS=Rattus norvegicus GN=Fgf13 PE=1 SV=2//1.57163e-142
CI01000313_00758573_00759791	inflammatory cytokines and receptors	FGF and related	>ref|XP_016414173.1| fibroblast growth factor-binding protein 1-like [Sinocyclocheilus rhinocerous]	sp|Q9QY10|FGFP1_RAT Fibroblast growth factor-binding protein 1 OS=Rattus norvegicus GN=Fgfbp1 PE=1 SV=1//1.10818e-13
CI01000338_00162704_00178900	inflammatory cytokines and receptors	FGF and related	>gb|KTG34940.1| hypothetical protein cypCar_00014474, partial [Cyprinus carpio]	sp|O15520|FGF10_HUMAN Fibroblast growth factor 10 OS=Homo sapiens GN=FGF10 PE=1 SV=1//1.93061e-13
CI01000340_09712859_09717865	inflammatory cytokines and receptors	FGF and related	>gb|KTG07024.1| hypothetical protein cypCar_00007012, partial [Cyprinus carpio]	sp|Q91WJ0|FRS3_MOUSE Fibroblast growth factor receptor substrate 3 OS=Mus musculus GN=Frs3 PE=1 SV=3//5.8582e-15
CI01000344_00400106_00403321	inflammatory cytokines and receptors	FGF and related	>ref|XP_016144597.1| fibroblast growth factor receptor 3-like [Sinocyclocheilus grahami]	-//-
CI01000344_03025864_03058509	inflammatory cytokines and receptors	FGF and related	>ref|XP_016425741.1| fibroblast growth factor 11-like [Sinocyclocheilus rhinocerous]	sp|P70378|FGF11_MOUSE Fibroblast growth factor 11 OS=Mus musculus GN=Fgf11 PE=2 SV=1//1.17523e-15
CI01000344_03065445_03090785	inflammatory cytokines and receptors	FGF and related	>ref|XP_009301330.1| fibroblast growth factor 11 isoform X1 [Danio rerio] gb|AAI62946.1|	sp|P70379|FGF14_MOUSE Fibroblast growth factor 14 OS=Mus musculus GN=Fgf14 PE=2 SV=1//8.98947e-43
CI01162825_00000406_00000976	inflammatory cytokines and receptors	FGF and related	>ref|XP_016400424.1| fibroblast growth factor receptor 2-like isoform X8 [Sinocyclocheilus rhinocerous]	sp|Q8JG38|FGFR2_DANRE Fibroblast growth factor receptor 2 OS=Danio rerio GN=fgfr2 PE=1 SV=1//4.03067e-63
CI01180000_04082957_04114030	inflammatory cytokines and receptors	FGF and related	>gb|KKF28226.1| Fibroblast growth factor receptor 3 [Larimichthys crocea]	sp|Q9I8X3|FGFR3_DANRE Fibroblast growth factor receptor 3 OS=Danio rerio GN=fgfr3 PE=2 SV=1//2.65418e-151
CI01000003_01489211_01493471	inflammatory cytokines and receptors	GATA and related	>ref|XP_016333654.1| GATA-binding factor 6-B-like isoform X1 [Sinocyclocheilus anshuiensis]	sp|Q91678|GAT6A_XENLA GATA-binding factor 6-A OS=Xenopus laevis GN=gata6-a PE=2 SV=1//1.96938e-137
CI01000010_09428406_09438583	inflammatory cytokines and receptors	GATA and related	>ref|XP_016411742.1| GATA-binding factor 1-A-like [Sinocyclocheilus rhinocerous]	sp|P23773|GATA3_XENLA GATA-binding factor 3 OS=Xenopus laevis GN=gata3 PE=2 SV=1//2.94023e-68
CI01000019_01827498_01836683	inflammatory cytokines and receptors	GATA and related	>ref|XP_016094207.1| transcription factor GATA-3 isoform X1 [Sinocyclocheilus grahami] ref|XP_016094208.1|	sp|Q91428|GATA3_DANRE Transcription factor GATA-3 OS=Danio rerio GN=gata3 PE=2 SV=1//0
CI01000021_04989798_04995415	inflammatory cytokines and receptors	GATA and related	>ref|XP_016098788.1| transcription factor GATA-5-like [Sinocyclocheilus grahami]	sp|P43696|GAT5B_XENLA GATA-binding factor 5-B OS=Xenopus laevis GN=gata5-b PE=2 SV=1//9.9696e-131
CI01000023_00432444_00436234	inflammatory cytokines and receptors	GATA and related	>ref|XP_016109816.1| GATA-type zinc finger protein 1 isoform X1 [Sinocyclocheilus grahami] ref|XP_016109817.1|	sp|P0C6A0|ZGLP1_HUMAN GATA-type zinc finger protein 1 OS=Homo sapiens GN=ZGLP1 PE=2 SV=1//8.44665e-21
CI01000029_08250264_08262665	inflammatory cytokines and receptors	GATA and related	>ref|XP_016095771.1| transcription factor GATA-4-like [Sinocyclocheilus grahami]	sp|Q91677|GATA4_XENLA Transcription factor GATA-4 OS=Xenopus laevis GN=gata4 PE=2 SV=1//2.64715e-139
CI01000054_00924015_00926256	inflammatory cytokines and receptors	GATA and related	>sp|Q1L8G7.1|GATD1_DANRE RecName: Full=GATA zinc finger domain-containing protein 1 >ref|NP_001035454.1| GATA zinc finger domain-containing protein 1	sp|Q1L8G7|GATD1_DANRE GATA zinc finger domain-containing protein 1 OS=Danio rerio GN=gatad1 PE=2 SV=1//5.43872e-153
CI01000057_02618561_02619733	inflammatory cytokines and receptors	GATA and related	>gb|AAA86091.1| zg2, partial [Danio rerio]	sp|P23824|GATA2_CHICK GATA-binding factor 2 OS=Gallus gallus GN=GATA2 PE=2 SV=1//2.63329e-17
CI01000057_02621058_02622618	inflammatory cytokines and receptors	GATA and related	>ref|XP_005799884.1| endothelial transcription factor GATA-2 isoform X2 [Xiphophorus maculatus]	sp|P23773|GATA3_XENLA GATA-binding factor 3 OS=Xenopus laevis GN=gata3 PE=2 SV=1//1.45818e-07
CI01000057_02624690_02627558	inflammatory cytokines and receptors	GATA and related	>ref|XP_016331790.1| GATA-binding factor 2-like isoform X1 [Sinocyclocheilus anshuiensis] ref|XP_016331791.1|	sp|P23770|GATA2_XENLA GATA-binding factor 2 OS=Xenopus laevis GN=gata2 PE=2 SV=1//2.71167e-73
CI01000306_03070842_03073585	inflammatory cytokines and receptors	GATA and related	>ref|XP_016393352.1| GATA-binding factor 2-like [Sinocyclocheilus rhinocerous]	sp|P23824|GATA2_CHICK GATA-binding factor 2 OS=Gallus gallus GN=GATA2 PE=2 SV=1//1.01827e-75
CI01000340_09867373_09873132	inflammatory cytokines and receptors	GATA and related	>ref|XP_016384529.1| GATA-binding factor 2-like [Sinocyclocheilus rhinocerous]	sp|P23824|GATA2_CHICK GATA-binding factor 2 OS=Gallus gallus GN=GATA2 PE=2 SV=1//3.61602e-130
CI01000006_06142449_06142925	inflammatory cytokines and receptors	Gig2	>gb|AAP49829.1| interferon-inducible protein Gig2 [Carassius auratus] gb|ACS87977.1|	-//-
CI01000015_06054566_06083712	inflammatory cytokines and receptors	GVIN	>ref|XP_016391178.1| interferon-induced very large GTPase 1-like [Sinocyclocheilus rhinocerous]	sp|Q7Z2Y8|GVIN1_HUMAN Interferon-induced very large GTPase 1 OS=Homo sapiens GN=GVINP1 PE=2 SV=2//0
CI01000034_00956861_00961594	inflammatory cytokines and receptors	GVIN	>ref|XP_016320699.1| interferon-induced very large GTPase 1-like isoform X1 [Sinocyclocheilus anshuiensis] ref|XP_016320700.1|	sp|Q7Z2Y8|GVIN1_HUMAN Interferon-induced very large GTPase 1 OS=Homo sapiens GN=GVINP1 PE=2 SV=2//0
CI01000073_00709882_00719515	inflammatory cytokines and receptors	GVIN	>ref|XP_016374721.1| LOW QUALITY PROTEIN: up-regulator of cell proliferation [Sinocyclocheilus rhinocerous]	sp|Q7Z2Y8|GVIN1_HUMAN Interferon-induced very large GTPase 1 OS=Homo sapiens GN=GVINP1 PE=2 SV=2//0
CI01000076_00017324_00023070	inflammatory cytokines and receptors	GVIN	>ref|XP_016118335.1| interferon-induced very large GTPase 1-like [Sinocyclocheilus grahami]	sp|Q7Z2Y8|GVIN1_HUMAN Interferon-induced very large GTPase 1 OS=Homo sapiens GN=GVINP1 PE=2 SV=2//0
CI01000092_04529365_04534495	inflammatory cytokines and receptors	GVIN	>ref|XP_016298833.1| interferon-induced very large GTPase 1-like [Sinocyclocheilus anshuiensis]	sp|Q7Z2Y8|GVIN1_HUMAN Interferon-induced very large GTPase 1 OS=Homo sapiens GN=GVINP1 PE=2 SV=2//0
CI01000160_00932989_00937494	inflammatory cytokines and receptors	GVIN	>gb|KTG41890.1| hypothetical protein cypCar_00042962 [Cyprinus carpio]	sp|Q80SU7|GVIN1_MOUSE Interferon-induced very large GTPase 1 OS=Mus musculus GN=Gvin1 PE=1 SV=1//0
CI01000160_01265833_01272452	inflammatory cytokines and receptors	GVIN	>ref|XP_016345159.1| interferon-induced very large GTPase 1-like isoform X2 [Sinocyclocheilus anshuiensis]	sp|Q80SU7|GVIN1_MOUSE Interferon-induced very large GTPase 1 OS=Mus musculus GN=Gvin1 PE=1 SV=1//0
CI01000172_00218263_00222087	inflammatory cytokines and receptors	GVIN	>ref|XP_016117125.1| interferon-induced very large GTPase 1-like [Sinocyclocheilus grahami]	sp|Q80SU7|GVIN1_MOUSE Interferon-induced very large GTPase 1 OS=Mus musculus GN=Gvin1 PE=1 SV=1//0
CI01000172_00299888_00304723	inflammatory cytokines and receptors	GVIN	>ref|XP_016117439.1| interferon-induced very large GTPase 1-like [Sinocyclocheilus grahami]	sp|Q80SU7|GVIN1_MOUSE Interferon-induced very large GTPase 1 OS=Mus musculus GN=Gvin1 PE=1 SV=1//1.34357e-09
CI01000172_00337810_00349157	inflammatory cytokines and receptors	GVIN	>ref|XP_016298833.1| interferon-induced very large GTPase 1-like [Sinocyclocheilus anshuiensis]	sp|Q7Z2Y8|GVIN1_HUMAN Interferon-induced very large GTPase 1 OS=Homo sapiens GN=GVINP1 PE=2 SV=2//0
CI01000172_00371176_00377412	inflammatory cytokines and receptors	GVIN	>gb|KTG47007.1| hypothetical protein cypCar_00046296 [Cyprinus carpio]	sp|Q80SU7|GVIN1_MOUSE Interferon-induced very large GTPase 1 OS=Mus musculus GN=Gvin1 PE=1 SV=1//5.87545e-22
CI01000172_00386065_00397738	inflammatory cytokines and receptors	GVIN	>ref|XP_016381108.1| interferon-induced very large GTPase 1-like [Sinocyclocheilus rhinocerous]	sp|Q80SU7|GVIN1_MOUSE Interferon-induced very large GTPase 1 OS=Mus musculus GN=Gvin1 PE=1 SV=1//8.69304e-09
CI01000222_00478478_00486002	inflammatory cytokines and receptors	GVIN	>ref|XP_016112294.1| LOW QUALITY PROTEIN: interferon-induced very large GTPase 1-like [Sinocyclocheilus grahami]	sp|Q7Z2Y8|GVIN1_HUMAN Interferon-induced very large GTPase 1 OS=Homo sapiens GN=GVINP1 PE=2 SV=2//8.06258e-63
CI01000222_00644140_00648906	inflammatory cytokines and receptors	GVIN	>ref|XP_016112294.1| LOW QUALITY PROTEIN: interferon-induced very large GTPase 1-like [Sinocyclocheilus grahami]	sp|Q7Z2Y8|GVIN1_HUMAN Interferon-induced very large GTPase 1 OS=Homo sapiens GN=GVINP1 PE=2 SV=2//0
CI01000222_00719178_00768042	inflammatory cytokines and receptors	GVIN	>gb|KTF77634.1| hypothetical protein cypCar_00036863 [Cyprinus carpio]	sp|Q80SU7|GVIN1_MOUSE Interferon-induced very large GTPase 1 OS=Mus musculus GN=Gvin1 PE=1 SV=1//3.46313e-06
CI01000236_00005397_00012470	inflammatory cytokines and receptors	GVIN	>ref|XP_016298833.1| interferon-induced very large GTPase 1-like [Sinocyclocheilus anshuiensis]	sp|Q7Z2Y8|GVIN1_HUMAN Interferon-induced very large GTPase 1 OS=Homo sapiens GN=GVINP1 PE=2 SV=2//0
CI01000238_00264655_00265835	inflammatory cytokines and receptors	GVIN	>gb|KTG42805.1| hypothetical protein cypCar_00030292, partial [Cyprinus carpio]	sp|Q80SU7|GVIN1_MOUSE Interferon-induced very large GTPase 1 OS=Mus musculus GN=Gvin1 PE=1 SV=1//2.74341e-71
CI01000240_00189762_00194516	inflammatory cytokines and receptors	GVIN	>ref|XP_016298833.1| interferon-induced very large GTPase 1-like [Sinocyclocheilus anshuiensis]	sp|Q80SU7|GVIN1_MOUSE Interferon-induced very large GTPase 1 OS=Mus musculus GN=Gvin1 PE=1 SV=1//0
CI01000240_00318501_00323252	inflammatory cytokines and receptors	GVIN	>ref|XP_016298833.1| interferon-induced very large GTPase 1-like [Sinocyclocheilus anshuiensis]	sp|Q7Z2Y8|GVIN1_HUMAN Interferon-induced very large GTPase 1 OS=Homo sapiens GN=GVINP1 PE=2 SV=2//0
CI01000243_00112912_00150494	inflammatory cytokines and receptors	GVIN	>ref|XP_016117125.1| interferon-induced very large GTPase 1-like [Sinocyclocheilus grahami]	sp|Q7Z2Y8|GVIN1_HUMAN Interferon-induced very large GTPase 1 OS=Homo sapiens GN=GVINP1 PE=2 SV=2//0
CI01000251_00006110_00035755	inflammatory cytokines and receptors	GVIN	>ref|XP_016114184.1| interferon-induced very large GTPase 1-like [Sinocyclocheilus grahami]	sp|Q7Z2Y8|GVIN1_HUMAN Interferon-induced very large GTPase 1 OS=Homo sapiens GN=GVINP1 PE=2 SV=2//0
CI01000251_00040669_00060424	inflammatory cytokines and receptors	GVIN	>ref|XP_016114185.1| interferon-induced very large GTPase 1-like [Sinocyclocheilus grahami]	sp|Q7Z2Y8|GVIN1_HUMAN Interferon-induced very large GTPase 1 OS=Homo sapiens GN=GVINP1 PE=2 SV=2//2.97868e-41
CI01000251_00203696_00205813	inflammatory cytokines and receptors	GVIN	>gb|KTF82430.1| hypothetical protein cypCar_00021768 [Cyprinus carpio]	sp|Q7Z2Y8|GVIN1_HUMAN Interferon-induced very large GTPase 1 OS=Homo sapiens GN=GVINP1 PE=2 SV=2//3.65154e-08
CI01000251_00225471_00229868	inflammatory cytokines and receptors	GVIN	>ref|XP_016112291.1| LOW QUALITY PROTEIN: interferon-induced very large GTPase 1-like [Sinocyclocheilus grahami]	sp|Q80SU7|GVIN1_MOUSE Interferon-induced very large GTPase 1 OS=Mus musculus GN=Gvin1 PE=1 SV=1//8.27847e-126
CI01000251_00256428_00312747	inflammatory cytokines and receptors	GVIN	>ref|XP_016114934.1| interferon-induced very large GTPase 1-like [Sinocyclocheilus grahami]	sp|Q7Z2Y8|GVIN1_HUMAN Interferon-induced very large GTPase 1 OS=Homo sapiens GN=GVINP1 PE=2 SV=2//0
CI01000251_00329454_00398328	inflammatory cytokines and receptors	GVIN	>ref|XP_016308537.1| interferon-induced very large GTPase 1-like [Sinocyclocheilus anshuiensis]	sp|Q80SU7|GVIN1_MOUSE Interferon-induced very large GTPase 1 OS=Mus musculus GN=Gvin1 PE=1 SV=1//6.87317e-73
CI01000251_00411084_00418724	inflammatory cytokines and receptors	GVIN	>ref|XP_016114184.1| interferon-induced very large GTPase 1-like [Sinocyclocheilus grahami]	sp|Q80SU7|GVIN1_MOUSE Interferon-induced very large GTPase 1 OS=Mus musculus GN=Gvin1 PE=1 SV=1//4.78364e-69
CI01000261_00000113_00007868	inflammatory cytokines and receptors	GVIN	>gb|KTF85296.1| hypothetical protein cypCar_00040372 [Cyprinus carpio]	sp|Q7Z2Y8|GVIN1_HUMAN Interferon-induced very large GTPase 1 OS=Homo sapiens GN=GVINP1 PE=2 SV=2//2.11626e-100
CI01000262_00018185_00022768	inflammatory cytokines and receptors	GVIN	>ref|XP_016114184.1| interferon-induced very large GTPase 1-like [Sinocyclocheilus grahami]	sp|Q7Z2Y8|GVIN1_HUMAN Interferon-induced very large GTPase 1 OS=Homo sapiens GN=GVINP1 PE=2 SV=2//0
CI01000262_00146195_00150607	inflammatory cytokines and receptors	GVIN	>ref|XP_016388409.1| interferon-induced very large GTPase 1-like [Sinocyclocheilus rhinocerous]	sp|Q80SU7|GVIN1_MOUSE Interferon-induced very large GTPase 1 OS=Mus musculus GN=Gvin1 PE=1 SV=1//1.00466e-86
CI01000264_00006449_00020202	inflammatory cytokines and receptors	GVIN	>ref|XP_016114184.1| interferon-induced very large GTPase 1-like [Sinocyclocheilus grahami]	sp|Q80SU7|GVIN1_MOUSE Interferon-induced very large GTPase 1 OS=Mus musculus GN=Gvin1 PE=1 SV=1//0
CI01000264_00027182_00049607	inflammatory cytokines and receptors	GVIN	>ref|XP_016114185.1| interferon-induced very large GTPase 1-like [Sinocyclocheilus grahami]	sp|Q7Z2Y8|GVIN1_HUMAN Interferon-induced very large GTPase 1 OS=Homo sapiens GN=GVINP1 PE=2 SV=2//0
CI01000264_00054596_00080250	inflammatory cytokines and receptors	GVIN	>ref|XP_016117125.1| interferon-induced very large GTPase 1-like [Sinocyclocheilus grahami]	sp|Q7Z2Y8|GVIN1_HUMAN Interferon-induced very large GTPase 1 OS=Homo sapiens GN=GVINP1 PE=2 SV=2//1.20726e-08
CI01000264_00094543_00164623	inflammatory cytokines and receptors	GVIN	>gb|KTF94151.1| hypothetical protein cypCar_00023038, partial [Cyprinus carpio]	sp|Q80SU7|GVIN1_MOUSE Interferon-induced very large GTPase 1 OS=Mus musculus GN=Gvin1 PE=1 SV=1//3.65381e-17
CI01000283_00031519_00033564	inflammatory cytokines and receptors	GVIN	>ref|XP_016117125.1| interferon-induced very large GTPase 1-like [Sinocyclocheilus grahami]	sp|Q7Z2Y8|GVIN1_HUMAN Interferon-induced very large GTPase 1 OS=Homo sapiens GN=GVINP1 PE=2 SV=2//2.59708e-165
CI01000287_00035891_00041230	inflammatory cytokines and receptors	GVIN	>ref|XP_016116723.1| interferon-induced very large GTPase 1-like [Sinocyclocheilus grahami]	sp|Q7Z2Y8|GVIN1_HUMAN Interferon-induced very large GTPase 1 OS=Homo sapiens GN=GVINP1 PE=2 SV=2//2.34428e-58
CI01000287_00075255_00084717	inflammatory cytokines and receptors	GVIN	>ref|XP_016117125.1| interferon-induced very large GTPase 1-like [Sinocyclocheilus grahami]	sp|Q7Z2Y8|GVIN1_HUMAN Interferon-induced very large GTPase 1 OS=Homo sapiens GN=GVINP1 PE=2 SV=2//3.33271e-77
CI01000308_00983925_00991307	inflammatory cytokines and receptors	GVIN	>gb|KTG46620.1| hypothetical protein cypCar_00011480 [Cyprinus carpio]	sp|Q80SU7|GVIN1_MOUSE Interferon-induced very large GTPase 1 OS=Mus musculus GN=Gvin1 PE=1 SV=1//1.7265e-80
CI01000319_06221553_06229187	inflammatory cytokines and receptors	GVIN	>ref|XP_016396084.1| interferon-induced very large GTPase 1-like [Sinocyclocheilus rhinocerous]	sp|Q80SU7|GVIN1_MOUSE Interferon-induced very large GTPase 1 OS=Mus musculus GN=Gvin1 PE=1 SV=1//2.30934e-09
CI01000357_00654302_00659417	inflammatory cytokines and receptors	GVIN	>ref|XP_016112293.1| interferon-induced very large GTPase 1-like [Sinocyclocheilus grahami]	sp|Q7Z2Y8|GVIN1_HUMAN Interferon-induced very large GTPase 1 OS=Homo sapiens GN=GVINP1 PE=2 SV=2//7.13753e-73
CI01000357_00715501_00741272	inflammatory cytokines and receptors	GVIN	>ref|XP_016112294.1| LOW QUALITY PROTEIN: interferon-induced very large GTPase 1-like [Sinocyclocheilus grahami]	sp|Q7Z2Y8|GVIN1_HUMAN Interferon-induced very large GTPase 1 OS=Homo sapiens GN=GVINP1 PE=2 SV=2//0
CI01000411_00016228_00021658	inflammatory cytokines and receptors	GVIN	>gb|KTF94151.1| hypothetical protein cypCar_00023038, partial [Cyprinus carpio]	sp|Q80SU7|GVIN1_MOUSE Interferon-induced very large GTPase 1 OS=Mus musculus GN=Gvin1 PE=1 SV=1//2.30947e-88
CI01000413_00020499_00067984	inflammatory cytokines and receptors	GVIN	>ref|XP_016112293.1| interferon-induced very large GTPase 1-like [Sinocyclocheilus grahami]	sp|Q7Z2Y8|GVIN1_HUMAN Interferon-induced very large GTPase 1 OS=Homo sapiens GN=GVINP1 PE=2 SV=2//3.82649e-72
CI01000413_00082928_00091538	inflammatory cytokines and receptors	GVIN	>ref|XP_016114184.1| interferon-induced very large GTPase 1-like [Sinocyclocheilus grahami]	sp|Q7Z2Y8|GVIN1_HUMAN Interferon-induced very large GTPase 1 OS=Homo sapiens GN=GVINP1 PE=2 SV=2//0
CI01000413_00101784_00108841	inflammatory cytokines and receptors	GVIN	>ref|XP_016381108.1| interferon-induced very large GTPase 1-like [Sinocyclocheilus rhinocerous]	sp|Q7Z2Y8|GVIN1_HUMAN Interferon-induced very large GTPase 1 OS=Homo sapiens GN=GVINP1 PE=2 SV=2//4.3202e-14
CI01000428_00034268_00043668	inflammatory cytokines and receptors	GVIN	>gb|KTF94151.1| hypothetical protein cypCar_00023038, partial [Cyprinus carpio]	sp|Q80SU7|GVIN1_MOUSE Interferon-induced very large GTPase 1 OS=Mus musculus GN=Gvin1 PE=1 SV=1//9.39383e-115
CI01000428_00049592_00067270	inflammatory cytokines and receptors	GVIN	>ref|XP_016117125.1| interferon-induced very large GTPase 1-like [Sinocyclocheilus grahami]	sp|Q7Z2Y8|GVIN1_HUMAN Interferon-induced very large GTPase 1 OS=Homo sapiens GN=GVINP1 PE=2 SV=2//0
CI01000432_00045922_00055284	inflammatory cytokines and receptors	GVIN	>ref|XP_001346132.4| interferon-induced very large GTPase 1-like [Danio rerio]	sp|Q80SU7|GVIN1_MOUSE Interferon-induced very large GTPase 1 OS=Mus musculus GN=Gvin1 PE=1 SV=1//9.81738e-70
CI01000438_00000605_00019100	inflammatory cytokines and receptors	GVIN	>ref|XP_016117125.1| interferon-induced very large GTPase 1-like [Sinocyclocheilus grahami]	sp|Q7Z2Y8|GVIN1_HUMAN Interferon-induced very large GTPase 1 OS=Homo sapiens GN=GVINP1 PE=2 SV=2//0
CI01000438_00019410_00022982	inflammatory cytokines and receptors	GVIN	>ref|XP_016117125.1| interferon-induced very large GTPase 1-like [Sinocyclocheilus grahami]	sp|Q7Z2Y8|GVIN1_HUMAN Interferon-induced very large GTPase 1 OS=Homo sapiens GN=GVINP1 PE=2 SV=2//0
CI01000444_00046689_00055193	inflammatory cytokines and receptors	GVIN	>ref|XP_016117125.1| interferon-induced very large GTPase 1-like [Sinocyclocheilus grahami]	sp|Q80SU7|GVIN1_MOUSE Interferon-induced very large GTPase 1 OS=Mus musculus GN=Gvin1 PE=1 SV=1//1.0003e-107
CI01000447_00019707_00023297	inflammatory cytokines and receptors	GVIN	>ref|XP_016117125.1| interferon-induced very large GTPase 1-like [Sinocyclocheilus grahami]	sp|Q80SU7|GVIN1_MOUSE Interferon-induced very large GTPase 1 OS=Mus musculus GN=Gvin1 PE=1 SV=1//2.22342e-102
CI01000447_00033061_00051445	inflammatory cytokines and receptors	GVIN	>gb|KTF77634.1| hypothetical protein cypCar_00036863 [Cyprinus carpio]	sp|Q80SU7|GVIN1_MOUSE Interferon-induced very large GTPase 1 OS=Mus musculus GN=Gvin1 PE=1 SV=1//3.82969e-17
CI01000516_00020128_00025003	inflammatory cytokines and receptors	GVIN	>ref|XP_016118756.1| interferon-induced very large GTPase 1-like [Sinocyclocheilus grahami]	sp|Q80SU7|GVIN1_MOUSE Interferon-induced very large GTPase 1 OS=Mus musculus GN=Gvin1 PE=1 SV=1//9.49704e-74
CI01002344_00000059_00000832	inflammatory cytokines and receptors	GVIN	>gb|KTG21489.1| hypothetical protein cypCar_00019747 [Cyprinus carpio]	sp|Q80SU7|GVIN1_MOUSE Interferon-induced very large GTPase 1 OS=Mus musculus GN=Gvin1 PE=1 SV=1//2.26985e-42
CI01002434_00000006_00001508	inflammatory cytokines and receptors	GVIN	>ref|XP_016425750.1| interferon-induced very large GTPase 1-like [Sinocyclocheilus rhinocerous] ref|XP_016425751.1|	sp|Q80SU7|GVIN1_MOUSE Interferon-induced very large GTPase 1 OS=Mus musculus GN=Gvin1 PE=1 SV=1//2.18844e-34
CI01006752_00000005_00000659	inflammatory cytokines and receptors	GVIN	>ref|XP_016308537.1| interferon-induced very large GTPase 1-like [Sinocyclocheilus anshuiensis]	sp|Q7Z2Y8|GVIN1_HUMAN Interferon-induced very large GTPase 1 OS=Homo sapiens GN=GVINP1 PE=2 SV=2//1.48058e-23
CI01031657_00012193_00015324	inflammatory cytokines and receptors	GVIN	>ref|XP_009292340.1| interferon-induced very large GTPase 1 [Danio rerio]	sp|Q80SU7|GVIN1_MOUSE Interferon-induced very large GTPase 1 OS=Mus musculus GN=Gvin1 PE=1 SV=1//2.17131e-114
CI01053922_00000067_00001141	inflammatory cytokines and receptors	GVIN	>gb|KTF85296.1| hypothetical protein cypCar_00040372 [Cyprinus carpio]	sp|Q7Z2Y8|GVIN1_HUMAN Interferon-induced very large GTPase 1 OS=Homo sapiens GN=GVINP1 PE=2 SV=2//2.06211e-89
CI01065669_00005762_00010471	inflammatory cytokines and receptors	GVIN	>gb|KTF94151.1| hypothetical protein cypCar_00023038, partial [Cyprinus carpio]	sp|Q80SU7|GVIN1_MOUSE Interferon-induced very large GTPase 1 OS=Mus musculus GN=Gvin1 PE=1 SV=1//1.64319e-104
CI01080467_00007969_00012726	inflammatory cytokines and receptors	GVIN	>ref|XP_016114184.1| interferon-induced very large GTPase 1-like [Sinocyclocheilus grahami]	sp|Q7Z2Y8|GVIN1_HUMAN Interferon-induced very large GTPase 1 OS=Homo sapiens GN=GVINP1 PE=2 SV=2//0
CI01080669_00000001_00000933	inflammatory cytokines and receptors	GVIN	>ref|XP_016112292.1| interferon-induced very large GTPase 1-like [Sinocyclocheilus grahami]	sp|Q80SU7|GVIN1_MOUSE Interferon-induced very large GTPase 1 OS=Mus musculus GN=Gvin1 PE=1 SV=1//1.74101e-54
CI01080681_00000060_00001703	inflammatory cytokines and receptors	GVIN	>ref|XP_016104151.1| interferon-induced very large GTPase 1-like [Sinocyclocheilus grahami]	sp|Q7Z2Y8|GVIN1_HUMAN Interferon-induced very large GTPase 1 OS=Homo sapiens GN=GVINP1 PE=2 SV=2//6.38081e-104
CI01085964_00001322_00005342	inflammatory cytokines and receptors	GVIN	>ref|XP_016111030.1| interferon-induced very large GTPase 1-like [Sinocyclocheilus grahami]	sp|Q80SU7|GVIN1_MOUSE Interferon-induced very large GTPase 1 OS=Mus musculus GN=Gvin1 PE=1 SV=1//0
CI01085980_00000041_00001366	inflammatory cytokines and receptors	GVIN	>gb|KTG01885.1| hypothetical protein cypCar_00035024 [Cyprinus carpio]	sp|Q7Z2Y8|GVIN1_HUMAN Interferon-induced very large GTPase 1 OS=Homo sapiens GN=GVINP1 PE=2 SV=2//8.46686e-104
CI01091103_00000285_00001131	inflammatory cytokines and receptors	GVIN	>ref|XP_016422877.1| LOW QUALITY PROTEIN: interferon-induced very large GTPase 1-like [Sinocyclocheilus rhinocerous]	sp|Q80SU7|GVIN1_MOUSE Interferon-induced very large GTPase 1 OS=Mus musculus GN=Gvin1 PE=1 SV=1//2.53452e-34
CI01094384_00000041_00000696	inflammatory cytokines and receptors	GVIN	>ref|XP_016116723.1| interferon-induced very large GTPase 1-like [Sinocyclocheilus grahami]	sp|Q80SU7|GVIN1_MOUSE Interferon-induced very large GTPase 1 OS=Mus musculus GN=Gvin1 PE=1 SV=1//2.94907e-07
CI01096319_00000092_00000875	inflammatory cytokines and receptors	GVIN	>ref|XP_016379104.1| interferon-induced very large GTPase 1-like [Sinocyclocheilus rhinocerous]	sp|Q7Z2Y8|GVIN1_HUMAN Interferon-induced very large GTPase 1 OS=Homo sapiens GN=GVINP1 PE=2 SV=2//2.3617e-31
CI01096354_00000002_00001457	inflammatory cytokines and receptors	GVIN	>ref|XP_016118120.1| interferon-induced very large GTPase 1-like [Sinocyclocheilus grahami]	sp|Q80SU7|GVIN1_MOUSE Interferon-induced very large GTPase 1 OS=Mus musculus GN=Gvin1 PE=1 SV=1//2.0456e-86
CI01096375_00000267_00001029	inflammatory cytokines and receptors	GVIN	>ref|XP_016391626.1| interferon-induced very large GTPase 1-like [Sinocyclocheilus rhinocerous]	sp|Q80SU7|GVIN1_MOUSE Interferon-induced very large GTPase 1 OS=Mus musculus GN=Gvin1 PE=1 SV=1//3.77454e-41
CI01096432_00000074_00000652	inflammatory cytokines and receptors	GVIN	>ref|XP_016315471.1| interferon-induced very large GTPase 1-like, partial [Sinocyclocheilus anshuiensis]	sp|Q7Z2Y8|GVIN1_HUMAN Interferon-induced very large GTPase 1 OS=Homo sapiens GN=GVINP1 PE=2 SV=2//1.59868e-77
CI01096434_00000096_00000468	inflammatory cytokines and receptors	GVIN	>ref|XP_016104151.1| interferon-induced very large GTPase 1-like [Sinocyclocheilus grahami]	sp|Q7Z2Y8|GVIN1_HUMAN Interferon-induced very large GTPase 1 OS=Homo sapiens GN=GVINP1 PE=2 SV=2//5.84417e-13
CI01101244_00000049_00000534	inflammatory cytokines and receptors	GVIN	>ref|XP_016116133.1| interferon-induced very large GTPase 1-like [Sinocyclocheilus grahami]	sp|Q7Z2Y8|GVIN1_HUMAN Interferon-induced very large GTPase 1 OS=Homo sapiens GN=GVINP1 PE=2 SV=2//3.12037e-22
CI01101267_00000682_00002430	inflammatory cytokines and receptors	GVIN	>ref|XP_009297333.1| interferon-induced very large GTPase 1-like [Danio rerio] ref|XP_017210382.1|	sp|Q7Z2Y8|GVIN1_HUMAN Interferon-induced very large GTPase 1 OS=Homo sapiens GN=GVINP1 PE=2 SV=2//1.0509e-86
CI01101274_00000042_00002422	inflammatory cytokines and receptors	GVIN	>ref|XP_016379104.1| interferon-induced very large GTPase 1-like [Sinocyclocheilus rhinocerous]	sp|Q7Z2Y8|GVIN1_HUMAN Interferon-induced very large GTPase 1 OS=Homo sapiens GN=GVINP1 PE=2 SV=2//0
CI01101285_00000006_00000845	inflammatory cytokines and receptors	GVIN	>ref|XP_016397588.1| interferon-induced very large GTPase 1-like, partial [Sinocyclocheilus rhinocerous]	sp|Q7Z2Y8|GVIN1_HUMAN Interferon-induced very large GTPase 1 OS=Homo sapiens GN=GVINP1 PE=2 SV=2//1.07164e-105
CI01105940_00000012_00000695	inflammatory cytokines and receptors	GVIN	>ref|XP_016315471.1| interferon-induced very large GTPase 1-like, partial [Sinocyclocheilus anshuiensis]	sp|Q7Z2Y8|GVIN1_HUMAN Interferon-induced very large GTPase 1 OS=Homo sapiens GN=GVINP1 PE=2 SV=2//1.389e-51
CI01106545_00000030_00000665	inflammatory cytokines and receptors	GVIN	>ref|XP_016104151.1| interferon-induced very large GTPase 1-like [Sinocyclocheilus grahami]	sp|Q80SU7|GVIN1_MOUSE Interferon-induced very large GTPase 1 OS=Mus musculus GN=Gvin1 PE=1 SV=1//4.18921e-35
CI01108668_00000005_00000469	inflammatory cytokines and receptors	GVIN	>ref|XP_016386863.1| LOW QUALITY PROTEIN: interferon-induced very large GTPase 1-like [Sinocyclocheilus rhinocerous]	sp|Q80SU7|GVIN1_MOUSE Interferon-induced very large GTPase 1 OS=Mus musculus GN=Gvin1 PE=1 SV=1//5.34211e-16
CI01108700_00000018_00000666	inflammatory cytokines and receptors	GVIN	>gb|KTG46876.1| hypothetical protein cypCar_00038565 [Cyprinus carpio]	sp|Q80SU7|GVIN1_MOUSE Interferon-induced very large GTPase 1 OS=Mus musculus GN=Gvin1 PE=1 SV=1//1.31123e-46
CI01108726_00000044_00002060	inflammatory cytokines and receptors	GVIN	>ref|XP_016112293.1| interferon-induced very large GTPase 1-like [Sinocyclocheilus grahami]	sp|Q80SU7|GVIN1_MOUSE Interferon-induced very large GTPase 1 OS=Mus musculus GN=Gvin1 PE=1 SV=1//1.67864e-07
CI01108732_00000613_00001102	inflammatory cytokines and receptors	GVIN	>ref|XP_016298833.1| interferon-induced very large GTPase 1-like [Sinocyclocheilus anshuiensis]	sp|Q7Z2Y8|GVIN1_HUMAN Interferon-induced very large GTPase 1 OS=Homo sapiens GN=GVINP1 PE=2 SV=2//1.71216e-14
CI01108768_00000036_00001523	inflammatory cytokines and receptors	GVIN	>ref|XP_016117125.1| interferon-induced very large GTPase 1-like [Sinocyclocheilus grahami]	sp|Q7Z2Y8|GVIN1_HUMAN Interferon-induced very large GTPase 1 OS=Homo sapiens GN=GVINP1 PE=2 SV=2//9.19307e-158
CI01108771_00000056_00000318	inflammatory cytokines and receptors	GVIN	>ref|XP_016118120.1| interferon-induced very large GTPase 1-like [Sinocyclocheilus grahami]	sp|Q7Z2Y8|GVIN1_HUMAN Interferon-induced very large GTPase 1 OS=Homo sapiens GN=GVINP1 PE=2 SV=2//1.05118e-08
CI01108785_00000094_00000436	inflammatory cytokines and receptors	GVIN	>ref|XP_005755313.1| interferon-induced very large GTPase 1-like, partial [Pundamilia nyererei]	sp|Q7Z2Y8|GVIN1_HUMAN Interferon-induced very large GTPase 1 OS=Homo sapiens GN=GVINP1 PE=2 SV=2//3.81204e-49
CI01108788_00000432_00000667	inflammatory cytokines and receptors	GVIN	>ref|XP_016117125.1| interferon-induced very large GTPase 1-like [Sinocyclocheilus grahami]	sp|Q80SU7|GVIN1_MOUSE Interferon-induced very large GTPase 1 OS=Mus musculus GN=Gvin1 PE=1 SV=1//1.83993e-22
CI01108789_00000054_00001049	inflammatory cytokines and receptors	GVIN	>ref|XP_016117385.1| interferon-induced very large GTPase 1-like, partial [Sinocyclocheilus grahami]	sp|Q80SU7|GVIN1_MOUSE Interferon-induced very large GTPase 1 OS=Mus musculus GN=Gvin1 PE=1 SV=1//5.51246e-105
CI01108853_00000044_00000454	inflammatory cytokines and receptors	GVIN	>ref|XP_016315471.1| interferon-induced very large GTPase 1-like, partial [Sinocyclocheilus anshuiensis]	sp|Q7Z2Y8|GVIN1_HUMAN Interferon-induced very large GTPase 1 OS=Homo sapiens GN=GVINP1 PE=2 SV=2//1.18117e-59
CI01108862_00000074_00000560	inflammatory cytokines and receptors	GVIN	>ref|XP_016116069.1| interferon-induced very large GTPase 1-like [Sinocyclocheilus grahami]	sp|Q7Z2Y8|GVIN1_HUMAN Interferon-induced very large GTPase 1 OS=Homo sapiens GN=GVINP1 PE=2 SV=2//1.91005e-30
CI01108909_00000636_00001410	inflammatory cytokines and receptors	GVIN	>ref|XP_016416428.1| interferon-induced very large GTPase 1-like [Sinocyclocheilus rhinocerous]	sp|Q7Z2Y8|GVIN1_HUMAN Interferon-induced very large GTPase 1 OS=Homo sapiens GN=GVINP1 PE=2 SV=2//1.13868e-46
CI01108972_00000102_00001761	inflammatory cytokines and receptors	GVIN	>ref|XP_016116069.1| interferon-induced very large GTPase 1-like [Sinocyclocheilus grahami]	sp|Q7Z2Y8|GVIN1_HUMAN Interferon-induced very large GTPase 1 OS=Homo sapiens GN=GVINP1 PE=2 SV=2//1.52823e-56
CI01138262_00000141_00000483	inflammatory cytokines and receptors	GVIN	>ref|XP_016416428.1| interferon-induced very large GTPase 1-like [Sinocyclocheilus rhinocerous]	-//-
CI01000006_02227697_02229505	inflammatory cytokines and receptors	HB-EGF	>ref|XP_016348899.1| proheparin-binding EGF-like growth factor [Sinocyclocheilus anshuiensis]	sp|Q9W7C5|HBEGF_CHICK Proheparin-binding EGF-like growth factor OS=Gallus gallus GN=HBEGF PE=1 SV=1//7.84538e-28
CI01000337_01278638_01283178	inflammatory cytokines and receptors	HB-EGF	>ref|XP_016140114.1| proheparin-binding EGF-like growth factor [Sinocyclocheilus grahami] ref|XP_016140116.1|	sp|Q9W7C5|HBEGF_CHICK Proheparin-binding EGF-like growth factor OS=Gallus gallus GN=HBEGF PE=1 SV=1//1.44821e-10
CI01000004_10757852_10760211	inflammatory cytokines and receptors	IFI	>ref|XP_016298184.1| interferon-induced protein 44-like [Sinocyclocheilus anshuiensis]	sp|Q53G44|IF44L_HUMAN Interferon-induced protein 44-like OS=Homo sapiens GN=IFI44L PE=2 SV=3//2.27256e-50
CI01000004_15063428_15066310	inflammatory cytokines and receptors	IFI	>gb|KTG44932.1| hypothetical protein cypCar_00008955 [Cyprinus carpio]	sp|Q53G44|IF44L_HUMAN Interferon-induced protein 44-like OS=Homo sapiens GN=IFI44L PE=2 SV=3//1.94248e-82
CI01000004_17320843_17323478	inflammatory cytokines and receptors	IFI	>ref|XP_003201084.1| interferon-induced protein 44-like isoform X1 [Danio rerio]	sp|Q53G44|IF44L_HUMAN Interferon-induced protein 44-like OS=Homo sapiens GN=IFI44L PE=2 SV=3//8.31443e-62
CI01000030_02076800_02080290	inflammatory cytokines and receptors	IFI	>ref|XP_016317695.1| interferon-induced protein 44-like [Sinocyclocheilus anshuiensis] ref|XP_016317696.1|	sp|Q53G44|IF44L_HUMAN Interferon-induced protein 44-like OS=Homo sapiens GN=IFI44L PE=2 SV=3//3.71703e-47
CI01000030_02086328_02089359	inflammatory cytokines and receptors	IFI	>ref|XP_016298184.1| interferon-induced protein 44-like [Sinocyclocheilus anshuiensis]	sp|Q53G44|IF44L_HUMAN Interferon-induced protein 44-like OS=Homo sapiens GN=IFI44L PE=2 SV=3//1.56557e-69
CI01000247_00128298_00129398	inflammatory cytokines and receptors	IFI	>gb|KKF10360.1| Interferon-induced protein 44 [Larimichthys crocea]	-//-
CI01000299_00005753_00010092	inflammatory cytokines and receptors	IFI	>ref|XP_001345957.2| interferon-induced protein 44 [Danio rerio]	sp|Q8TCB0|IFI44_HUMAN Interferon-induced protein 44 OS=Homo sapiens GN=IFI44 PE=2 SV=2//1.72187e-38
CI01000299_00042567_00045857	inflammatory cytokines and receptors	IFI	>ref|XP_001345957.2| interferon-induced protein 44 [Danio rerio]	sp|Q8TCB0|IFI44_HUMAN Interferon-induced protein 44 OS=Homo sapiens GN=IFI44 PE=2 SV=2//8.28977e-37
CI01000299_00053877_00063101	inflammatory cytokines and receptors	IFI	>gb|KTG04066.1| hypothetical protein cypCar_00043984 [Cyprinus carpio]	sp|Q8TCB0|IFI44_HUMAN Interferon-induced protein 44 OS=Homo sapiens GN=IFI44 PE=2 SV=2//2.72476e-20
CI01000299_00069742_00072011	inflammatory cytokines and receptors	IFI	>gb|KTG04066.1| hypothetical protein cypCar_00043984 [Cyprinus carpio]	sp|Q9BDB7|IF44L_MOUSE Interferon-induced protein 44-like OS=Mus musculus GN=Ifi44l PE=2 SV=2//5.45042e-09
CI01000299_06396938_06400105	inflammatory cytokines and receptors	IFI	>ref|XP_005169508.1| interferon-induced protein with tetratricopeptide repeats 5-like isoform X1 [Danio rerio]	sp|Q13325|IFIT5_HUMAN Interferon-induced protein with tetratricopeptide repeats 5 OS=Homo sapiens GN=IFIT5 PE=1 SV=1//1.12365e-14
CI01000300_01292278_01297544	inflammatory cytokines and receptors	IFI	>gb|KTG01844.1| hypothetical protein cypCar_00026511 [Cyprinus carpio]	sp|Q8TCB0|IFI44_HUMAN Interferon-induced protein 44 OS=Homo sapiens GN=IFI44 PE=2 SV=2//1.87421e-41
CI01000300_01308855_01316348	inflammatory cytokines and receptors	IFI	>ref|XP_002660417.2| interferon-induced protein 44 [Danio rerio]	sp|Q53G44|IF44L_HUMAN Interferon-induced protein 44-like OS=Homo sapiens GN=IFI44L PE=2 SV=3//7.72901e-44
CI01019269_00000026_00002438	inflammatory cytokines and receptors	IFI	>ref|XP_016298184.1| interferon-induced protein 44-like [Sinocyclocheilus anshuiensis]	sp|Q53G44|IF44L_HUMAN Interferon-induced protein 44-like OS=Homo sapiens GN=IFI44L PE=2 SV=3//7.79554e-49
CI01019269_00003966_00006242	inflammatory cytokines and receptors	IFI	>ref|XP_016298184.1| interferon-induced protein 44-like [Sinocyclocheilus anshuiensis]	sp|Q53G44|IF44L_HUMAN Interferon-induced protein 44-like OS=Homo sapiens GN=IFI44L PE=2 SV=3//1.14195e-61
CI01066296_00003122_00004429	inflammatory cytokines and receptors	IFI	>gb|KTF90707.1| hypothetical protein cypCar_00048209 [Cyprinus carpio]	sp|Q8TCB0|IFI44_HUMAN Interferon-induced protein 44 OS=Homo sapiens GN=IFI44 PE=2 SV=2//1.17729e-23
CI01066302_00000085_00001499	inflammatory cytokines and receptors	IFI	>gb|KTF77044.1| hypothetical protein cypCar_00046773, partial [Cyprinus carpio]	sp|P27473|IFI44_PANTR Interferon-induced protein 44 OS=Pan troglodytes GN=IFI44 PE=1 SV=1//2.23018e-09
CI01000313_00977797_00978570	inflammatory cytokines and receptors	IFIT	>ref|XP_016120596.1| interferon-induced protein with tetratricopeptide repeats 2-like, partial [Sinocyclocheilus grahami]	sp|P09914|IFIT1_HUMAN Interferon-induced protein with tetratricopeptide repeats 1 OS=Homo sapiens GN=IFIT1 PE=1 SV=2//2.59479e-09
CI01000313_00982839_00997272	inflammatory cytokines and receptors	IFIT	>gb|AAH85364.1| Ifit2 protein, partial [Danio rerio]	sp|P09914|IFIT1_HUMAN Interferon-induced protein with tetratricopeptide repeats 1 OS=Homo sapiens GN=IFIT1 PE=1 SV=2//1.17998e-22
CI01000020_04266512_04267515	inflammatory cytokines and receptors	IFN	>gb|ACN56578.1| interferon gamma [Ctenopharyngodon idella] gb|ACN56579.1|	-//-
CI01000020_04273916_04275725	inflammatory cytokines and receptors	IFN	>gb|AGQ16236.1| interferon gamma 2a [Ctenopharyngodon idella] gb|AGQ16237.1|	-//-
CI01000034_02550332_02552258	inflammatory cytokines and receptors	IFN	>gb|AAR20886.1| interferon [Carassius auratus] gb|ABC87312.1|	sp|P0DMS7|IFNA3_ONCMY Interferon a3 OS=Oncorhynchus mykiss GN=ifna3 PE=2 SV=1//2.44132e-26
CI01000034_02563086_02564052	inflammatory cytokines and receptors	IFN	>gb|AMT92190.1| interferon 2 [Ctenopharyngodon idella]	sp|Q80SU4|IFNAD_MOUSE Interferon alpha-13 OS=Mus musculus GN=Ifna13 PE=2 SV=1//8.1009e-12
CI01000034_02575638_02577407	inflammatory cytokines and receptors	IFN	>gb|AMT92191.1| interferon3 [Ctenopharyngodon idella]	sp|P05006|IFNA4_HORSE Interferon alpha-4 OS=Equus caballus PE=3 SV=1//2.2387e-15
CI01000047_03247894_03250323	inflammatory cytokines and receptors	IFN	>gb|AMT92192.1| interferon 4 [Ctenopharyngodon idella]	sp|P0DMS7|IFNA3_ONCMY Interferon a3 OS=Oncorhynchus mykiss GN=ifna3 PE=2 SV=1//1.72136e-14
CI01000004_07903583_07906667	inflammatory cytokines and receptors	IFN induced proteins and relevant	>ref|XP_016386362.1| gamma-interferon-inducible lysosomal thiol reductase-like [Sinocyclocheilus rhinocerous]	sp|A6QPN6|GILT_BOVIN Gamma-interferon-inducible lysosomal thiol reductase OS=Bos taurus GN=IFI30 PE=2 SV=1//1.10675e-66
CI01000004_15159447_15160043	inflammatory cytokines and receptors	IFN induced proteins and relevant	>ref|XP_016303848.1| GTP-binding protein Di-Ras1-like [Sinocyclocheilus anshuiensis] ref|XP_016365590.1|	sp|Q96HU8|DIRA2_HUMAN GTP-binding protein Di-Ras2 OS=Homo sapiens GN=DIRAS2 PE=1 SV=1//1.98742e-120
CI01000027_07876459_07878548	inflammatory cytokines and receptors	IFN induced proteins and relevant	>ref|XP_016380107.1| interferon-stimulated 20 kDa exonuclease-like 2 [Sinocyclocheilus rhinocerous]	sp|Q2YDK1|I20L2_BOVIN Interferon-stimulated 20 kDa exonuclease-like 2 OS=Bos taurus GN=ISG20L2 PE=2 SV=1//2.8356e-78
CI01000052_01021754_01030228	inflammatory cytokines and receptors	IFN induced proteins and relevant	>ref|XP_005167086.1| interferon-related developmental regulator 2 isoform X1 [Danio rerio]	sp|P19182|IFRD1_MOUSE Interferon-related developmental regulator 1 OS=Mus musculus GN=Ifrd1 PE=2 SV=2//5.30114e-124
CI01000058_00665144_00668842	inflammatory cytokines and receptors	IFN induced proteins and relevant	>ref|XP_016370698.1| gamma-interferon-inducible lysosomal thiol reductase-like [Sinocyclocheilus rhinocerous]	sp|A6QPN6|GILT_BOVIN Gamma-interferon-inducible lysosomal thiol reductase OS=Bos taurus GN=IFI30 PE=2 SV=1//6.37849e-27
CI01000059_04772561_04774001	inflammatory cytokines and receptors	IFN induced proteins and relevant	>ref|XP_016131087.1| uncharacterized protein LOC107587718 [Sinocyclocheilus grahami]	sp|Q5T764|IFT1B_HUMAN Interferon-induced protein with tetratricopeptide repeats 1B OS=Homo sapiens GN=IFIT1B PE=2 SV=1//1.86931e-72
CI01000063_00792983_00795702	inflammatory cytokines and receptors	IFN induced proteins and relevant	>gb|KTF85459.1| hypothetical protein cypCar_00000964, partial [Cyprinus carpio]	sp|Q13325|IFIT5_HUMAN Interferon-induced protein with tetratricopeptide repeats 5 OS=Homo sapiens GN=IFIT5 PE=1 SV=1//2.13076e-68
CI01000063_00805911_00806593	inflammatory cytokines and receptors	IFN induced proteins and relevant	>gb|ADE73873.1| interferon-inducible 58 kDa protein [Ctenopharyngodon idella]	sp|Q13325|IFIT5_HUMAN Interferon-induced protein with tetratricopeptide repeats 5 OS=Homo sapiens GN=IFIT5 PE=1 SV=1//2.96966e-36
CI01000063_00808299_00809636	inflammatory cytokines and receptors	IFN induced proteins and relevant	>ref|XP_016316890.1| interferon-induced protein with tetratricopeptide repeats 5-like isoform X2 [Sinocyclocheilus anshuiensis]	sp|Q13325|IFIT5_HUMAN Interferon-induced protein with tetratricopeptide repeats 5 OS=Homo sapiens GN=IFIT5 PE=1 SV=1//6.26026e-79
CI01000069_02228111_02232088	inflammatory cytokines and receptors	IFN induced proteins and relevant	>gb|KTG03992.1| hypothetical protein cypCar_00007931 [Cyprinus carpio]	sp|P80217|IN35_HUMAN Interferon-induced 35 kDa protein OS=Homo sapiens GN=IFI35 PE=1 SV=5//3.56192e-53
CI01000098_02827735_02831191	inflammatory cytokines and receptors	IFN induced proteins and relevant	>ref|XP_016329553.1| guanylate-binding protein 1-like [Sinocyclocheilus anshuiensis]	sp|P32455|GBP1_HUMAN Interferon-induced guanylate-binding protein 1 OS=Homo sapiens GN=GBP1 PE=1 SV=2//2.19493e-88
CI01000098_02832999_02842305	inflammatory cytokines and receptors	IFN induced proteins and relevant	>ref|XP_016385380.1| guanylate-binding protein 1-like [Sinocyclocheilus rhinocerous]	sp|Q5D1D6|GBP1_CHLAE Interferon-induced guanylate-binding protein 1 OS=Chlorocebus aethiops GN=GBP1 PE=2 SV=1//1.6814e-161
CI01000098_02860764_02879868	inflammatory cytokines and receptors	IFN induced proteins and relevant	>ref|XP_016329553.1| guanylate-binding protein 1-like [Sinocyclocheilus anshuiensis]	sp|Q5D1D6|GBP1_CHLAE Interferon-induced guanylate-binding protein 1 OS=Chlorocebus aethiops GN=GBP1 PE=2 SV=1//1.1487e-107
CI01000098_02886335_02890733	inflammatory cytokines and receptors	IFN induced proteins and relevant	>ref|XP_016385380.1| guanylate-binding protein 1-like [Sinocyclocheilus rhinocerous]	sp|Q5D1D6|GBP1_CHLAE Interferon-induced guanylate-binding protein 1 OS=Chlorocebus aethiops GN=GBP1 PE=2 SV=1//9.16727e-149
CI01000098_02894734_02906267	inflammatory cytokines and receptors	IFN induced proteins and relevant	>ref|XP_016419690.1| guanylate-binding protein 1-like [Sinocyclocheilus rhinocerous]	sp|Q5D1D6|GBP1_CHLAE Interferon-induced guanylate-binding protein 1 OS=Chlorocebus aethiops GN=GBP1 PE=2 SV=1//2.27918e-171
CI01000108_00679192_00708926	inflammatory cytokines and receptors	IFN induced proteins and relevant	>gb|AEN04473.1| melanoma differentiation-associated protein 5 [Carassius auratus]	sp|Q8R5F7|IFIH1_MOUSE Interferon-induced helicase C domain-containing protein 1 OS=Mus musculus GN=Ifih1 PE=1 SV=1//0
CI01000139_00858826_00859685	inflammatory cytokines and receptors	IFN induced proteins and relevant	>ref|XP_016099488.1| interferon-induced transmembrane protein 5-like [Sinocyclocheilus grahami]	sp|A6NNB3|IFM5_HUMAN Interferon-induced transmembrane protein 5 OS=Homo sapiens GN=IFITM5 PE=1 SV=1//7.86527e-24
CI01000142_00538785_00550613	inflammatory cytokines and receptors	IFN induced proteins and relevant	>ref|XP_016409855.1| guanylate-binding protein 1-like [Sinocyclocheilus rhinocerous]	sp|Q5RBE1|GBP1_PONAB Interferon-induced guanylate-binding protein 1 OS=Pongo abelii GN=GBP1 PE=2 SV=1//3.54911e-42
CI01000142_00613918_00628014	inflammatory cytokines and receptors	IFN induced proteins and relevant	>ref|XP_016113815.1| guanylate-binding protein 1-like [Sinocyclocheilus grahami]	sp|Q5RBE1|GBP1_PONAB Interferon-induced guanylate-binding protein 1 OS=Pongo abelii GN=GBP1 PE=2 SV=1//7.16294e-121
CI01000142_00628447_00636590	inflammatory cytokines and receptors	IFN induced proteins and relevant	>ref|XP_016325908.1| guanylate-binding protein 1-like [Sinocyclocheilus anshuiensis]	sp|Q5D1D6|GBP1_CHLAE Interferon-induced guanylate-binding protein 1 OS=Chlorocebus aethiops GN=GBP1 PE=2 SV=1//3.31643e-137
CI01000142_00639097_00646597	inflammatory cytokines and receptors	IFN induced proteins and relevant	>ref|XP_016113815.1| guanylate-binding protein 1-like [Sinocyclocheilus grahami]	sp|P32455|GBP1_HUMAN Interferon-induced guanylate-binding protein 1 OS=Homo sapiens GN=GBP1 PE=1 SV=2//6.8999e-138
CI01000206_00168642_00177882	inflammatory cytokines and receptors	IFN induced proteins and relevant	>ref|XP_016110507.1| interferon-induced 35 kDa protein-like [Sinocyclocheilus grahami]	sp|Q9D8C4|IN35_MOUSE Interferon-induced 35 kDa protein homolog OS=Mus musculus GN=Ifi35 PE=2 SV=3//4.4539e-08
CI01000336_00180068_00182358	inflammatory cytokines and receptors	IFN induced proteins and relevant	>gb|KKF10360.1| Interferon-induced protein 44 [Larimichthys crocea]	-//-
CI01000339_07273820_07274266	inflammatory cytokines and receptors	IFN induced proteins and relevant	>ref|XP_016348863.1| dispanin subfamily A member 2b-like [Sinocyclocheilus anshuiensis]	sp|Q01628|IFM3_HUMAN Interferon-induced transmembrane protein 3 OS=Homo sapiens GN=IFITM3 PE=1 SV=2//1.1504e-13
CI01000353_00870691_00876366	inflammatory cytokines and receptors	IFN induced proteins and relevant	>gb|AMQ49178.1| interferon-inducible double stranded RNA dependent activator [Ctenopharyngodon idella]	sp|B0V3F8|PRKRA_DANRE Interferon-inducible double-stranded RNA-dependent protein kinase activator A homolog OS=Danio rerio GN=prkra PE=2 SV=2//2.77758e-147
CI01000640_00000004_00004775	inflammatory cytokines and receptors	IFN induced proteins and relevant	>ref|XP_016425750.1| interferon-induced very large GTPase 1-like [Sinocyclocheilus rhinocerous] ref|XP_016425751.1|	sp|A0JN92|URGCP_BOVIN Up-regulator of cell proliferation OS=Bos taurus GN=URGCP PE=2 SV=2//1.94863e-150
CI01067565_00000038_00000582	inflammatory cytokines and receptors	IFN induced proteins and relevant	>ref|XP_017207212.1| interferon-induced protein with tetratricopeptide repeats 1 [Danio rerio]	-//-
CI01093091_00000400_00000612	inflammatory cytokines and receptors	IFN induced proteins and relevant	>gb|KTG42893.1| hypothetical protein cypCar_00016986 [Cyprinus carpio]	sp|Q5RBE1|GBP1_PONAB Interferon-induced guanylate-binding protein 1 OS=Pongo abelii GN=GBP1 PE=2 SV=1//5.14773e-11
CI01106888_00000024_00001622	inflammatory cytokines and receptors	IFN induced proteins and relevant	>ref|XP_016385380.1| guanylate-binding protein 1-like [Sinocyclocheilus rhinocerous]	sp|P32456|GBP2_HUMAN Interferon-induced guanylate-binding protein 2 OS=Homo sapiens GN=GBP2 PE=1 SV=3//1.26496e-92
CI01180000_01758634_01764277	inflammatory cytokines and receptors	IFN induced proteins and relevant	>ref|XP_017214226.1| interferon-induced, double-stranded RNA-activated protein kinase isoform X2 [Danio rerio]	sp|Q63184|E2AK2_RAT Interferon-induced, double-stranded RNA-activated protein kinase OS=Rattus norvegicus GN=Eif2ak2 PE=1 SV=1//5.19813e-39
CI01180000_01766530_01776010	inflammatory cytokines and receptors	IFN induced proteins and relevant	>gb|AFV27009.1| double-stranded RNA-dependent protein kinase [Ctenopharyngodon idella]	sp|Q63184|E2AK2_RAT Interferon-induced, double-stranded RNA-activated protein kinase OS=Rattus norvegicus GN=Eif2ak2 PE=1 SV=1//4.08651e-09
CI01180000_05770782_05772080	inflammatory cytokines and receptors	IFN induced proteins and relevant	>gb|AAP42146.1| interferon-inducible protein IFI56 [Carassius auratus]	sp|Q5T764|IFT1B_HUMAN Interferon-induced protein with tetratricopeptide repeats 1B OS=Homo sapiens GN=IFIT1B PE=2 SV=1//1.03446e-53
CI01000059_02225299_02232300	inflammatory cytokines and receptors	IFNR	>ref|XP_016412713.1| interferon lambda receptor 1-like [Sinocyclocheilus rhinocerous]	-//-
CI01000212_00248890_00255557	inflammatory cytokines and receptors	IFNR	>gb|AGZ04472.1| cytokine receptor family member B5 [Ctenopharyngodon idella]	sp|K7NA32|IRA1A_ONCMY Interferon alpha/beta receptor 1a OS=Oncorhynchus mykiss GN=ifnar1a PE=2 SV=1//3.66474e-53
CI01050844_00000424_00001055	inflammatory cytokines and receptors	IFNR	>gb|AMT92200.1| cytokine receptor family member B2 [Ctenopharyngodon idella]	sp|V5JFY4|INRA2_ONCMY Interferon alpha/beta receptor 2 OS=Oncorhynchus mykiss GN=ifnar2 PE=2 SV=1//5.78471e-08
CI01000027_02230213_02233471	inflammatory cytokines and receptors	IIGP	>ref|XP_016137443.1| uncharacterized protein LOC107592442 [Sinocyclocheilus grahami]	sp|Q6NXR0|IIGP5_HUMAN Interferon-inducible GTPase 5 OS=Homo sapiens GN=IRGC PE=2 SV=1//3.39969e-23
CI01000027_06066013_06067182	inflammatory cytokines and receptors	IIGP	>ref|XP_016301397.1| interferon-inducible GTPase 5-like isoform X2 [Sinocyclocheilus anshuiensis]	sp|Q32KW9|IIGP5_BOVIN Interferon-inducible GTPase 5 OS=Bos taurus GN=IRGC PE=2 SV=1//5.30029e-66
CI01000027_06074183_06075352	inflammatory cytokines and receptors	IIGP	>ref|XP_016301396.1| interferon-inducible GTPase 5-like isoform X1 [Sinocyclocheilus anshuiensis]	sp|Q6AYF9|IIGP5_RAT Interferon-inducible GTPase 5 OS=Rattus norvegicus GN=Irgc PE=2 SV=1//2.1308e-83
CI01000027_06090424_06091746	inflammatory cytokines and receptors	IIGP	>gb|KTF91053.1| hypothetical protein cypCar_00030713 [Cyprinus carpio]	sp|Q6AYF9|IIGP5_RAT Interferon-inducible GTPase 5 OS=Rattus norvegicus GN=Irgc PE=2 SV=1//3.06938e-76
CI01000095_05492994_05494133	inflammatory cytokines and receptors	IIGP	>gb|KTF72910.1| hypothetical protein cypCar_00043817 [Cyprinus carpio]	sp|Q32KW9|IIGP5_BOVIN Interferon-inducible GTPase 5 OS=Bos taurus GN=IRGC PE=2 SV=1//4.72623e-34
CI01000319_02320956_02323836	inflammatory cytokines and receptors	IIGP	>gb|KTG02011.1| hypothetical protein cypCar_00033381 [Cyprinus carpio]	sp|Q32KW9|IIGP5_BOVIN Interferon-inducible GTPase 5 OS=Bos taurus GN=IRGC PE=2 SV=1//1.23447e-102
CI01000321_03148525_03149947	inflammatory cytokines and receptors	IIGP	>gb|KTF83399.1| hypothetical protein cypCar_00015466 [Cyprinus carpio]	sp|Q32KW9|IIGP5_BOVIN Interferon-inducible GTPase 5 OS=Bos taurus GN=IRGC PE=2 SV=1//8.34432e-94
CI01000321_03167446_03169899	inflammatory cytokines and receptors	IIGP	>ref|XP_016103375.1| interferon-inducible GTPase 5-like [Sinocyclocheilus grahami]	sp|Q32KW9|IIGP5_BOVIN Interferon-inducible GTPase 5 OS=Bos taurus GN=IRGC PE=2 SV=1//3.5345e-83
CI01000321_03180351_03181771	inflammatory cytokines and receptors	IIGP	>ref|XP_016300039.1| interferon-inducible GTPase 5-like [Sinocyclocheilus anshuiensis] ref|XP_016300040.1|	sp|Q32KW9|IIGP5_BOVIN Interferon-inducible GTPase 5 OS=Bos taurus GN=IRGC PE=2 SV=1//4.01122e-105
CI01000321_03186100_03187507	inflammatory cytokines and receptors	IIGP	>gb|KTG02013.1| hypothetical protein cypCar_00033379 [Cyprinus carpio]	sp|Q32KW9|IIGP5_BOVIN Interferon-inducible GTPase 5 OS=Bos taurus GN=IRGC PE=2 SV=1//2.88669e-103
CI01000350_01289098_01292899	inflammatory cytokines and receptors	IIGP	>ref|XP_016307067.1| interferon-inducible GTPase 5-like [Sinocyclocheilus anshuiensis]	sp|Q6AYF9|IIGP5_RAT Interferon-inducible GTPase 5 OS=Rattus norvegicus GN=Irgc PE=2 SV=1//6.30613e-78
CI01000364_00294611_00295771	inflammatory cytokines and receptors	IIGP	>gb|KTF84513.1| hypothetical protein cypCar_00042676 [Cyprinus carpio]	sp|Q6NXR0|IIGP5_HUMAN Interferon-inducible GTPase 5 OS=Homo sapiens GN=IRGC PE=2 SV=1//2.63226e-65
CI01053180_00000065_00001155	inflammatory cytokines and receptors	IIGP	>gb|KTF84514.1| hypothetical protein cypCar_00042675 [Cyprinus carpio]	sp|Q6AYF9|IIGP5_RAT Interferon-inducible GTPase 5 OS=Rattus norvegicus GN=Irgc PE=2 SV=1//3.42966e-76
CI01070944_00001024_00001762	inflammatory cytokines and receptors	IIGP	>ref|XP_016301394.1| uncharacterized protein LOC107657701 isoform X1 [Sinocyclocheilus anshuiensis]	sp|Q32KW9|IIGP5_BOVIN Interferon-inducible GTPase 5 OS=Bos taurus GN=IRGC PE=2 SV=1//1.35868e-43
CI01000058_03112748_03117231	inflammatory cytokines and receptors	IL10	>gb|AEA50953.1| interleukin-10 [Ctenopharyngodon idella] gb|AFH58708.1|	sp|Q6A2H4|IL10_CHICK Interleukin-10 OS=Gallus gallus GN=IL10 PE=2 SV=2//1.09622e-27
CI01000308_00750618_00755764	inflammatory cytokines and receptors	IL10R	>gb|AGV15830.1| interleukin-10 receptor 1 [Ctenopharyngodon idella]	-//-
CI01000350_00650752_00674046	inflammatory cytokines and receptors	IL10R	>gb|AGW21650.1| cytokine receptor family member B1 [Ctenopharyngodon idella]	sp|Q61190|I10R2_MOUSE Interleukin-10 receptor subunit beta OS=Mus musculus GN=Il10rb PE=1 SV=1//2.1458e-06
CI01000350_00866314_00877632	inflammatory cytokines and receptors	IL10R	>gb|AHJ11133.1| CRFB4 [Ctenopharyngodon idella]	sp|Q61190|I10R2_MOUSE Interleukin-10 receptor subunit beta OS=Mus musculus GN=Il10rb PE=1 SV=1//1.14523e-21
CI01000016_05381573_05383796	inflammatory cytokines and receptors	IL11	>emb|CAG14936.1| interleukin-11 [Cyprinus carpio]	sp|Q99MF5|IL11_RAT Interleukin-11 OS=Rattus norvegicus GN=Il11 PE=2 SV=1//4.72411e-06
CI01000321_03674424_03676748	inflammatory cytokines and receptors	IL11	>ref|XP_016407232.1| interleukin-11-like [Sinocyclocheilus rhinocerous]	-//-
CI01000000_12822349_12826037	inflammatory cytokines and receptors	IL12	>gb|AHK80893.1| IL-12 p40 [Ctenopharyngodon idella]	sp|Q61729|IL12B_MARMO Interleukin-12 subunit beta OS=Marmota monax GN=IL12B PE=2 SV=1//5.10733e-26
CI01000003_01907347_01909263	inflammatory cytokines and receptors	IL12	>ref|XP_016417561.1| interleukin-12 subunit alpha-like [Sinocyclocheilus rhinocerous]	sp|Q91ZK6|IL12A_SIGHI Interleukin-12 subunit alpha OS=Sigmodon hispidus GN=IL12A PE=2 SV=1//1.39673e-07
CI01000013_11596784_11604320	inflammatory cytokines and receptors	IL12	>ref|XP_016308490.1| interleukin-12 subunit beta-like [Sinocyclocheilus anshuiensis]	sp|Q9XSQ5|IL12B_HORSE Interleukin-12 subunit beta OS=Equus caballus GN=IL12B PE=2 SV=1//1.1001e-06
[truncated: 2,480 more rows]

## Sheet: information of the library
Immune process	Total
Acute phase reactions	33
[truncated: 345 more rows]
