# Supplementary material for: Integrative Transcriptomic and microRNAomic Profiling Reveals Immune Mechanism for the Resilience to Soybean Meal Stress in Fish Gut and Liver
Source: Front Physiol. 2018 Sep 10;9:1154. doi: 10.3389/fphys.2018.01154 (PMC6140834; doi:10.3389/fphys.2018.01154)
Supplement: Supplementary file 2 [file Table_2.xlsx]

## Sheet:  validation of miRNA
gene name	Primers	Compared	Fold change in Q-PCR	Fold change between different stages	R^2
dre-miR-23b	F：CGGATCACATTGCCAGGGA	gut: 3w vs 0d	0.615652	0.782075	0.907
	RT：GTCGTATCCAGTGCAGGGTCCGAGGTATTCGCACTGGATACGACTGGTAA	gut: 7w vs 5w	1.66849	2.14403
dre-miR-203a-3p	F：GCCGCGTGAAATGTTTAGGAC	gut: 3w vs 0d	0.317869	0.498166
	RT：GTCGTATCCAGTGCAGGGTCCGAGGTATTCGCACTGGATACGACCAAGTG	gut: 7w vs 5w	0.34489	0.105424
dre-miR-200a-5p	F：CGCCATCTTACCGGACAGT	gut: 3w vs 0d	0.850899	0.822123
dre-miR-26b	F：CGCCGTTCAAGTAATCCAGGA	gut: 5w vs 3w	0.779739	0.756078
	RT：GTCGTATCCAGTGCAGGGTCCGAGGTATTCGCACTGGATACGACAACCTA	gut: 7w vs 5w	0.69535	0.614895
dre-miR-129-5p	F：CGCTTTTTGCGGTCTGGG	gut: 5w vs 3w	0.827972	0.587427
dre-miR-27a-5p	F：CGCAGGACTTAGCTCACTCTG	gut: 5w vs 3w	1.85057	1.6979
dre-miR-100-5p	F：CGCAACCCGTAGATCCGAA	gut: 7w vs 5w	1.6311	1.9176
dre-miR-181a-2-3p	F：GCCTACCATCGACCGTTGAC	gut: 7w vs 5w	2.16378	1.97017
dre-miR-182-5p	F：GCCGTTTGGCAATGGTAGAA	gut: 7w vs 5w	2.59963	3.80963
dre-miR-183-5p	F：GCCGTATGGCACTGGTAGAAT	gut: 7w vs 5w	1.98949	2.88261
dre-miR-205-5p	F：GCCTCCTTCATTCCACCGG	gut: 7w vs 5w	0.34999	0.0937522
dre-miR-216a	F：GCCGTAATCTCAGCTGGCAA	gut: 7w vs 5w	0.602304	0.355724
dre-miR-217	F：GCCGTACTGCATCAGGAACT	gut: 7w vs 5w	0.594838	0.330678

## Sheet: validation of mRNA
Gene ID	gene name	Primers	Compared	Fold change in qPCR	Fold change between different stages	R^2
CI01000340_10252718_10253859	CISH	F: 5'ATCTGGATGCCTCAGGTTGGT 3'	gut: 5w vs 3w	1.6252	1.7576	0.943
		R: 5'GGGTGGCTGCTGTCCCGTAT 3'	gut: 7w vs 5w	0.363039	0.399106
			liver: 7w vs 5w	4.07305	4.0703
CI01000004_12390372_12391923	CCR9	F: 5'GAAGGCGATGACGGATGTTTAC 3'	gut: 5w vs 3w	1.6918	1.5713
		R: 5'GCTGCTGAAGAAGTTGATTTTGTA 3'	liver: 5w vs 3w	2.2144	1.6045
CI01000013_11392513_11399953	ANLN	F: 5'AGGAGCCTCTTGACCACAGC 3'	liver: 5w vs 3w	4.48835	4.3622
		R: 5'GGGCGGCAGGGTTAGAAAGT 3'
CI01000300_01381458_01383409	Fibrinogen8	F: 5'AACCTTTGACCATGCCGTTGATA 3'	liver: 5w vs 3w	0.438605	0.493949
		R: 5'GAACAGCCGACTGAAGTTTTAGT 3'
CI01000053_02891966_02895382	HSP13	F: 5'ACCCAGGACCCTCAAGTTCA 3'	liver: 5w vs 3w	1.42013	1.425
		R: 5'ACGGTTTCAATAGGTGCCAGA 3'
CI01000082_04619826_04620686	CEBPD	F: 5'CGCGTTTTACGCACCGATCAA 3'	gut: 3w vs 0d	0.484829	0.478813
		R: 5'TCGGTTGTCCCGTGTGCATGA 3'	gut: 5w vs 3w	2.35673	2.4589
CI01000051_07378590_07389158	BSEP	F: 5'AGCAGCACGACAGATTCAGATTA 3'	gut: 3w vs 0d	0.302399	0.28331
		R: 5'CTCCCACAGAGGTGCAGTCAA 3'	gut: 5w vs 3w	5.49302	4.5758
CI01000339_03376850_03378630	KLF9	F: 5'GGGATTCCGCGAAGTAGTTTC 3'	gut: 3w vs 0d	0.30459	0.324233
		R: 5'GTCCAGAGTCCATACTGACAA 3'	gut: 5w vs 3w	3.34561	4.4632
CI01000006_03270739_03288631	CFB	F: 5'GGAGGGAGCTTTGTTCTTTCTA 3'	gut: 5w vs 3w	3.5274	3.8333
		R: 5'GTCCAGAGTCCATACTGACAA 3'
CI01000027_01843365_01850501	CD22	F: 5'ACCTACACCTGCCGCCCAATA 3'	liver: 7w vs 5w	1.74392	1.9532
		R: 5'ATGGTGTAGCGAGGAGCATATC 3'
CI01000186_00156270_00161766	LRMP	F: 5'CCATCATGGACAGACTGGGATTAA 3'	liver: 3w vs 0d	3.15064	3.6918
		R: 5'GCGTGTACTGGTCGCAGTGAA 3'	liver: 5w vs 3w	0.246479	0.290099
			liver: 7w vs 5w	2.18614	2.6203
Novel01091	TCR	F: 5'GTCCTTCCATTTATTGTGACTCAA 3'	gut: 3w vs 0d	1.53552	1.4734
		R: 5'TCACAGTGAGATTGTATGCACAAA 3'
CI01000030_03018776_03042194	FGF	F: 5'GTTCGCCTGCGACGCCTCTA 3'	gut: 7w vs 5w	0.237616	0.224754
		R: 5'CCATCAGACTGTCAGCGTAATTC 3'
CI01000053_01403266_01462721	NCAM1	F: 5'TTCAACTGGAGAGTGGGGATAA 3'	liver: 3w vs 0d	0.278127	0.281357
		R: 5'TTGCTCTCCCCAGCTTTGTTC 3'
CI01180000_07403482_07412752	Hells	F: 5'CTGCTGTATCATGGTCCTCAAA 3'	liver: 7w vs 5w	0.346435	0.407481
		R: 5'CCGGTCTCTCATGGCAATTTC 3'
