# Supplementary material for: Integrative Transcriptomic and microRNAomic Profiling Reveals Immune Mechanism for the Resilience to Soybean Meal Stress in Fish Gut and Liver
Source: Front Physiol. 2018 Sep 10;9:1154. doi: 10.3389/fphys.2018.01154 (PMC6140834; doi:10.3389/fphys.2018.01154)
Supplement: Supplementary file 7 [file Table_7.XLSX]

## Sheet: liver 0d
Gene ID	immune Process	Immune gene categery	Blasted with NR	Blasted with swiss prot
CI01000300_01387744_01388660	acute phase reactions	fibrinogen	>ref|XP_016375380.1| fibrinogen alpha chain-like [Sinocyclocheilus rhinocerous]	sp|P02672|FIBA_BOVIN Fibrinogen alpha chain OS=Bos taurus GN=FGA PE=1 SV=5//5.75406e-23
CI01035621_00000372_00001066	acute phase reactions	fibrinogen	>gb|KTG36936.1| hypothetical protein cypCar_00030030 [Cyprinus carpio]	sp|O93526|FGL1L_CHICK Fibrinogen-like protein 1-like protein OS=Gallus gallus PE=1 SV=2//1.42466e-39
CI01000300_01384469_01386368	acute phase reactions	fibrinogen	>ref|XP_016432191.1| fibrinogen alpha chain-like [Sinocyclocheilus rhinocerous]	sp|P14448|FIBA_CHICK Fibrinogen alpha chain OS=Gallus gallus GN=FGA PE=1 SV=4//1.10355e-11
CI01000300_10370185_10373703	acute phase reactions	fibrinogen	>gb|ADF97606.1| fibrinogen gamma polypeptide [Hypophthalmichthys molitrix]	sp|P02679|FIBG_HUMAN Fibrinogen gamma chain OS=Homo sapiens GN=FGG PE=1 SV=3//7.31785e-155
CI01000300_01381458_01383409	acute phase reactions	fibrinogen	>ref|XP_003197669.3| fibrinogen alpha chain-like [Danio rerio]	sp|P14448|FIBA_CHICK Fibrinogen alpha chain OS=Gallus gallus GN=FGA PE=1 SV=4//5.17068e-24
CI01000300_01373306_01377544	acute phase reactions	fibrinogen	>ref|XP_016347281.1| fibrinogen beta chain-like [Sinocyclocheilus anshuiensis]	sp|P02675|FIBB_HUMAN Fibrinogen beta chain OS=Homo sapiens GN=FGB PE=1 SV=2//0
CI01000043_06289433_06294679	acute phase reactions	haptoglobin	>ref|XP_016308655.1| haptoglobin-like isoform X2 [Sinocyclocheilus anshuiensis]	sp|P19007|HPT_RABIT Haptoglobin OS=Oryctolagus cuniculus GN=HP PE=1 SV=2//4.44152e-36
CI01000009_02358636_02361913	acute phase reactions	hemopexin	>ref|XP_016344330.1| hemopexin isoform X1 [Sinocyclocheilus anshuiensis]	sp|Q6PHG2|HEMO_DANRE Hemopexin OS=Danio rerio GN=hpx PE=2 SV=2//0
CI01132743_00000285_00002066	acute phase reactions	macroglobulin	>gb|AAR00337.1| alpha-2-macroglobulin, partial [Ctenopharyngodon idella]	sp|P14046|A1I3_RAT Alpha-1-inhibitor 3 OS=Rattus norvegicus GN=A1i3 PE=1 SV=1//1.13131e-62
CI01000072_04635652_04646429	acute phase reactions	macroglobulin	>ref|XP_016128994.1| alpha-2-macroglobulin-like [Sinocyclocheilus grahami]	sp|P06238|A2MG_RAT Alpha-2-macroglobulin OS=Rattus norvegicus GN=A2m PE=2 SV=2//1.0311e-52
CI01130080_00000087_00000371	acute phase reactions	macroglobulin	>ref|XP_016375596.1| alpha-2-macroglobulin-like protein 1 [Sinocyclocheilus rhinocerous]	sp|Q61838|A2M_MOUSE Alpha-2-macroglobulin OS=Mus musculus GN=A2m PE=1 SV=3//4.64185e-06
CI01047044_00000069_00000758	acute phase reactions	macroglobulin	>ref|XP_016308319.1| pregnancy zone protein-like, partial [Sinocyclocheilus anshuiensis]	sp|Q61838|A2M_MOUSE Alpha-2-macroglobulin OS=Mus musculus GN=A2m PE=1 SV=3//7.19035e-48
CI01000053_00019833_00041450	acute phase reactions	macroglobulin	>ref|XP_016308401.1| alpha-2-macroglobulin-like isoform X2 [Sinocyclocheilus anshuiensis]	sp|P28666|MUG2_MOUSE Murinoglobulin-2 OS=Mus musculus GN=Mug2 PE=2 SV=2//0
CI01047036_00000055_00001653	acute phase reactions	macroglobulin	>ref|XP_016308321.1| alpha-2-macroglobulin-like, partial [Sinocyclocheilus anshuiensis]	sp|Q5R4N8|A2MG_PONAB Alpha-2-macroglobulin OS=Pongo abelii GN=A2M PE=2 SV=1//3.83365e-60
CI01000072_04665875_04678048	acute phase reactions	macroglobulin	>dbj|BAA85038.1| alpha-2-macroglobulin-1 [Cyprinus carpio]	sp|Q5R4N8|A2MG_PONAB Alpha-2-macroglobulin OS=Pongo abelii GN=A2M PE=2 SV=1//3.92169e-29
CI01000072_04648326_04662198	acute phase reactions	macroglobulin	>dbj|BAA85038.1| alpha-2-macroglobulin-1 [Cyprinus carpio]	sp|Q5R4N8|A2MG_PONAB Alpha-2-macroglobulin OS=Pongo abelii GN=A2M PE=2 SV=1//2.21447e-179
CI01000072_04721539_04727645	acute phase reactions	macroglobulin	>dbj|BAA85038.1| alpha-2-macroglobulin-1 [Cyprinus carpio]	sp|P01023|A2MG_HUMAN Alpha-2-macroglobulin OS=Homo sapiens GN=A2M PE=1 SV=3//0
CI01000191_00810914_00830686	acute phase reactions	macroglobulin	>dbj|BAA85038.1| alpha-2-macroglobulin-1 [Cyprinus carpio]	sp|P06238|A2MG_RAT Alpha-2-macroglobulin OS=Rattus norvegicus GN=A2m PE=2 SV=2//0
CI01000004_15760841_15761919	acute phase reactions	MBL	>gb|AIX94458.1| mannan-binding lectin [Ctenopharyngodon idella]	sp|Q5U9S1|MBL1_PIG Mannose-binding protein A OS=Sus scrofa GN=MBL1 PE=1 SV=1//3.03585e-29
CI01036343_00000082_00000901	acute phase reactions	MBL	>gb|AIX94457.1| galactose-binding lectin [Ctenopharyngodon idella]	sp|Q66S65|MBL2_PAPPA Mannose-binding protein C OS=Papio papio GN=MBL2 PE=3 SV=1//5.96474e-16
CI01000029_03746973_03752660	acute phase reactions	plasminogen	>ref|XP_016329762.1| plasminogen-like [Sinocyclocheilus anshuiensis]	sp|Q01177|PLMN_RAT Plasminogen OS=Rattus norvegicus GN=Plg PE=2 SV=2//1.30101e-09
CI01000340_16184729_16192901	acute phase reactions	plasminogen	>gb|AHK09952.1| plasminogen [Ctenopharyngodon idella]	sp|P26927|HGFL_HUMAN Hepatocyte growth factor-like protein OS=Homo sapiens GN=MST1 PE=1 SV=2//0
CI01000105_01177457_01178043	acute phase reactions	SA and relavant	>ref|XP_009301222.1| serum amyloid A protein isoform X1 [Danio rerio]	sp|P81491|SAA5_MESAU Serum amyloid A-5 protein OS=Mesocricetus auratus PE=1 SV=1//3.08452e-34
CI01000013_12459982_12465113	adapters effectors and signal transducers	Programmed cell death protein	>ref|XP_016339136.1| programmed cell death protein 10-A [Sinocyclocheilus anshuiensis] ref|XP_016364729.1|	sp|Q6PHH3|PD10A_DANRE Programmed cell death protein 10-A OS=Danio rerio GN=pdcd10a PE=1 SV=2//1.66783e-122
CI01000015_06426816_06439699	adapters effectors and signal transducers	Programmed cell death protein	>ref|XP_016379965.1| programmed cell death protein 4-like isoform X1 [Sinocyclocheilus rhinocerous]	sp|Q61823|PDCD4_MOUSE Programmed cell death protein 4 OS=Mus musculus GN=Pdcd4 PE=1 SV=1//4.82765e-135
CI01000105_01538450_01543209	adapters effectors and signal transducers	Programmed cell death protein	>ref|XP_016401306.1| programmed cell death protein 7 [Sinocyclocheilus rhinocerous]	sp|Q8N8D1|PDCD7_HUMAN Programmed cell death protein 7 OS=Homo sapiens GN=PDCD7 PE=1 SV=1//6.84169e-57
CI01000054_01422305_01429659	adapters effectors and signal transducers	Programmed cell death protein	>ref|XP_016136314.1| programmed cell death 6-interacting protein-like isoform X2 [Sinocyclocheilus grahami]	sp|Q9W6C5|PDC6I_XENLA Programmed cell death 6-interacting protein OS=Xenopus laevis GN=pdcd6ip PE=1 SV=1//0
CI01000012_12691707_12693855	adapters effectors and signal transducers	Programmed cell death protein	>ref|XP_016326633.1| programmed cell death protein 2-like [Sinocyclocheilus anshuiensis]	sp|Q2YDC9|PDCD2_BOVIN Programmed cell death protein 2 OS=Bos taurus GN=PDCD2 PE=2 SV=1//2.15508e-108
CI01000120_01081730_01089632	adapters effectors and signal transducers	Programmed cell death protein	>ref|XP_016410381.1| programmed cell death protein 2-like [Sinocyclocheilus rhinocerous]	sp|Q5ZID2|PDD2L_CHICK Programmed cell death protein 2-like OS=Gallus gallus GN=PDCD2L PE=2 SV=1//2.44718e-87
CI01000004_14934532_14938094	adapters effectors and signal transducers	Programmed cell death protein	>ref|XP_016336157.1| programmed cell death protein 10-B-like [Sinocyclocheilus anshuiensis]	sp|Q6NWL1|PD10B_DANRE Programmed cell death protein 10-B OS=Danio rerio GN=pdcd10b PE=1 SV=1//1.04976e-65
CI01000300_10619074_10633587	adapters effectors and signal transducers	Programmed cell death protein	>ref|XP_016140805.1| programmed cell death protein 4-like isoform X1 [Sinocyclocheilus grahami] ref|XP_016140806.1|	sp|Q61823|PDCD4_MOUSE Programmed cell death protein 4 OS=Mus musculus GN=Pdcd4 PE=1 SV=1//1.75588e-105
CI01000053_03405451_03427728	adapters effectors and signal transducers	Programmed cell death protein	>ref|NP_957471.1| programmed cell death protein 5 [Danio rerio] gb|AAH46067.1|	sp|P56812|PDCD5_MOUSE Programmed cell death protein 5 OS=Mus musculus GN=Pdcd5 PE=1 SV=3//4.5176e-65
CI01000012_05565127_05567009	adapters effectors and signal transducers	CD276	>ref|XP_016407631.1| programmed cell death 1 ligand 1-like [Sinocyclocheilus rhinocerous]	sp|Q5ZPR3|CD276_HUMAN CD276 antigen OS=Homo sapiens GN=CD276 PE=1 SV=1//2.262e-17
CI01000012_05523886_05527548	adapters effectors and signal transducers	CD276	>ref|XP_016407631.1| programmed cell death 1 ligand 1-like [Sinocyclocheilus rhinocerous]	sp|Q5ZPR3|CD276_HUMAN CD276 antigen OS=Homo sapiens GN=CD276 PE=1 SV=1//6.69438e-17
CI01000026_06844800_06874226	adapters effectors and signal transducers	CD81	>ref|XP_016090660.1| CD81 protein-like [Sinocyclocheilus grahami]	sp|P60034|CD81_PANTR CD81 antigen OS=Pan troglodytes GN=CD81 PE=2 SV=1//3.23459e-101
CI01000000_13926605_13928231	adapters effectors and signal transducers	chemotaxin	>gb|ADU52987.1| leukocyte cell-derived chemotaxin 2 [Ctenopharyngodon idella]	sp|O88803|LECT2_MOUSE Leukocyte cell-derived chemotaxin-2 OS=Mus musculus GN=Lect2 PE=1 SV=1//8.51908e-49
CI01000058_04777182_04780095	adapters effectors and signal transducers	CIS	>ref|XP_016299208.1| cytokine-inducible SH2-containing protein-like isoform X1 [Sinocyclocheilus anshuiensis]	sp|Q9PW70|CISH_CHICK Cytokine-inducible SH2-containing protein OS=Gallus gallus GN=CISH PE=2 SV=1//1.66831e-21
CI01000340_10252718_10253859	adapters effectors and signal transducers	CIS	>gb|ADC54227.1| cytokine-inducible Src homology 2 [Ctenopharyngodon idella]	sp|Q9PW70|CISH_CHICK Cytokine-inducible SH2-containing protein OS=Gallus gallus GN=CISH PE=2 SV=1//2.27282e-47
CI01000221_00092934_00109977	adapters effectors and signal transducers	CSFR	>gb|AGW43285.1| macrophage colony stimulating factor receptor [Ctenopharyngodon idella]	sp|Q9I8N6|CSF1R_DANRE Macrophage colony-stimulating factor 1 receptor OS=Danio rerio GN=csf1r PE=2 SV=1//5.44419e-11
CI01000016_04428669_04441464	adapters effectors and signal transducers	DEDD	>ref|XP_016379669.1| DNA-binding death effector domain-containing protein 2-like [Sinocyclocheilus rhinocerous]	sp|Q8WXF8|DEDD2_HUMAN DNA-binding death effector domain-containing protein 2 OS=Homo sapiens GN=DEDD2 PE=1 SV=1//3.58844e-67
CI01000010_06102935_06103344	adapters effectors and signal transducers	DEDD	>ref|XP_016431135.1| death effector domain-containing protein-like [Sinocyclocheilus rhinocerous]	sp|O75618|DEDD_HUMAN Death effector domain-containing protein OS=Homo sapiens GN=DEDD PE=1 SV=1//9.01635e-75
CI01000065_01955024_01969974	adapters effectors and signal transducers	G-CSFR	>ref|XP_016399649.1| granulocyte colony-stimulating factor receptor-like [Sinocyclocheilus rhinocerous]	sp|Q99062|CSF3R_HUMAN Granulocyte colony-stimulating factor receptor OS=Homo sapiens GN=CSF3R PE=1 SV=1//1.4387e-45
CI01088662_00000125_00000907	adapters effectors and signal transducers	granzyme	>emb|CAM56344.1| novel protein containing trypsin domains, partial [Danio rerio]	sp|P04187|GRAB_MOUSE Granzyme B(G,H) OS=Mus musculus GN=Gzmb PE=1 SV=1//5.23782e-17
CI01000030_02678940_02684491	adapters effectors and signal transducers	granzyme	>ref|XP_016382569.1| granzyme-like protein 1 [Sinocyclocheilus rhinocerous]	sp|P43430|MCPT8_MOUSE Mast cell protease 8 OS=Mus musculus GN=Mcpt8 PE=2 SV=1//1.3556e-21
CI01000012_12142558_12152757	adapters effectors and signal transducers	IKK and related	>ref|XP_016098582.1| inhibitor of nuclear factor kappa-B kinase subunit alpha [Sinocyclocheilus grahami]	sp|Q4G3H4|IKKA_DANRE Inhibitor of nuclear factor kappa-B kinase subunit alpha OS=Danio rerio GN=chuk PE=1 SV=1//0
CI01000010_12057600_12088117	adapters effectors and signal transducers	IKK and related	>gb|ALS87698.1| inhibitor of nuclear factor kappa-B kinase subunit beta [Ctenopharyngodon idella]	sp|O14920|IKKB_HUMAN Inhibitor of nuclear factor kappa-B kinase subunit beta OS=Homo sapiens GN=IKBKB PE=1 SV=1//0
CI01000020_04813284_04816943	adapters effectors and signal transducers	IRAK	>gb|KTF87156.1| hypothetical protein cypCar_00038405 [Cyprinus carpio]	sp|Q9Y616|IRAK3_HUMAN Interleukin-1 receptor-associated kinase 3 OS=Homo sapiens GN=IRAK3 PE=1 SV=2//4.29603e-96
CI01000010_09381388_09393078	adapters effectors and signal transducers	IRAK	>gb|AFM09716.1| IRAK-1 [Ctenopharyngodon idella]	sp|Q2LGB3|IRAK1_BOVIN Interleukin-1 receptor-associated kinase 1 OS=Bos taurus GN=IRAK1 PE=2 SV=2//2.46215e-80
CI01000340_04809014_04832590	adapters effectors and signal transducers	JAK	>gb|AMK47891.1| janus kinase 1 [Ctenopharyngodon idella]	sp|O12990|JAK1_DANRE Tyrosine-protein kinase JAK1 OS=Danio rerio GN=jak1 PE=1 SV=1//0
CI01000211_00090092_00102914	adapters effectors and signal transducers	JAK	>ref|XP_016401826.1| tyrosine-protein kinase JAK2 [Sinocyclocheilus rhinocerous] ref|XP_016401827.1|	sp|O19064|JAK2_PIG Tyrosine-protein kinase JAK2 OS=Sus scrofa GN=JAK2 PE=2 SV=1//0
CI01000004_01605140_01622364	adapters effectors and signal transducers	JAK	>ref|XP_016333575.1| tyrosine-protein kinase JAK1-like [Sinocyclocheilus anshuiensis] ref|XP_016333576.1|	sp|O12990|JAK1_DANRE Tyrosine-protein kinase JAK1 OS=Danio rerio GN=jak1 PE=1 SV=1//0
CI01000080_01442459_01464557	adapters effectors and signal transducers	JAK	>ref|XP_016383392.1| tyrosine-protein kinase JAK2-like [Sinocyclocheilus rhinocerous] ref|XP_016383393.1|	sp|O19064|JAK2_PIG Tyrosine-protein kinase JAK2 OS=Sus scrofa GN=JAK2 PE=2 SV=1//0
CI01000063_00864936_00881531	adapters effectors and signal transducers	Lysosomal protein	>ref|XP_016425053.1| lysosomal acid lipase/cholesteryl ester hydrolase-like [Sinocyclocheilus rhinocerous]	sp|P38571|LICH_HUMAN Lysosomal acid lipase/cholesteryl ester hydrolase OS=Homo sapiens GN=LIPA PE=1 SV=2//3.49923e-145
CI01000306_06289571_06299875	adapters effectors and signal transducers	Lysosomal protein	>ref|XP_016404179.1| lysosomal alpha-mannosidase [Sinocyclocheilus rhinocerous]	sp|O00754|MA2B1_HUMAN Lysosomal alpha-mannosidase OS=Homo sapiens GN=MAN2B1 PE=1 SV=3//0
CI01000090_01036633_01042172	adapters effectors and signal transducers	Lysosomal protein	>ref|XP_016299408.1| lysosomal acid phosphatase-like isoform X1 [Sinocyclocheilus anshuiensis]	sp|P20611|PPAL_RAT Lysosomal acid phosphatase OS=Rattus norvegicus GN=Acp2 PE=1 SV=1//2.08878e-141
CI01000340_17122774_17130168	adapters effectors and signal transducers	Lysosomal protein	>ref|XP_016312598.1| lysosomal protective protein-like [Sinocyclocheilus anshuiensis]	sp|P10619|PPGB_HUMAN Lysosomal protective protein OS=Homo sapiens GN=CTSA PE=1 SV=2//0
CI01000012_03736684_03742335	adapters effectors and signal transducers	Lysosomal protein	>ref|XP_007253275.1| probable lysosomal cobalamin transporter [Astyanax mexicanus]	sp|Q5PR61|LMBD1_DANRE Probable lysosomal cobalamin transporter OS=Danio rerio GN=lmbrd1 PE=2 SV=1//2.5993e-27
CI01180000_01592917_01610651	adapters effectors and signal transducers	Lysosomal protein	>ref|XP_016393931.1| lysosomal-trafficking regulator-like [Sinocyclocheilus rhinocerous]	sp|Q99698|LYST_HUMAN Lysosomal-trafficking regulator OS=Homo sapiens GN=LYST PE=1 SV=3//0
CI01000374_00056268_00065956	adapters effectors and signal transducers	Lysosomal protein	>ref|NP_001103329.2| lysosomal thioesterase PPT2 precursor [Danio rerio] emb|CAM56702.1|	sp|Q6PCJ9|PPT2A_XENLA Lysosomal thioesterase PPT2-A OS=Xenopus laevis GN=ppt2-a PE=2 SV=1//9.59747e-139
CI01000054_06990478_06999311	adapters effectors and signal transducers	Lysosomal protein	>ref|NP_956392.1| lysosomal-associated transmembrane protein 4B [Danio rerio] gb|AAH59484.1|	sp|Q5U1W4|LAP4B_RAT Lysosomal-associated transmembrane protein 4B OS=Rattus norvegicus GN=Laptm4b PE=2 SV=1//6.31965e-103
CI01000026_11203781_11212074	adapters effectors and signal transducers	Lysosomal protein	>ref|XP_016299408.1| lysosomal acid phosphatase-like isoform X1 [Sinocyclocheilus anshuiensis]	sp|P20611|PPAL_RAT Lysosomal acid phosphatase OS=Rattus norvegicus GN=Acp2 PE=1 SV=1//2.4025e-154
CI01000154_00051818_00061886	adapters effectors and signal transducers	Lysosomal protein	>ref|XP_016318530.1| lysosomal Pro-X carboxypeptidase-like [Sinocyclocheilus anshuiensis] ref|XP_016318537.1|	sp|Q2TA14|PCP_BOVIN Lysosomal Pro-X carboxypeptidase OS=Bos taurus GN=PRCP PE=2 SV=1//0
CI01000054_00992036_01004247	adapters effectors and signal transducers	Lysosomal protein	>ref|XP_016411432.1| lysosomal-associated transmembrane protein 4B-like [Sinocyclocheilus rhinocerous]	sp|Q61168|LAPM5_MOUSE Lysosomal-associated transmembrane protein 5 OS=Mus musculus GN=Laptm5 PE=1 SV=1//4.00218e-06
CI01000012_03633636_03709136	adapters effectors and signal transducers	Lysosomal protein	>ref|XP_016090890.1| probable lysosomal cobalamin transporter [Sinocyclocheilus grahami]	sp|Q5PR61|LMBD1_DANRE Probable lysosomal cobalamin transporter OS=Danio rerio GN=lmbrd1 PE=2 SV=1//0
CI01000319_00172587_00177643	adapters effectors and signal transducers	Lysosomal protein	>ref|XP_016309054.1| glycosylated lysosomal membrane protein-like isoform X1 [Sinocyclocheilus anshuiensis]	sp|Q66HW4|GLMP_DANRE Glycosylated lysosomal membrane protein OS=Danio rerio GN=glmp PE=2 SV=1//0
CI01000300_01006794_01019023	adapters effectors and signal transducers	Lysosomal protein	>ref|XP_016390119.1| lysosomal alpha-glucosidase-like [Sinocyclocheilus rhinocerous]	sp|P70699|LYAG_MOUSE Lysosomal alpha-glucosidase OS=Mus musculus GN=Gaa PE=1 SV=2//0
CI01180000_01618180_01626362	adapters effectors and signal transducers	Lysosomal protein	>ref|XP_016345187.1| LOW QUALITY PROTEIN: lysosomal-trafficking regulator-like [Sinocyclocheilus anshuiensis]	sp|Q99698|LYST_HUMAN Lysosomal-trafficking regulator OS=Homo sapiens GN=LYST PE=1 SV=3//8.27032e-151
CI01000029_04138798_04141675	adapters effectors and signal transducers	Lysosomal protein	>gb|KTF87068.1| hypothetical protein cypCar_00008285 [Cyprinus carpio]	sp|Q5ZML7|LAP4A_CHICK Lysosomal-associated transmembrane protein 4A OS=Gallus gallus GN=LAPTM4A PE=2 SV=1//4.86374e-109
CI01000026_07537510_07596897	adapters effectors and signal transducers	MAP	>ref|XP_009301481.1| dual specificity mitogen-activated protein kinase kinase 5 isoform X2 [Danio rerio]	sp|Q13163|MP2K5_HUMAN Dual specificity mitogen-activated protein kinase kinase 5 OS=Homo sapiens GN=MAP2K5 PE=1 SV=2//2.03721e-44
CI01000030_03719059_03726730	adapters effectors and signal transducers	MAP	>ref|NP_001032468.2| dual specificity mitogen-activated protein kinase kinase 2 [Danio rerio] gb|ABQ95652.1|	sp|Q90321|MP2K2_CYPCA Dual specificity mitogen-activated protein kinase kinase 2 OS=Cyprinus carpio GN=map2k2 PE=2 SV=1//0
CI01070442_00000512_00001102	adapters effectors and signal transducers	MAP	>ref|XP_016149290.1| dual specificity mitogen-activated protein kinase kinase 4-like [Sinocyclocheilus grahami]	sp|P47809|MP2K4_MOUSE Dual specificity mitogen-activated protein kinase kinase 4 OS=Mus musculus GN=Map2k4 PE=1 SV=2//1.31918e-57
CI01000013_04561253_04567647	adapters effectors and signal transducers	MAP	>ref|XP_016320795.1| dual specificity mitogen-activated protein kinase kinase 1-like [Sinocyclocheilus anshuiensis]	sp|Q91447|MP2K1_SERCA Dual specificity mitogen-activated protein kinase kinase 1 (Fragment) OS=Serinus canaria GN=MAP2K1 PE=2 SV=1//0
CI01000332_00053898_00061813	adapters effectors and signal transducers	MAP	>ref|XP_016117475.1| dual specificity mitogen-activated protein kinase kinase 4-like, partial [Sinocyclocheilus grahami]	sp|P47809|MP2K4_MOUSE Dual specificity mitogen-activated protein kinase kinase 4 OS=Mus musculus GN=Map2k4 PE=1 SV=2//8.9233e-157
CI01000047_07119977_07126126	adapters effectors and signal transducers	MAP	>ref|XP_016296351.1| dual specificity mitogen-activated protein kinase kinase 4 isoform X1 [Sinocyclocheilus anshuiensis]	sp|P47809|MP2K4_MOUSE Dual specificity mitogen-activated protein kinase kinase 4 OS=Mus musculus GN=Map2k4 PE=1 SV=2//0
CI01000119_02251996_02268403	adapters effectors and signal transducers	MAP	>ref|XP_016372912.1| dual specificity mitogen-activated protein kinase kinase 7-like isoform X2 [Sinocyclocheilus rhinocerous]	sp|O14733|MP2K7_HUMAN Dual specificity mitogen-activated protein kinase kinase 7 OS=Homo sapiens GN=MAP2K7 PE=1 SV=2//0
CI01094972_00001759_00004742	adapters effectors and signal transducers	MAP	>ref|XP_016320279.1| dual specificity mitogen-activated protein kinase kinase 2-like [Sinocyclocheilus anshuiensis]	sp|P36507|MP2K2_HUMAN Dual specificity mitogen-activated protein kinase kinase 2 OS=Homo sapiens GN=MAP2K2 PE=1 SV=1//4.14986e-121
CI01000010_07784276_07792092	adapters effectors and signal transducers	MAPK	>ref|XP_016390004.1| mitogen-activated protein kinase 13-like [Sinocyclocheilus rhinocerous]	sp|Q3T0N5|MK13_BOVIN Mitogen-activated protein kinase 13 OS=Bos taurus GN=MAPK13 PE=2 SV=1//1.37624e-109
CI01000071_04534337_04569325	adapters effectors and signal transducers	MAPK	>ref|XP_010746277.1| mitogen-activated protein kinase 1 [Larimichthys crocea] ref|XP_010746278.1|	sp|P26696|MK01_XENLA Mitogen-activated protein kinase 1 OS=Xenopus laevis GN=mapk1 PE=1 SV=3//0
CI01000047_05958264_05971163	adapters effectors and signal transducers	MAPK	>ref|XP_016383057.1| mitogen-activated protein kinase 8 isoform X1 [Sinocyclocheilus rhinocerous]	sp|Q9DGD9|MK08_DANRE Mitogen-activated protein kinase 8 OS=Danio rerio GN=mapk8 PE=2 SV=1//0
CI01000057_01711126_01748095	adapters effectors and signal transducers	MAPK	>ref|XP_006628488.1| mitogen-activated protein kinase 14A isoform X1 [Lepisosteus oculatus]	sp|Q9I958|MK14B_CYPCA Mitogen-activated protein kinase 14B OS=Cyprinus carpio GN=mapk14b PE=1 SV=1//0
CI01000024_03734605_03757457	adapters effectors and signal transducers	MAPK	>gb|KTG44667.1| hypothetical protein cypCar_00031991 [Cyprinus carpio]	sp|Q9Y2U5|M3K2_HUMAN Mitogen-activated protein kinase kinase kinase 2 OS=Homo sapiens GN=MAP3K2 PE=1 SV=2//0
CI01000047_03741720_03750331	adapters effectors and signal transducers	MAPK	>ref|XP_016368825.1| mitogen-activated protein kinase 7-like isoform X2 [Sinocyclocheilus rhinocerous]	sp|A5PKJ4|MK07_BOVIN Mitogen-activated protein kinase 7 OS=Bos taurus GN=MAPK7 PE=2 SV=1//2.10609e-21
CI01000028_06882216_06892678	adapters effectors and signal transducers	MAPK	>gb|KTG32520.1| hypothetical protein cypCar_00015982 [Cyprinus carpio]	sp|Q5F3W3|MK06_CHICK Mitogen-activated protein kinase 6 OS=Gallus gallus GN=MAPK6 PE=2 SV=1//0
CI01000010_07775590_07780861	adapters effectors and signal transducers	MAPK	>ref|XP_016390004.1| mitogen-activated protein kinase 13-like [Sinocyclocheilus rhinocerous]	sp|Q63538|MK12_RAT Mitogen-activated protein kinase 12 OS=Rattus norvegicus GN=Mapk12 PE=1 SV=1//5.73694e-36
CI01000006_00993313_01003875	adapters effectors and signal transducers	MAPK	>ref|XP_001919688.1| mitogen-activated protein kinase 9 [Danio rerio]	sp|P45984|MK09_HUMAN Mitogen-activated protein kinase 9 OS=Homo sapiens GN=MAPK9 PE=1 SV=2//0
CI01000012_08787836_08798682	adapters effectors and signal transducers	MAPK	>gb|KTF81116.1| hypothetical protein cypCar_00017809 [Cyprinus carpio]	sp|O42099|MK08B_CYPCA Mitogen-activated protein kinase 8B OS=Cyprinus carpio GN=mapk8b PE=2 SV=1//3.98428e-51
CI01000052_02327973_02342338	adapters effectors and signal transducers	MAPK	>ref|XP_016136591.1| mitogen-activated protein kinase 14A-like isoform X2 [Sinocyclocheilus grahami] ref|XP_016329774.1|	sp|Q90336|MK14A_CYPCA Mitogen-activated protein kinase 14A OS=Cyprinus carpio GN=mapk14a PE=1 SV=1//0
CI01000055_00336527_00345410	adapters effectors and signal transducers	MAPK	>dbj|BAA96414.1| MAP kinase kinase 6 (MKK6) [Cyprinus carpio]	sp|Q9DGE0|MP2K6_DANRE Dual specificity mitogen-activated protein kinase kinase 6 OS=Danio rerio GN=map2k6 PE=1 SV=2//0
CI01000069_00059923_00065619	adapters effectors and signal transducers	MAPK	>ref|XP_016339608.1| mitogen-activated protein kinase 1-like [Sinocyclocheilus anshuiensis]	sp|P27361|MK03_HUMAN Mitogen-activated protein kinase 3 OS=Homo sapiens GN=MAPK3 PE=1 SV=4//0
CI01000069_03382399_03395900	adapters effectors and signal transducers	MAPK related	>ref|XP_016323555.1| mitogen-activated protein kinase kinase kinase 3-like [Sinocyclocheilus anshuiensis]	sp|Q61084|M3K3_MOUSE Mitogen-activated protein kinase kinase kinase 3 OS=Mus musculus GN=Map3k3 PE=1 SV=1//0
CI01000040_04442810_04474877	adapters effectors and signal transducers	MAPK related	>ref|XP_016392560.1| mitogen-activated protein kinase kinase kinase kinase 2-like isoform X1 [Sinocyclocheilus rhinocerous]	sp|Q9Y4K4|M4K5_HUMAN Mitogen-activated protein kinase kinase kinase kinase 5 OS=Homo sapiens GN=MAP4K5 PE=1 SV=1//0
CI01000344_00182618_00199388	adapters effectors and signal transducers	MAPK related	>ref|NP_001035448.1| mitogen-activated protein kinase kinase kinase kinase 2 [Danio rerio] gb|AAI15222.1|	sp|Q61161|M4K2_MOUSE Mitogen-activated protein kinase kinase kinase kinase 2 OS=Mus musculus GN=Map4k2 PE=1 SV=1//0
CI01000024_05231804_05251647	adapters effectors and signal transducers	MAPK related	>ref|XP_016328836.1| mitogen-activated protein kinase kinase kinase MLT-like [Sinocyclocheilus anshuiensis]	sp|Q9ESL4|MLTK_MOUSE Mitogen-activated protein kinase kinase kinase MLT OS=Mus musculus GN=Zak PE=1 SV=1//0
CI01000029_09284343_09295992	adapters effectors and signal transducers	MAPK related	>ref|XP_016372852.1| mitogen-activated protein kinase-binding protein 1-like isoform X3 [Sinocyclocheilus rhinocerous]	sp|Q6DFF9|MABP1_XENLA Mitogen-activated protein kinase-binding protein 1 OS=Xenopus laevis GN=mapkbp1 PE=2 SV=1//0
CI01000200_00490226_00514771	adapters effectors and signal transducers	MAPK related	>ref|XP_016318496.1| mitogen-activated protein kinase kinase kinase 11-like [Sinocyclocheilus anshuiensis]	sp|Q16584|M3K11_HUMAN Mitogen-activated protein kinase kinase kinase 11 OS=Homo sapiens GN=MAP3K11 PE=1 SV=1//5.41916e-100
CI01000012_13063943_13081607	adapters effectors and signal transducers	MAPK related	>ref|XP_016313362.1| mitogen-activated protein kinase kinase kinase MLK4-like [Sinocyclocheilus anshuiensis]	sp|Q5TCX8|M3KL4_HUMAN Mitogen-activated protein kinase kinase kinase MLK4 OS=Homo sapiens GN=MLK4 PE=1 SV=1//1.99712e-08
CI01000304_01573427_01639447	adapters effectors and signal transducers	MAPK related	>ref|XP_005155564.1| mitogen-activated protein kinase kinase kinase 1 isoform X1 [Danio rerio]	sp|Q13233|M3K1_HUMAN Mitogen-activated protein kinase kinase kinase 1 OS=Homo sapiens GN=MAP3K1 PE=1 SV=4//0
CI01000135_01432999_01466742	adapters effectors and signal transducers	MAPK related	>ref|XP_016295290.1| mitogen-activated protein kinase kinase kinase 5-like [Sinocyclocheilus anshuiensis]	sp|Q99683|M3K5_HUMAN Mitogen-activated protein kinase kinase kinase 5 OS=Homo sapiens GN=MAP3K5 PE=1 SV=1//0
CI01000016_02936606_02957342	adapters effectors and signal transducers	MAPK related	>ref|XP_016364528.1| mitogen-activated protein kinase kinase kinase 5-like isoform X1 [Sinocyclocheilus rhinocerous]	sp|O35099|M3K5_MOUSE Mitogen-activated protein kinase kinase kinase 5 OS=Mus musculus GN=Map3k5 PE=1 SV=3//0
CI01000032_03217446_03260809	adapters effectors and signal transducers	MAPK related	>ref|XP_016327269.1| mitogen-activated protein kinase kinase kinase kinase 4-like [Sinocyclocheilus anshuiensis]	sp|P83510|TNIK_MOUSE Traf2 and NCK-interacting protein kinase OS=Mus musculus GN=Tnik PE=1 SV=2//3.22772e-57
CI01000325_03782687_03802593	adapters effectors and signal transducers	MAPK related	>ref|XP_016427501.1| mitogen-activated protein kinase kinase kinase 7-like [Sinocyclocheilus rhinocerous]	sp|Q5RFL3|M3K7_PONAB Mitogen-activated protein kinase kinase kinase 7 OS=Pongo abelii GN=MAP3K7 PE=2 SV=1//1.00982e-40
CI01000212_00130148_00164397	adapters effectors and signal transducers	MAPK related	>ref|XP_016339583.1| mitogen-activated protein kinase kinase kinase kinase 4 isoform X1 [Sinocyclocheilus anshuiensis]	sp|O95819|M4K4_HUMAN Mitogen-activated protein kinase kinase kinase kinase 4 OS=Homo sapiens GN=MAP4K4 PE=1 SV=2//2.0379e-10
CI01000092_02616905_02658519	adapters effectors and signal transducers	MAPK related	>ref|XP_016327369.1| mitogen-activated protein kinase-binding protein 1-like isoform X1 [Sinocyclocheilus anshuiensis]	sp|O43379|WDR62_HUMAN WD repeat-containing protein 62 OS=Homo sapiens GN=WDR62 PE=1 SV=4//0
CI01000013_00259782_00293697	adapters effectors and signal transducers	MAPK related	>ref|XP_016429570.1| mitogen-activated protein kinase kinase kinase 10-like [Sinocyclocheilus rhinocerous]	sp|Q7T2V3|M3K10_XENLA Mitogen-activated protein kinase kinase kinase 10 OS=Xenopus laevis GN=map3k10 PE=1 SV=1//0
CI01000218_00214048_00223824	adapters effectors and signal transducers	MAPK related	>ref|XP_016114123.1| mitogen-activated protein kinase kinase kinase kinase 5-like isoform X3 [Sinocyclocheilus grahami]	sp|Q9Y4K4|M4K5_HUMAN Mitogen-activated protein kinase kinase kinase kinase 5 OS=Homo sapiens GN=MAP4K5 PE=1 SV=1//2.8799e-22
CI01000306_05902120_05929983	adapters effectors and signal transducers	MAPK related	>ref|XP_016345303.1| mitogen-activated protein kinase kinase kinase kinase 3-like isoform X1 [Sinocyclocheilus anshuiensis]	sp|Q99JP0|M4K3_MOUSE Mitogen-activated protein kinase kinase kinase kinase 3 OS=Mus musculus GN=Map4k3 PE=1 SV=4//4.50277e-07
CI01000012_05708007_05735678	adapters effectors and signal transducers	MAPK related	>ref|XP_016297816.1| mitogen-activated protein kinase kinase kinase 4-like isoform X2 [Sinocyclocheilus anshuiensis]	sp|Q9Y6R4|M3K4_HUMAN Mitogen-activated protein kinase kinase kinase 4 OS=Homo sapiens GN=MAP3K4 PE=1 SV=2//0
CI01000018_03814990_03841716	adapters effectors and signal transducers	MAPK related	>ref|XP_005162724.1| mitogen-activated protein kinase kinase kinase 20 isoform X1 [Danio rerio]	sp|Q99759|M3K3_HUMAN Mitogen-activated protein kinase kinase kinase 3 OS=Homo sapiens GN=MAP3K3 PE=1 SV=2//0
CI01000012_05065985_05066340	adapters effectors and signal transducers	MAPK related	>ref|XP_014050208.1| mitogen-activated protein kinase kinase kinase kinase 5-like [Salmo salar]	sp|Q8IVH8|M4K3_HUMAN Mitogen-activated protein kinase kinase kinase kinase 3 OS=Homo sapiens GN=MAP4K3 PE=1 SV=1//4.84761e-08
CI01000313_01733333_01747199	adapters effectors and signal transducers	MAPK related	>ref|XP_016319136.1| mitogen-activated protein kinase kinase kinase kinase 3 isoform X1 [Sinocyclocheilus anshuiensis]	sp|Q924I2|M4K3_RAT Mitogen-activated protein kinase kinase kinase kinase 3 OS=Rattus norvegicus GN=Map4k3 PE=1 SV=2//0
CI01000012_05035890_05063488	adapters effectors and signal transducers	MAPK related	>ref|XP_009305739.1| mitogen-activated protein kinase kinase kinase kinase 5 isoform X7 [Danio rerio]	sp|Q9Y4K4|M4K5_HUMAN Mitogen-activated protein kinase kinase kinase kinase 5 OS=Homo sapiens GN=MAP4K5 PE=1 SV=1//0
CI01000350_02051537_02098878	adapters effectors and signal transducers	MAPK related	>ref|XP_016411524.1| mitogen-activated protein kinase kinase kinase MLT-like [Sinocyclocheilus rhinocerous]	sp|Q9ESL4|MLTK_MOUSE Mitogen-activated protein kinase kinase kinase MLT OS=Mus musculus GN=Zak PE=1 SV=1//0
CI01000198_00095177_00107326	adapters effectors and signal transducers	MAPK related	>ref|XP_016097540.1| mitogen-activated protein kinase kinase kinase 13-like isoform X1 [Sinocyclocheilus grahami] ref|XP_016097541.1|	sp|Q1HKZ5|M3K13_MOUSE Mitogen-activated protein kinase kinase kinase 13 OS=Mus musculus GN=Map3k13 PE=2 SV=1//0
CI01000063_04471188_04479927	adapters effectors and signal transducers	MAPK related	>ref|XP_016338828.1| mitogen-activated protein kinase kinase kinase 8-like [Sinocyclocheilus anshuiensis] ref|XP_016338829.1|	sp|P41279|M3K8_HUMAN Mitogen-activated protein kinase kinase kinase 8 OS=Homo sapiens GN=MAP3K8 PE=1 SV=2//0
CI01000046_05284403_05296928	adapters effectors and signal transducers	MAPK related	>ref|XP_016324099.1| mitogen-activated protein kinase kinase kinase 14-like [Sinocyclocheilus anshuiensis] ref|XP_016324100.1|	sp|Q99558|M3K14_HUMAN Mitogen-activated protein kinase kinase kinase 14 OS=Homo sapiens GN=MAP3K14 PE=1 SV=2//2.13369e-30
CI01000000_02534790_02541012	adapters effectors and signal transducers	NFKB	>ref|XP_016421168.1| nuclear factor NF-kappa-B p105 subunit-like isoform X2 [Sinocyclocheilus rhinocerous]	sp|Q04861|NFKB1_CHICK Nuclear factor NF-kappa-B p105 subunit OS=Gallus gallus GN=NFKB1 PE=2 SV=2//7.27257e-83
CI01000000_02516813_02517287	adapters effectors and signal transducers	NFKB	>ref|XP_016353886.1| nuclear factor NF-kappa-B p105 subunit-like, partial [Sinocyclocheilus anshuiensis]	sp|Q04861|NFKB1_CHICK Nuclear factor NF-kappa-B p105 subunit OS=Gallus gallus GN=NFKB1 PE=2 SV=2//4.97484e-15
CI01000012_13593620_13605408	adapters effectors and signal transducers	NFKB	>ref|XP_016390179.1| nuclear factor NF-kappa-B p100 subunit-like isoform X1 [Sinocyclocheilus rhinocerous]	sp|Q9WTK5|NFKB2_MOUSE Nuclear factor NF-kappa-B p100 subunit OS=Mus musculus GN=Nfkb2 PE=1 SV=1//1.22365e-76
CI01000320_03639518_03642111	adapters effectors and signal transducers	NFKBI and related	>ref|XP_016382867.1| NF-kappa-B inhibitor-interacting Ras-like protein 1 [Sinocyclocheilus rhinocerous] ref|XP_016382868.1|	sp|Q6DGQ1|KBRS1_DANRE NF-kappa-B inhibitor-interacting Ras-like protein 1 OS=Danio rerio GN=nkiras1 PE=2 SV=2//7.15312e-118
CI01000299_06516832_06521405	adapters effectors and signal transducers	NFKBI and related	>ref|XP_016308242.1| NF-kappa-B inhibitor zeta-like [Sinocyclocheilus anshuiensis]	sp|Q9BE45|IKBZ_BOVIN NF-kappa-B inhibitor zeta OS=Bos taurus GN=NFKBIZ PE=2 SV=2//2.70601e-127
CI01000051_04155754_04157992	adapters effectors and signal transducers	NFKBI and related	>gb|AHV91026.1| IkBa [Ctenopharyngodon idella]	sp|Q08353|IKBA_PIG NF-kappa-B inhibitor alpha OS=Sus scrofa GN=NFKBIA PE=2 SV=1//1.69507e-91
CI01000039_07442137_07446489	adapters effectors and signal transducers	NFKBI and related	>ref|XP_016142280.1| NF-kappa-B inhibitor alpha-like [Sinocyclocheilus grahami]	sp|P25963|IKBA_HUMAN NF-kappa-B inhibitor alpha OS=Homo sapiens GN=NFKBIA PE=1 SV=1//6.37539e-20
CI01000304_06523767_06526359	adapters effectors and signal transducers	NFKBI and related	>ref|XP_016374241.1| NF-kappa-B inhibitor-like protein 1 [Sinocyclocheilus rhinocerous] ref|XP_016374242.1|	sp|Q861W0|IKBL1_PANTR NF-kappa-B inhibitor-like protein 1 OS=Pan troglodytes GN=NFKBIL1 PE=3 SV=1//8.6763e-49
CI01000029_07405933_07416452	adapters effectors and signal transducers	NFKBI and related	>ref|XP_016317131.1| NF-kappa-B inhibitor epsilon-like [Sinocyclocheilus anshuiensis]	sp|O00221|IKBE_HUMAN NF-kappa-B inhibitor epsilon OS=Homo sapiens GN=NFKBIE PE=1 SV=3//1.70406e-65
CI01000034_05293290_05295122	adapters effectors and signal transducers	NFKBI and related	>ref|XP_016134950.1| NF-kappa-B inhibitor-interacting Ras-like protein 2 [Sinocyclocheilus grahami] ref|XP_016134951.1|	sp|Q6DGL2|KBRS2_DANRE NF-kappa-B inhibitor-interacting Ras-like protein 2 OS=Danio rerio GN=nkiras2 PE=2 SV=1//6.58825e-133
CI01000311_00670851_00672918	adapters effectors and signal transducers	NFKBI and related	>gb|AND77016.1| NF-kappaB inhibitor alpha-like protein b [Megalobrama amblycephala]	sp|Q9Z1E3|IKBA_MOUSE NF-kappa-B inhibitor alpha OS=Mus musculus GN=Nfkbia PE=1 SV=2//2.96138e-83
CI01000000_11906348_11910227	adapters effectors and signal transducers	NKAP	>ref|XP_016099918.1| NF-kappa-B-activating protein [Sinocyclocheilus grahami] ref|XP_016310366.1|	sp|Q8N5F7|NKAP_HUMAN NF-kappa-B-activating protein OS=Homo sapiens GN=NKAP PE=1 SV=1//5.19648e-11
CI01118599_00000718_00001029	adapters effectors and signal transducers	NKR	>ref|XP_016349854.1| natural killer cell receptor 2B4-like isoform X1 [Sinocyclocheilus anshuiensis]	-//-
CI01000000_11577295_11582295	adapters effectors and signal transducers	NKRF	>gb|KTF84825.1| hypothetical protein cypCar_00006803 [Cyprinus carpio]	sp|O15226|NKRF_HUMAN NF-kappa-B-repressing factor OS=Homo sapiens GN=NKRF PE=1 SV=2//1.87532e-12
CI01151725_00000757_00001895	adapters effectors and signal transducers	NLRC3	>ref|XP_016309297.1| protein NLRC3-like [Sinocyclocheilus anshuiensis]	-//-
CI01111151_00000032_00007658	adapters effectors and signal transducers	NLRC3	>ref|XP_016104921.1| protein NLRC3-like [Sinocyclocheilus grahami]	sp|Q7RTR2|NLRC3_HUMAN Protein NLRC3 OS=Homo sapiens GN=NLRC3 PE=2 SV=2//1.01495e-42
CI01000059_06817935_06848280	adapters effectors and signal transducers	NLRC3	>ref|XP_017208753.1| protein NLRC5 isoform X5 [Danio rerio]	sp|Q7RTR2|NLRC3_HUMAN Protein NLRC3 OS=Homo sapiens GN=NLRC3 PE=2 SV=2//3.74202e-08
CI01022623_00000033_00003085	adapters effectors and signal transducers	NLRC3	>ref|XP_016117770.1| LOW QUALITY PROTEIN: NACHT, LRR and PYD domains-containing protein 12-like, partial [Sinocyclocheilus grahami]	sp|Q7RTR2|NLRC3_HUMAN Protein NLRC3 OS=Homo sapiens GN=NLRC3 PE=2 SV=2//1.17568e-16
CI01127238_00000048_00000872	adapters effectors and signal transducers	NLRC3	>ref|XP_016118969.1| protein NLRC3-like isoform X1 [Sinocyclocheilus grahami]	sp|Q5DU56|NLRC3_MOUSE Protein NLRC3 OS=Mus musculus GN=Nlrc3 PE=2 SV=2//2.84632e-14
CI01000302_00969729_00985793	adapters effectors and signal transducers	NLRC3	>ref|XP_016420244.1| NACHT, LRR and PYD domains-containing protein 3-like isoform X3 [Sinocyclocheilus rhinocerous]	sp|Q7RTR2|NLRC3_HUMAN Protein NLRC3 OS=Homo sapiens GN=NLRC3 PE=2 SV=2//5.58416e-56
CI01015520_00000045_00000373	adapters effectors and signal transducers	NLRC3	>ref|XP_016309297.1| protein NLRC3-like [Sinocyclocheilus anshuiensis]	-//-
CI01000112_05076817_05101845	adapters effectors and signal transducers	NLRC3	>ref|XP_016323871.1| protein NLRC3-like [Sinocyclocheilus anshuiensis]	sp|Q7RTR2|NLRC3_HUMAN Protein NLRC3 OS=Homo sapiens GN=NLRC3 PE=2 SV=2//1.17822e-68
CI01000006_04394840_04398849	adapters effectors and signal transducers	NLRC3	>ref|XP_016428612.1| protein NLRC3-like [Sinocyclocheilus rhinocerous] ref|XP_016428613.1|	sp|Q5DU56|NLRC3_MOUSE Protein NLRC3 OS=Mus musculus GN=Nlrc3 PE=2 SV=2//2.2214e-36
CI01013690_00000064_00001305	adapters effectors and signal transducers	NLRC3	>ref|XP_016317812.1| protein NLRC3-like [Sinocyclocheilus anshuiensis]	sp|Q7RTR2|NLRC3_HUMAN Protein NLRC3 OS=Homo sapiens GN=NLRC3 PE=2 SV=2//1.40803e-39
CI01000141_00496039_00508898	adapters effectors and signal transducers	NLRC3	>ref|XP_016108042.1| NACHT, LRR and PYD domains-containing protein 3-like [Sinocyclocheilus grahami]	sp|Q7RTR2|NLRC3_HUMAN Protein NLRC3 OS=Homo sapiens GN=NLRC3 PE=2 SV=2//8.65044e-72
CI01000302_00926436_00959384	adapters effectors and signal transducers	NLRC3	>ref|XP_016115374.1| NACHT, LRR and PYD domains-containing protein 12-like [Sinocyclocheilus grahami]	sp|Q7RTR2|NLRC3_HUMAN Protein NLRC3 OS=Homo sapiens GN=NLRC3 PE=2 SV=2//9.1771e-11
CI01139560_00000001_00000523	adapters effectors and signal transducers	NLRC3	>ref|XP_016366260.1| protein NLRC3-like, partial [Sinocyclocheilus rhinocerous]	sp|Q7RTR2|NLRC3_HUMAN Protein NLRC3 OS=Homo sapiens GN=NLRC3 PE=2 SV=2//3.5367e-26
CI01015697_00000018_00000905	adapters effectors and signal transducers	NLRC3	>ref|XP_016309297.1| protein NLRC3-like [Sinocyclocheilus anshuiensis]	sp|Q7RTR2|NLRC3_HUMAN Protein NLRC3 OS=Homo sapiens GN=NLRC3 PE=2 SV=2//9.01534e-15
CI01000175_00039321_00057759	adapters effectors and signal transducers	NLRC3	>ref|XP_016304301.1| protein NLRC3-like [Sinocyclocheilus anshuiensis]	sp|Q7RTR2|NLRC3_HUMAN Protein NLRC3 OS=Homo sapiens GN=NLRC3 PE=2 SV=2//4.29685e-70
CI01000021_06773262_06780081	adapters effectors and signal transducers	NLRC3	>ref|XP_016097957.1| LOW QUALITY PROTEIN: NACHT, LRR and PYD domains-containing protein 3-like [Sinocyclocheilus grahami]	sp|Q7RTR2|NLRC3_HUMAN Protein NLRC3 OS=Homo sapiens GN=NLRC3 PE=2 SV=2//1.41616e-84
CI01000306_00235686_00242814	adapters effectors and signal transducers	NLRC3	>ref|XP_016295294.1| NACHT, LRR and PYD domains-containing protein 3-like [Sinocyclocheilus anshuiensis]	sp|Q7RTR2|NLRC3_HUMAN Protein NLRC3 OS=Homo sapiens GN=NLRC3 PE=2 SV=2//4.64842e-48
CI01000174_00012771_00023282	adapters effectors and signal transducers	NLRC3	>ref|XP_016107856.1| NACHT, LRR and PYD domains-containing protein 12-like [Sinocyclocheilus grahami]	sp|Q7RTR2|NLRC3_HUMAN Protein NLRC3 OS=Homo sapiens GN=NLRC3 PE=2 SV=2//1.60966e-76
CI01000408_00057208_00059270	adapters effectors and signal transducers	NLRC3	>ref|XP_016116301.1| protein NLRC3-like [Sinocyclocheilus grahami]	sp|Q7RTR2|NLRC3_HUMAN Protein NLRC3 OS=Homo sapiens GN=NLRC3 PE=2 SV=2//8.24368e-61
CI01000190_01446777_01465687	adapters effectors and signal transducers	NLRC3	>gb|KTF80438.1| hypothetical protein cypCar_00044813, partial [Cyprinus carpio]	sp|Q7RTR2|NLRC3_HUMAN Protein NLRC3 OS=Homo sapiens GN=NLRC3 PE=2 SV=2//1.37981e-70
CI01039324_00000106_00000720	adapters effectors and signal transducers	NLRC3	>ref|XP_016104416.1| protein NLRC3-like isoform X1 [Sinocyclocheilus grahami]	sp|Q7RTR2|NLRC3_HUMAN Protein NLRC3 OS=Homo sapiens GN=NLRC3 PE=2 SV=2//1.27427e-19
CI01000112_02659891_02661832	adapters effectors and signal transducers	NLRC3	>ref|XP_016398914.1| NACHT, LRR and PYD domains-containing protein 3-like, partial [Sinocyclocheilus rhinocerous]	sp|Q7RTR2|NLRC3_HUMAN Protein NLRC3 OS=Homo sapiens GN=NLRC3 PE=2 SV=2//3.17063e-52
CI01000016_10508464_10510408	adapters effectors and signal transducers	NLRC3	>ref|XP_016360731.1| protein NLRC3-like [Sinocyclocheilus anshuiensis]	sp|Q7RTR2|NLRC3_HUMAN Protein NLRC3 OS=Homo sapiens GN=NLRC3 PE=2 SV=2//1.39965e-65
CI01137316_00003416_00004177	adapters effectors and signal transducers	NLRC3	>ref|XP_016309297.1| protein NLRC3-like [Sinocyclocheilus anshuiensis]	sp|Q5DU56|NLRC3_MOUSE Protein NLRC3 OS=Mus musculus GN=Nlrc3 PE=2 SV=2//5.98003e-12
CI01000111_01403307_01418520	adapters effectors and signal transducers	NLRC3	>gb|KTF87473.1| hypothetical protein cypCar_00031796, partial [Cyprinus carpio]	sp|Q7RTR2|NLRC3_HUMAN Protein NLRC3 OS=Homo sapiens GN=NLRC3 PE=2 SV=2//7.17306e-71
CI01018913_00000979_00002698	adapters effectors and signal transducers	NLRC3	>ref|XP_016110515.1| protein NLRC3-like, partial [Sinocyclocheilus grahami]	sp|Q7RTR2|NLRC3_HUMAN Protein NLRC3 OS=Homo sapiens GN=NLRC3 PE=2 SV=2//2.09329e-59
CI01002116_00001050_00002291	adapters effectors and signal transducers	NLRC3	>ref|XP_016317812.1| protein NLRC3-like [Sinocyclocheilus anshuiensis]	sp|Q7RTR2|NLRC3_HUMAN Protein NLRC3 OS=Homo sapiens GN=NLRC3 PE=2 SV=2//1.44068e-40
CI01039314_00000053_00000658	adapters effectors and signal transducers	NLRC3	>ref|XP_016366260.1| protein NLRC3-like, partial [Sinocyclocheilus rhinocerous]	sp|Q7RTR2|NLRC3_HUMAN Protein NLRC3 OS=Homo sapiens GN=NLRC3 PE=2 SV=2//1.18677e-26
CI01000116_00549678_00582225	adapters effectors and signal transducers	NLRC3	>ref|XP_016104423.1| NACHT, LRR and PYD domains-containing protein 3-like [Sinocyclocheilus grahami]	sp|Q7RTR2|NLRC3_HUMAN Protein NLRC3 OS=Homo sapiens GN=NLRC3 PE=2 SV=2//7.92728e-06
CI01000389_00021155_00050712	adapters effectors and signal transducers	NLRC3	>ref|XP_016364258.1| protein NLRC3-like [Sinocyclocheilus rhinocerous]	sp|Q7RTR2|NLRC3_HUMAN Protein NLRC3 OS=Homo sapiens GN=NLRC3 PE=2 SV=2//2.47328e-06
CI01066487_00000027_00001010	adapters effectors and signal transducers	NLRC3	>ref|XP_016317812.1| protein NLRC3-like [Sinocyclocheilus anshuiensis]	sp|Q7RTR2|NLRC3_HUMAN Protein NLRC3 OS=Homo sapiens GN=NLRC3 PE=2 SV=2//4.59417e-43
CI01000242_00000811_00008620	adapters effectors and signal transducers	NLRC3	>ref|XP_016318119.1| protein NLRC3-like [Sinocyclocheilus anshuiensis]	sp|Q7RTR2|NLRC3_HUMAN Protein NLRC3 OS=Homo sapiens GN=NLRC3 PE=2 SV=2//3.83269e-39
CI01045229_00000609_00001495	adapters effectors and signal transducers	NLRC3	>ref|XP_016317812.1| protein NLRC3-like [Sinocyclocheilus anshuiensis]	sp|Q7RTR2|NLRC3_HUMAN Protein NLRC3 OS=Homo sapiens GN=NLRC3 PE=2 SV=2//1.16256e-43
CI01000066_00179779_00180183	adapters effectors and signal transducers	perforin 1	>ref|XP_016390888.1| perforin-1-like [Sinocyclocheilus rhinocerous]	sp|P14222|PERF_HUMAN Perforin-1 OS=Homo sapiens GN=PRF1 PE=1 SV=1//3.1286e-06
CI01000066_00161903_00162307	adapters effectors and signal transducers	perforin 1	>ref|XP_016390888.1| perforin-1-like [Sinocyclocheilus rhinocerous]	sp|P35763|PERF_RAT Perforin-1 OS=Rattus norvegicus GN=Prf1 PE=2 SV=1//1.05155e-08
CI01020275_00000840_00001898	adapters effectors and signal transducers	perforin 1	>gb|KTF72399.1| hypothetical protein cypCar_00049407 [Cyprinus carpio]	sp|P35763|PERF_RAT Perforin-1 OS=Rattus norvegicus GN=Prf1 PE=2 SV=1//4.66898e-75
CI01020272_00000018_00004136	adapters effectors and signal transducers	perforin 1	>gb|KTF72399.1| hypothetical protein cypCar_00049407 [Cyprinus carpio]	sp|P35763|PERF_RAT Perforin-1 OS=Rattus norvegicus GN=Prf1 PE=2 SV=1//2.33683e-08
CI01000066_00159322_00159696	adapters effectors and signal transducers	perforin 1	>ref|NP_001076399.1| uncharacterized protein LOC799298 precursor [Danio rerio] emb|CAI11881.1|	sp|P35763|PERF_RAT Perforin-1 OS=Rattus norvegicus GN=Prf1 PE=2 SV=1//1.57289e-13
CI01000013_04219612_04232778	adapters effectors and signal transducers	PIAS	>ref|XP_688159.2| E3 SUMO-protein ligase PIAS1 [Danio rerio]	sp|O75925|PIAS1_HUMAN E3 SUMO-protein ligase PIAS1 OS=Homo sapiens GN=PIAS1 PE=1 SV=2//0
CI01000039_04623469_04631390	adapters effectors and signal transducers	PIAS	>ref|XP_016332739.1| E3 SUMO-protein ligase PIAS2-like isoform X1 [Sinocyclocheilus anshuiensis]	sp|O75928|PIAS2_HUMAN E3 SUMO-protein ligase PIAS2 OS=Homo sapiens GN=PIAS2 PE=1 SV=3//0
CI01000030_03730577_03740244	adapters effectors and signal transducers	PIAS	>gb|AGV98848.1| protein inhibitor of activated STAT-4 [Ctenopharyngodon idella]	sp|Q9JM05|PIAS4_MOUSE E3 SUMO-protein ligase PIAS4 OS=Mus musculus GN=Pias4 PE=1 SV=2//9.75398e-159
CI01000026_07470871_07494876	adapters effectors and signal transducers	PIAS	>gb|AGV98849.1| protein inhibitor of activated STAT-1 [Ctenopharyngodon idella]	sp|O88907|PIAS1_MOUSE E3 SUMO-protein ligase PIAS1 OS=Mus musculus GN=Pias1 PE=1 SV=2//0
CI01000043_01383746_01406582	adapters effectors and signal transducers	PPARA	>ref|XP_016391036.1| peroxisome proliferator-activated receptor gamma coactivator 1-alpha isoform X3 [Sinocyclocheilus rhinocerous]	sp|Q865B7|PRGC1_BOVIN Peroxisome proliferator-activated receptor gamma coactivator 1-alpha OS=Bos taurus GN=PPARGC1A PE=2 SV=1//3.507e-38
CI01000057_05596837_05615278	adapters effectors and signal transducers	PPARA	>gb|ACF70732.1| peroxisome proliferator activated receptor gamma [Ctenopharyngodon idella]	sp|Q4U3Q4|PPARG_CANFA Peroxisome proliferator-activated receptor gamma OS=Canis familiaris GN=PPARG PE=2 SV=1//0
CI01000020_00798124_00809552	adapters effectors and signal transducers	PPARA	>ref|XP_016399949.1| peroxisome proliferator-activated receptor alpha-like isoform X1 [Sinocyclocheilus rhinocerous]	sp|Q07869|PPARA_HUMAN Peroxisome proliferator-activated receptor alpha OS=Homo sapiens GN=PPARA PE=1 SV=2//2.21826e-178
CI01000043_01366462_01369312	adapters effectors and signal transducers	PPARA	>ref|XP_016391035.1| peroxisome proliferator-activated receptor gamma coactivator 1-alpha isoform X2 [Sinocyclocheilus rhinocerous]	sp|Q865B7|PRGC1_BOVIN Peroxisome proliferator-activated receptor gamma coactivator 1-alpha OS=Bos taurus GN=PPARGC1A PE=2 SV=1//1.04575e-07
CI01000005_02772221_02779729	adapters effectors and signal transducers	PPARA	>ref|XP_016124064.1| constitutive coactivator of peroxisome proliferator-activated receptor gamma-like [Sinocyclocheilus grahami]	sp|A6QNT4|F120B_BOVIN Constitutive coactivator of peroxisome proliferator-activated receptor gamma OS=Bos taurus GN=FAM120B PE=2 SV=1//7.47461e-30
CI01160078_00000247_00001502	adapters effectors and signal transducers	PPARA	>gb|ACM78031.1| peroxisome proliferator activated receptor alpha b [Ctenopharyngodon idella]	sp|P37232|PPARA_XENLA Peroxisome proliferator-activated receptor alpha OS=Xenopus laevis GN=ppara PE=1 SV=1//5.4647e-135
CI01000000_16946558_16965306	adapters effectors and signal transducers	PPARA	>ref|XP_016307361.1| peroxisome proliferator-activated receptor gamma coactivator 1-beta isoform X1 [Sinocyclocheilus anshuiensis]	sp|Q811R2|PRGC2_RAT Peroxisome proliferator-activated receptor gamma coactivator 1-beta OS=Rattus norvegicus GN=Ppargc1b PE=2 SV=2//3.48361e-13
CI01000306_00534481_00545134	adapters effectors and signal transducers	PPARA	>ref|XP_016407821.1| peroxisome proliferator-activated receptor gamma coactivator-related protein 1-like [Sinocyclocheilus rhinocerous]	sp|Q6NZN1|PPRC1_MOUSE Peroxisome proliferator-activated receptor gamma coactivator-related protein 1 OS=Mus musculus GN=Pprc1 PE=1 SV=1//1.16375e-08
CI01000186_00165206_00167364	adapters effectors and signal transducers	PPARA	>ref|XP_016314835.1| peroxisome proliferator-activated receptor delta-like [Sinocyclocheilus anshuiensis]	sp|Q03181|PPARD_HUMAN Peroxisome proliferator-activated receptor delta OS=Homo sapiens GN=PPARD PE=1 SV=1//0
CI01000010_01227374_01232982	adapters effectors and signal transducers	PPARA	>ref|XP_016136595.1| peroxisome proliferator-activated receptor delta-like [Sinocyclocheilus grahami] ref|XP_016136596.1|	sp|Q03181|PPARD_HUMAN Peroxisome proliferator-activated receptor delta OS=Homo sapiens GN=PPARD PE=1 SV=1//0
CI01000327_02599051_02613779	adapters effectors and signal transducers	programmed cell death protein	>ref|NP_957244.1| programmed cell death protein 6 [Danio rerio] gb|AAH53162.1|	sp|O75340|PDCD6_HUMAN Programmed cell death protein 6 OS=Homo sapiens GN=PDCD6 PE=1 SV=1//2.00038e-98
CI01000020_01510968_01538886	adapters effectors and signal transducers	RIP	>ref|XP_016390481.1| nuclear receptor-interacting protein 2-like [Sinocyclocheilus rhinocerous]	sp|Q9JHR9|NRIP2_MOUSE Nuclear receptor-interacting protein 2 OS=Mus musculus GN=Nrip2 PE=1 SV=2//1.12858e-15
CI01000093_00116357_00121990	adapters effectors and signal transducers	RIP	>ref|XP_016130869.1| nuclear receptor-interacting protein 1-like [Sinocyclocheilus grahami] ref|XP_016130878.1|	sp|P48552|NRIP1_HUMAN Nuclear receptor-interacting protein 1 OS=Homo sapiens GN=NRIP1 PE=1 SV=2//1.30707e-32
CI01000304_18456463_18461381	adapters effectors and signal transducers	RIP	>ref|XP_016409207.1| nuclear receptor-interacting protein 1-like [Sinocyclocheilus rhinocerous] ref|XP_016409208.1|	sp|P48552|NRIP1_HUMAN Nuclear receptor-interacting protein 1 OS=Homo sapiens GN=NRIP1 PE=1 SV=2//4.79657e-72
CI01000120_01233281_01240955	adapters effectors and signal transducers	SIGIRR	>gb|KTF75973.1| hypothetical protein cypCar_00029687 [Cyprinus carpio]	sp|Q4V892|SIGIR_RAT Single Ig IL-1-related receptor OS=Rattus norvegicus GN=Sigirr PE=2 SV=1//7.8111e-98
CI01000112_02774549_02777028	adapters effectors and signal transducers	SOCS (1-7)	>gb|ACC85669.1| suppressor of cytokine signalling 3 [Ctenopharyngodon idella] gb|ACD82060.1|	sp|O88583|SOCS3_RAT Suppressor of cytokine signaling 3 OS=Rattus norvegicus GN=Socs3 PE=1 SV=1//5.79145e-80
CI01000020_00949140_00951237	adapters effectors and signal transducers	SOCS (1-7)	>gb|ACV85622.1| suppressor of cytokine signaling 2 [Ctenopharyngodon idella]	sp|Q861R0|SOCS2_BOVIN Suppressor of cytokine signaling 2 OS=Bos taurus GN=SOCS2 PE=2 SV=1//2.34456e-70
CI01149923_00000030_00000390	adapters effectors and signal transducers	SOCS (1-7)	>ref|XP_016430252.1| suppressor of cytokine signaling 5-like [Sinocyclocheilus rhinocerous] ref|XP_016430253.1|	-//-
CI01000305_00091792_00117128	adapters effectors and signal transducers	SOCS (1-7)	>ref|XP_016324066.1| suppressor of cytokine signaling 7-like isoform X2 [Sinocyclocheilus anshuiensis]	sp|O14512|SOCS7_HUMAN Suppressor of cytokine signaling 7 OS=Homo sapiens GN=SOCS7 PE=1 SV=2//3.30895e-23
CI01000018_01378078_01379655	adapters effectors and signal transducers	SOCS (1-7)	>ref|XP_016342890.1| suppressor of cytokine signaling 6-like [Sinocyclocheilus anshuiensis] ref|XP_016342891.1|	sp|Q5RCM6|SOCS6_PONAB Suppressor of cytokine signaling 6 OS=Pongo abelii GN=SOCS6 PE=2 SV=1//0
CI01000055_01421674_01422613	adapters effectors and signal transducers	SOCS (1-7)	>gb|KTF97981.1| hypothetical protein cypCar_00028701 [Cyprinus carpio]	sp|Q90X67|SOCS3_CHICK Suppressor of cytokine signaling 3 OS=Gallus gallus GN=SOCS3 PE=2 SV=1//1.14905e-86
CI01000063_05160162_05161742	adapters effectors and signal transducers	SOCS (1-7)	>ref|XP_016124276.1| suppressor of cytokine signaling 5-like isoform X2 [Sinocyclocheilus grahami] ref|XP_016124277.1|	sp|O75159|SOCS5_HUMAN Suppressor of cytokine signaling 5 OS=Homo sapiens GN=SOCS5 PE=1 SV=1//0
CI01000069_00403871_00404476	adapters effectors and signal transducers	SOCS (1-7)	>gb|ADA60714.1| suppressor of cytokine signaling 1 [Ctenopharyngodon idella]	sp|O15524|SOCS1_HUMAN Suppressor of cytokine signaling 1 OS=Homo sapiens GN=SOCS1 PE=1 SV=1//3.7292e-55
CI01000004_10867891_10869483	adapters effectors and signal transducers	SOCS (1-7)	>ref|XP_016399439.1| suppressor of cytokine signaling 6-like [Sinocyclocheilus rhinocerous]	sp|Q5RCM6|SOCS6_PONAB Suppressor of cytokine signaling 6 OS=Pongo abelii GN=SOCS6 PE=2 SV=1//0
CI01000012_01240945_01242653	adapters effectors and signal transducers	SOCS (1-7)	>ref|XP_016392708.1| suppressor of cytokine signaling 5-like isoform X1 [Sinocyclocheilus rhinocerous] ref|XP_016392709.1|	sp|Q29RN6|SOCS5_BOVIN Suppressor of cytokine signaling 5 OS=Bos taurus GN=SOCS5 PE=2 SV=1//0
CI01000015_07821506_07834213	adapters effectors and signal transducers	STAT1	>ref|XP_016148462.1| signal transducer and activator of transcription 1-alpha/beta-like isoform X1 [Sinocyclocheilus grahami]	sp|Q764M5|STAT1_PIG Signal transducer and activator of transcription 1 OS=Sus scrofa GN=STAT1 PE=2 SV=1//0
CI01000340_08914198_08926239	adapters effectors and signal transducers	STAT2	>gb|AFL69829.1| STAT2 [Carassius auratus]	sp|P42224|STAT1_HUMAN Signal transducer and activator of transcription 1-alpha/beta OS=Homo sapiens GN=STAT1 PE=1 SV=2//0
CI01000034_05681798_05699059	adapters effectors and signal transducers	STAT3	>ref|XP_005163850.2| signal transducer and activator of transcription 3 isoform X1 [Danio rerio]	sp|Q6DV79|STAT3_CHICK Signal transducer and activator of transcription 3 OS=Gallus gallus GN=STAT3 PE=1 SV=2//0
CI01000009_11835682_11873220	adapters effectors and signal transducers	STAT4	>gb|KPP74864.1| Signal transducer and activator of transcription 4-like [Scleropages formosus]	sp|Q14765|STAT4_HUMAN Signal transducer and activator of transcription 4 OS=Homo sapiens GN=STAT4 PE=1 SV=1//3.60548e-47
CI01000034_05601190_05607136	adapters effectors and signal transducers	STAT5b	>ref|XP_016109703.1| signal transducer and activator of transcription 5B-like [Sinocyclocheilus grahami]	sp|Q9TUM3|STA5B_BOVIN Signal transducer and activator of transcription 5B OS=Bos taurus GN=STAT5B PE=2 SV=2//5.05914e-117
CI01000001_10153558_10173225	adapters effectors and signal transducers	STAT5b	>ref|XP_016414821.1| signal transducer and activator of transcription 5B-like isoform X1 [Sinocyclocheilus rhinocerous] ref|XP_016414822.1|	sp|P42232|STA5B_MOUSE Signal transducer and activator of transcription 5B OS=Mus musculus GN=Stat5b PE=1 SV=1//1.81429e-155
CI01000161_01236311_01253636	adapters effectors and signal transducers	STAT5b	>ref|XP_016378409.1| signal transducer and activator of transcription 5B-like [Sinocyclocheilus rhinocerous]	sp|P42232|STA5B_MOUSE Signal transducer and activator of transcription 5B OS=Mus musculus GN=Stat5b PE=1 SV=1//0
CI01000000_03873177_03886416	adapters effectors and signal transducers	TNIP1	>ref|XP_016421208.1| TNFAIP3-interacting protein 1-like isoform X2 [Sinocyclocheilus rhinocerous]	sp|Q15025|TNIP1_HUMAN TNFAIP3-interacting protein 1 OS=Homo sapiens GN=TNIP1 PE=1 SV=2//3.61252e-125
CI01030837_00000001_00001695	adapters effectors and signal transducers	TRAF	>gb|AIS76354.1| TNF receptor-associated protein 1 [Ctenopharyngodon idella]	sp|Q9CQN1|TRAP1_MOUSE Heat shock protein 75 kDa, mitochondrial OS=Mus musculus GN=Trap1 PE=1 SV=1//1.04523e-57
CI01000053_02817187_02856529	adapters effectors and signal transducers	TRAF	>ref|NP_991325.1| TNF receptor-associated factor 4 [Danio rerio] emb|CAD89005.1|	sp|Q61382|TRAF4_MOUSE TNF receptor-associated factor 4 OS=Mus musculus GN=Traf4 PE=1 SV=2//0
CI01000339_04841245_04848286	adapters effectors and signal transducers	TRAF	>ref|XP_016332974.1| TNF receptor-associated factor 2-like [Sinocyclocheilus anshuiensis]	sp|Q12933|TRAF2_HUMAN TNF receptor-associated factor 2 OS=Homo sapiens GN=TRAF2 PE=1 SV=2//0
CI01000059_00293442_00308109	adapters effectors and signal transducers	TRAF	>gb|ABE99696.1| TNF receptor associated factor 2 [Ctenopharyngodon idella]	sp|P39429|TRAF2_MOUSE TNF receptor-associated factor 2 OS=Mus musculus GN=Traf2 PE=1 SV=1//1.54963e-168
CI01000189_02080315_02089268	adapters effectors and signal transducers	TRAF	>ref|XP_016382382.1| TNF receptor-associated factor 3-like [Sinocyclocheilus rhinocerous]	sp|Q13114|TRAF3_HUMAN TNF receptor-associated factor 3 OS=Homo sapiens GN=TRAF3 PE=1 SV=2//0
CI01000108_00875430_00878425	adapters effectors and signal transducers	TRAF	>gb|KTG35975.1| hypothetical protein cypCar_00024302, partial [Cyprinus carpio]	sp|P70347|TANK_MOUSE TRAF family member-associated NF-kappa-B activator OS=Mus musculus GN=Tank PE=1 SV=1//7.52619e-08
CI01000009_14348389_14374515	adapters effectors and signal transducers	TRAF related	>ref|XP_016425788.1| TRAF3-interacting protein 1-like isoform X2 [Sinocyclocheilus rhinocerous]	sp|Q6PGZ3|MIPT3_DANRE TRAF3-interacting protein 1 OS=Danio rerio GN=traf3ip1 PE=2 SV=1//8.07672e-07
CI01000161_00162338_00163205	adapters effectors and signal transducers	TRAF related	>gb|AAQ74975.2| TRAF2-binding protein [Ctenopharyngodon idella]	sp|A2VDM0|TIFA_BOVIN TRAF-interacting protein with FHA domain-containing protein A OS=Bos taurus GN=TIFA PE=2 SV=1//1.67253e-30
CI01000339_04850664_04859254	adapters effectors and signal transducers	TRAF related	>ref|NP_001082984.1| TRAF-type zinc finger domain-containing protein 1 [Danio rerio] gb|AAI34930.1|	sp|Q99MM4|TRAD1_RAT TRAF-type zinc finger domain-containing protein 1 OS=Rattus norvegicus GN=Trafd1 PE=2 SV=2//3.58681e-56
CI01000108_00862883_00869422	adapters effectors and signal transducers	TRAF related	>ref|XP_016101525.1| TRAF family member-associated NF-kappa-B activator-like isoform X1 [Sinocyclocheilus grahami] ref|XP_016101526.1|	-//-
CI01000082_00433194_00436549	adapters effectors and signal transducers	TRAF related	>gb|AAW22592.1| TNF-related apoptosis inducing ligand TRAIL [Ctenopharyngodon idella] gb|AAW22593.1|	sp|P50591|TNF10_HUMAN Tumor necrosis factor ligand superfamily member 10 OS=Homo sapiens GN=TNFSF10 PE=1 SV=1//4.45686e-58
CI01000046_01236373_01241067	adapters effectors and signal transducers	UBC9	>ref|XP_016063580.1| SUMO-conjugating enzyme UBC9 isoform X2 [Miniopterus natalensis]	sp|Q9W6H5|UBC9A_DANRE SUMO-conjugating enzyme UBC9-A OS=Danio rerio GN=ube2ia PE=1 SV=1//7.17996e-60
CI01000329_00199190_00203106	adapters effectors and signal transducers	UBC9	>ref|XP_007063734.1| SUMO-conjugating enzyme UBC9 isoform X1 [Chelonia mydas]	sp|Q28CQ4|UBC9_XENTR SUMO-conjugating enzyme UBC9 OS=Xenopus tropicalis GN=ube2i PE=2 SV=1//1.22192e-90
CI01000034_00599073_00603301	adapters effectors and signal transducers	UBC9	>ref|XP_016350438.1| SUMO-conjugating enzyme UBC9-like [Sinocyclocheilus anshuiensis]	sp|Q28CQ4|UBC9_XENTR SUMO-conjugating enzyme UBC9 OS=Xenopus tropicalis GN=ube2i PE=2 SV=1//1.73563e-77
CI01000339_06208270_06213269	adapters effectors and signal transducers	UBE	>ref|XP_017650484.1| ubiquitin-conjugating enzyme E2 G1 isoform X2 [Nannospalax galili]	sp|P62255|UB2G1_RAT Ubiquitin-conjugating enzyme E2 G1 OS=Rattus norvegicus GN=Ube2g1 PE=2 SV=3//1.03247e-89
CI01000071_04443263_04450257	adapters effectors and signal transducers	UBE	>ref|XP_012671367.1| ubiquitin-conjugating enzyme E2 L3 [Clupea harengus]	sp|P68037|UB2L3_MOUSE Ubiquitin-conjugating enzyme E2 L3 OS=Mus musculus GN=Ube2l3 PE=2 SV=1//8.79787e-85
CI01000330_00447584_00461147	adapters effectors and signal transducers	UBE	>gb|KTF92980.1| hypothetical protein cypCar_00003360 [Cyprinus carpio]	sp|Q6DBY5|UEVLD_DANRE Ubiquitin-conjugating enzyme E2 variant 3 OS=Danio rerio GN=uevld PE=2 SV=1//0
CI01000006_12298229_12304430	adapters effectors and signal transducers	UBE	>ref|XP_016126675.1| ubiquitin-conjugating enzyme E2 R2-like [Sinocyclocheilus grahami] ref|XP_016311495.1|	sp|Q29503|UB2R2_RABIT Ubiquitin-conjugating enzyme E2 R2 OS=Oryctolagus cuniculus GN=UBE2R2 PE=2 SV=1//1.76165e-137
CI01000037_03855991_03860283	adapters effectors and signal transducers	UBE	>gb|KQL59243.1| ubiquitin-conjugating enzyme E2 A [Amazona aestiva]	sp|Q9Z255|UBE2A_MOUSE Ubiquitin-conjugating enzyme E2 A OS=Mus musculus GN=Ube2a PE=2 SV=1//1.52599e-100
CI01000013_06629494_06632725	adapters effectors and signal transducers	UBE	>ref|XP_005312709.1| ubiquitin-conjugating enzyme E2 N isoform X2 [Chrysemys picta bellii]	sp|Q5R7J6|UBE2N_PONAB Ubiquitin-conjugating enzyme E2 N OS=Pongo abelii GN=UBE2N PE=2 SV=1//4.40878e-90
CI01000050_02676712_02678594	adapters effectors and signal transducers	UBE	>ref|XP_005396745.1| ubiquitin-conjugating enzyme E2 D4 isoform X3 [Chinchilla lanigera] ref|XP_013003692.1|	sp|Q9Y2X8|UB2D4_HUMAN Ubiquitin-conjugating enzyme E2 D4 OS=Homo sapiens GN=UBE2D4 PE=1 SV=1//6.3914e-63
CI01000082_04604289_04607362	adapters effectors and signal transducers	UBE	>ref|XP_017573771.1| ubiquitin-conjugating enzyme E2 variant 2 [Pygocentrus nattereri]	sp|Q6PEH5|UB2V2_DANRE Ubiquitin-conjugating enzyme E2 variant 2 OS=Danio rerio GN=ube2v2 PE=2 SV=1//2.89706e-96
CI01000001_01868471_01873459	adapters effectors and signal transducers	UBE	>ref|XP_016366329.1| ubiquitin-conjugating enzyme E2 J2 [Sinocyclocheilus rhinocerous]	sp|Q2TA03|UB2J2_BOVIN Ubiquitin-conjugating enzyme E2 J2 OS=Bos taurus GN=UBE2J2 PE=2 SV=1//2.80912e-162
CI01000047_01831728_01834017	adapters effectors and signal transducers	UBE	>pdb|2OXQ|A Chain A, Structure Of The Ubch5 :chip U-Box Complex pdb|2OXQ|B Chain B, Structure Of The Ubch5 :chip U-Box Complex >ref|NP_955958.1| ubiquitin-conjugating enzyme E2 D1	sp|Q9Y2X8|UB2D4_HUMAN Ubiquitin-conjugating enzyme E2 D4 OS=Homo sapiens GN=UBE2D4 PE=1 SV=1//1.83307e-84
CI01000340_17078619_17088012	adapters effectors and signal transducers	UBE	>gb|KTG44322.1| hypothetical protein cypCar_00009588 [Cyprinus carpio]	sp|P56616|UBE2C_XENLA Ubiquitin-conjugating enzyme E2 C OS=Xenopus laevis GN=ube2c PE=1 SV=1//1.94248e-84
CI01000300_08979290_08987162	adapters effectors and signal transducers	UBE	>ref|NP_001008611.1| ubiquitin-conjugating enzyme E2 K [Danio rerio] ref|XP_007230285.1|	sp|P61087|UBE2K_MOUSE Ubiquitin-conjugating enzyme E2 K OS=Mus musculus GN=Ube2k PE=1 SV=3//4.68622e-120
CI01000085_00010672_00010854	adapters effectors and signal transducers	UBE	>ref|XP_016136971.1| ubiquitin-conjugating enzyme E2 E2 isoform X2 [Sinocyclocheilus grahami]	-//-
CI01000228_00030868_00037938	adapters effectors and signal transducers	UBE	>ref|NP_955865.1| ubiquitin-conjugating enzyme E2 D3 [Danio rerio] ref|XP_007235872.1|	sp|P62840|UB2D2_XENLA Ubiquitin-conjugating enzyme E2 D2 OS=Xenopus laevis GN=ube2d2 PE=1 SV=1//6.66197e-101
CI01000189_03624163_03629420	adapters effectors and signal transducers	UBE	>ref|NP_957404.1| ubiquitin-conjugating enzyme E2D 4 [Danio rerio] gb|AAH55599.1|	sp|A5PKP9|UB2D4_XENLA Ubiquitin-conjugating enzyme E2 D4 OS=Xenopus laevis GN=ube2d4 PE=1 SV=1//4.25493e-92
CI01000014_00688079_00693236	adapters effectors and signal transducers	UBE	>ref|NP_001139833.1| ubiquitin-conjugating enzyme E2 B [Salmo salar] ref|XP_007241401.1|	sp|P63149|UBE2B_RAT Ubiquitin-conjugating enzyme E2 B OS=Rattus norvegicus GN=Ube2b PE=2 SV=1//8.69541e-92
CI01000178_00992880_00997172	adapters effectors and signal transducers	UBE	>ref|NP_001002072.1| ubiquitin-conjugating enzyme E2 L3 [Danio rerio] gb|AAH71403.1|	sp|P68037|UB2L3_MOUSE Ubiquitin-conjugating enzyme E2 L3 OS=Mus musculus GN=Ube2l3 PE=2 SV=1//2.54714e-82
CI01000072_03336220_03345300	adapters effectors and signal transducers	UBE	>ref|XP_016380760.1| ubiquitin conjugation factor E4 A-like [Sinocyclocheilus rhinocerous] ref|XP_016380762.1|	sp|E9Q735|UBE4A_MOUSE Ubiquitin conjugation factor E4 A OS=Mus musculus GN=Ube4a PE=1 SV=1//0
CI01000049_00372677_00374333	adapters effectors and signal transducers	UBE	>ref|XP_007228760.1| ubiquitin-conjugating enzyme E2 A-like [Astyanax mexicanus] ref|XP_016314867.1|	sp|Q9Z255|UBE2A_MOUSE Ubiquitin-conjugating enzyme E2 A OS=Mus musculus GN=Ube2a PE=2 SV=1//8.40422e-102
CI01000006_09320331_09321778	adapters effectors and signal transducers	UBE	>ref|XP_016141670.1| ubiquitin-conjugating enzyme E2 G1-like [Sinocyclocheilus grahami] ref|XP_016095700.1|	sp|P62255|UB2G1_RAT Ubiquitin-conjugating enzyme E2 G1 OS=Rattus norvegicus GN=Ube2g1 PE=2 SV=3//8.20491e-91
CI01000055_04551565_04559123	adapters effectors and signal transducers	UBE	>ref|XP_016306513.1| ubiquitin-conjugating enzyme E2 Q2-like isoform X3 [Sinocyclocheilus anshuiensis] ref|XP_016425297.1|	sp|Q8WVN8|UB2Q2_HUMAN Ubiquitin-conjugating enzyme E2 Q2 OS=Homo sapiens GN=UBE2Q2 PE=1 SV=1//5.61355e-152
CI01000073_01099082_01112685	adapters effectors and signal transducers	UBE	>gb|KTG43689.1| hypothetical protein cypCar_00007343 [Cyprinus carpio]	sp|Q29503|UB2R2_RABIT Ubiquitin-conjugating enzyme E2 R2 OS=Oryctolagus cuniculus GN=UBE2R2 PE=2 SV=1//6.85782e-125
CI01000009_13394582_13476351	adapters effectors and signal transducers	UBE	>ref|XP_017326245.1| ubiquitin-conjugating enzyme E2 E3 [Ictalurus punctatus]	sp|P52483|UB2E3_MOUSE Ubiquitin-conjugating enzyme E2 E3 OS=Mus musculus GN=Ube2e3 PE=1 SV=2//2.25233e-24
CI01000046_00567573_00573618	adapters effectors and signal transducers	UBE	>ref|XP_015235764.1| ubiquitin-conjugating enzyme E2 K [Cyprinodon variegatus]	sp|P61087|UBE2K_MOUSE Ubiquitin-conjugating enzyme E2 K OS=Mus musculus GN=Ube2k PE=1 SV=3//4.13451e-103
CI01000024_04306066_04310552	adapters effectors and signal transducers	UBE	>gb|OCK23574.1| ubiquitin conjugating enzyme E2 G2 [Taenia asiatica]	sp|Q5RF84|UB2G2_PONAB Ubiquitin-conjugating enzyme E2 G2 OS=Pongo abelii GN=UBE2G2 PE=2 SV=1//1.08508e-47
CI01000020_03304491_03309596	adapters effectors and signal transducers	UBE	>gb|KTF89172.1| hypothetical protein cypCar_00008152 [Cyprinus carpio]	sp|P62257|UBE2H_MOUSE Ubiquitin-conjugating enzyme E2 H OS=Mus musculus GN=Ube2h PE=1 SV=1//1.09718e-58
CI01000320_03616557_03637085	adapters effectors and signal transducers	UBE	>ref|XP_016298974.1| ubiquitin-conjugating enzyme E2 E1 [Sinocyclocheilus anshuiensis] ref|XP_016298975.1|	sp|P51965|UB2E1_HUMAN Ubiquitin-conjugating enzyme E2 E1 OS=Homo sapiens GN=UBE2E1 PE=1 SV=1//1.19624e-97
CI01000030_04647039_04659315	adapters effectors and signal transducers	UBE	>ref|XP_016380376.1| ubiquitin-conjugating enzyme E2 R2-like [Sinocyclocheilus rhinocerous]	sp|Q8CFI2|UB2R1_MOUSE Ubiquitin-conjugating enzyme E2 R1 OS=Mus musculus GN=Cdc34 PE=1 SV=1//6.86815e-25
CI01000001_11768247_11795338	adapters effectors and signal transducers	UBE	>ref|XP_016333845.1| ubiquitin conjugation factor E4 B-like isoform X1 [Sinocyclocheilus anshuiensis] ref|XP_016333846.1|	sp|Q9ES00|UBE4B_MOUSE Ubiquitin conjugation factor E4 B OS=Mus musculus GN=Ube4b PE=1 SV=3//6.12074e-55
CI01000034_01769963_01776287	adapters effectors and signal transducers	UBE	>ref|NP_001002330.2| ubiquitin-conjugating enzyme E2 Z [Danio rerio] gb|AAI59236.1|	sp|Q6DG60|UBE2Z_DANRE Ubiquitin-conjugating enzyme E2 Z OS=Danio rerio GN=ube2z PE=2 SV=2//0
CI01000057_01510783_01522965	adapters effectors and signal transducers	UBE	>ref|XP_016335207.1| ubiquitin-conjugating enzyme E2 variant 1-like [Sinocyclocheilus anshuiensis]	sp|Q13404|UB2V1_HUMAN Ubiquitin-conjugating enzyme E2 variant 1 OS=Homo sapiens GN=UBE2V1 PE=1 SV=2//4.3392e-90
CI01000000_02496792_02498535	adapters effectors and signal transducers	UBE	>ref|XP_004703502.1| ubiquitin-conjugating enzyme E2 D3 [Echinops telfairi]	sp|P25867|UBCD1_DROME Ubiquitin-conjugating enzyme E2-17 kDa OS=Drosophila melanogaster GN=eff PE=2 SV=1//1.0849e-43
CI01000000_00691526_00698902	adapters effectors and signal transducers	UBE	>gb|ELR53446.1| Ubiquitin-conjugating enzyme E2 D3, partial [Bos mutus]	sp|P62840|UB2D2_XENLA Ubiquitin-conjugating enzyme E2 D2 OS=Xenopus laevis GN=ube2d2 PE=1 SV=1//3.57529e-78
CI01000017_00505305_00517048	adapters effectors and signal transducers	UBE	>ref|XP_016347006.1| ubiquitin-conjugating enzyme E2 Q2-like isoform X5 [Sinocyclocheilus anshuiensis]	sp|Q8WVN8|UB2Q2_HUMAN Ubiquitin-conjugating enzyme E2 Q2 OS=Homo sapiens GN=UBE2Q2 PE=1 SV=1//1.10063e-170
CI01000016_05824628_05826424	adapters effectors and signal transducers	UBE	>ref|XP_016420743.1| ubiquitin-conjugating enzyme E2 S-like [Sinocyclocheilus rhinocerous]	sp|Q4V908|UBE2S_DANRE Ubiquitin-conjugating enzyme E2 S OS=Danio rerio GN=ube2s PE=2 SV=1//4.60292e-127
CI01000000_11584045_11586744	adapters effectors and signal transducers	UBE	>ref|XP_008842263.1| ubiquitin-conjugating enzyme E2 A isoform X2 [Nannospalax galili] gb|KTF84824.1|	sp|Q9Z255|UBE2A_MOUSE Ubiquitin-conjugating enzyme E2 A OS=Mus musculus GN=Ube2a PE=2 SV=1//1.31743e-81
CI01000325_00689081_00699095	adapters effectors and signal transducers	UBE	>ref|XP_016331642.1| ubiquitin-conjugating enzyme E2 J1 [Sinocyclocheilus anshuiensis]	sp|Q9Y385|UB2J1_HUMAN Ubiquitin-conjugating enzyme E2 J1 OS=Homo sapiens GN=UBE2J1 PE=1 SV=2//1.60165e-82
CI01000018_00087132_00098513	adapters effectors and signal transducers	UBE	>ref|XP_015810769.1| ubiquitin-conjugating enzyme E2 W [Nothobranchius furzeri]	sp|Q1JPX4|UB2WB_DANRE Probable ubiquitin-conjugating enzyme E2 W-B OS=Danio rerio GN=ube2wb PE=2 SV=1//6.42687e-85
CI01000066_03686086_03690640	adapters effectors and signal transducers	UBE	>ref|XP_012679964.1| ubiquitin-conjugating enzyme E2 N [Clupea harengus]	sp|Q9EQX9|UBE2N_RAT Ubiquitin-conjugating enzyme E2 N OS=Rattus norvegicus GN=Ube2n PE=1 SV=1//5.49531e-86
CI01000155_00118929_00125108	antigen processing and regulators	CDC	>ref|XP_016306636.1| dual specificity protein phosphatase CDC14A-like isoform X2 [Sinocyclocheilus anshuiensis]	sp|Q9UNH5|CC14A_HUMAN Dual specificity protein phosphatase CDC14A OS=Homo sapiens GN=CDC14A PE=1 SV=1//0
CI01000304_05098315_05108511	antigen processing and regulators	CDC	>ref|XP_016374259.1| hsp90 co-chaperone Cdc37-like 1 isoform X1 [Sinocyclocheilus rhinocerous]	sp|A7YY97|CD37L_DANRE Hsp90 co-chaperone Cdc37-like 1 OS=Danio rerio GN=cdc37l1 PE=2 SV=1//0
CI01000189_03699588_03706531	antigen processing and regulators	CDC	>gb|AFV07383.1| CDC2 [Carassius auratus red var. x Cyprinus carpio]	sp|P51958|CDK1_CARAU Cyclin-dependent kinase 1 OS=Carassius auratus GN=cdk1 PE=2 SV=1//3.12384e-179
CI01000004_04406215_04410740	antigen processing and regulators	CDC	>ref|XP_016398963.1| cell division cycle protein 20 homolog [Sinocyclocheilus rhinocerous]	sp|Q9JJ66|CDC20_MOUSE Cell division cycle protein 20 homolog OS=Mus musculus GN=Cdc20 PE=1 SV=2//0
CI01000166_00555079_00556668	antigen processing and regulators	CDC	>ref|XP_016371149.1| CDC42 small effector protein 2-like [Sinocyclocheilus rhinocerous] ref|XP_016371150.1|	sp|A6QLJ4|C42S2_BOVIN CDC42 small effector protein 2 OS=Bos taurus GN=CDC42SE2 PE=3 SV=1//5.74915e-32
CI01000066_00063935_00066860	antigen processing and regulators	CDC	>ref|NP_957015.1| cell division cycle protein 123 homolog [Danio rerio] sp|Q6PC40.1|CD123_DANRE RecName: Full=Cell division cycle protein 123 homolog gb|AAH59483.1|	sp|Q6PC40|CD123_DANRE Cell division cycle protein 123 homolog OS=Danio rerio GN=cdc123 PE=2 SV=1//7.84182e-162
CI01000009_03633868_03640910	antigen processing and regulators	CDC	>ref|XP_016141835.1| cell division cycle protein 16 homolog [Sinocyclocheilus grahami] ref|XP_016141837.1|	sp|Q8R349|CDC16_MOUSE Cell division cycle protein 16 homolog OS=Mus musculus GN=Cdc16 PE=2 SV=1//0
CI01000310_01207513_01226750	antigen processing and regulators	CDC	>gb|KTG03866.1| hypothetical protein cypCar_00012738 [Cyprinus carpio]	sp|Q2KJC1|CDC5L_BOVIN Cell division cycle 5-like protein OS=Bos taurus GN=CDC5L PE=2 SV=1//1.0321e-36
CI01000040_04956324_04970782	antigen processing and regulators	CDC	>ref|XP_016347724.1| cell division cycle protein 23 homolog [Sinocyclocheilus anshuiensis]	sp|Q9UJX2|CDC23_HUMAN Cell division cycle protein 23 homolog OS=Homo sapiens GN=CDC23 PE=1 SV=3//0
CI01000034_02778206_02786310	antigen processing and regulators	CDC	>ref|XP_016426184.1| cell division cycle protein 27 homolog isoform X1 [Sinocyclocheilus rhinocerous]	sp|A7Z061|CDC27_BOVIN Cell division cycle protein 27 homolog OS=Bos taurus GN=CDC27 PE=2 SV=1//0
CI01000082_04002837_04008950	antigen processing and regulators	CDC	>emb|CAF98448.1| unnamed protein product [Tetraodon nigroviridis]	sp|P51166|CDK5_XENLA Cyclin-dependent-like kinase 5 OS=Xenopus laevis GN=cdk5 PE=2 SV=1//7.40698e-28
CI01000016_05124385_05128589	antigen processing and regulators	CDC	>gb|KTG36064.1| hypothetical protein cypCar_00023158 [Cyprinus carpio]	sp|P0C2X8|CDCA3_XENLA Cell division cycle-associated protein 3 OS=Xenopus laevis GN=cdca3 PE=1 SV=1//2.6668e-09
CI01000135_01492092_01528855	antigen processing and regulators	CDK and related	>ref|XP_016305321.1| cyclin-dependent kinase 19 isoform X1 [Sinocyclocheilus anshuiensis]	sp|Q8BWD8|CDK19_MOUSE Cyclin-dependent kinase 19 OS=Mus musculus GN=Cdk19 PE=2 SV=1//0
CI01076770_00000174_00000391	antigen processing and regulators	CDK and related	>ref|XP_016335602.1| cyclin-dependent kinase 4-like isoform X1 [Sinocyclocheilus anshuiensis]	sp|Q91727|CDK4_XENLA Cyclin-dependent kinase 4 OS=Xenopus laevis GN=cdk4 PE=1 SV=1//7.85732e-33
CI01000129_01837517_01849374	antigen processing and regulators	CDK and related	>ref|XP_016419417.1| cyclin-dependent kinase-like 2 isoform X2 [Sinocyclocheilus rhinocerous]	sp|Q92772|CDKL2_HUMAN Cyclin-dependent kinase-like 2 OS=Homo sapiens GN=CDKL2 PE=1 SV=1//1.11976e-07
CI01150231_00000389_00000762	antigen processing and regulators	CDK and related	>ref|XP_016086859.1| cyclin-dependent kinase-like 5, partial [Sinocyclocheilus grahami]	sp|Q3UTQ8|CDKL5_MOUSE Cyclin-dependent kinase-like 5 OS=Mus musculus GN=Cdkl5 PE=2 SV=1//1.83807e-52
CI01000057_04927533_04931127	antigen processing and regulators	CDK and related	>ref|XP_016417787.1| cyclin-dependent kinase 4-like [Sinocyclocheilus rhinocerous]	sp|Q91727|CDK4_XENLA Cyclin-dependent kinase 4 OS=Xenopus laevis GN=cdk4 PE=1 SV=1//1.80369e-81
CI01000049_06722991_06725403	antigen processing and regulators	CDK and related	>ref|XP_003977614.1| cyclin-dependent kinase 2-associated protein 2 [Takifugu rubripes] emb|CAG06216.1|	sp|O75956|CDKA2_HUMAN Cyclin-dependent kinase 2-associated protein 2 OS=Homo sapiens GN=CDK2AP2 PE=1 SV=1//7.56707e-40
CI01000335_01121521_01148559	antigen processing and regulators	CDK and related	>ref|XP_016390903.1| cyclin-dependent kinase 17 isoform X1 [Sinocyclocheilus rhinocerous]	sp|Q00537|CDK17_HUMAN Cyclin-dependent kinase 17 OS=Homo sapiens GN=CDK17 PE=1 SV=2//0
CI01000189_03504269_03505449	antigen processing and regulators	CDK and related	>ref|XP_016382351.1| cyclin-dependent kinase 2-interacting protein-like [Sinocyclocheilus rhinocerous]	sp|A6H7E2|CINP_BOVIN Cyclin-dependent kinase 2-interacting protein OS=Bos taurus GN=CINP PE=2 SV=1//1.37957e-53
CI01000186_00422121_00422913	antigen processing and regulators	CDK and related	>ref|XP_003200962.1| cyclin-dependent kinase inhibitor 1 isoform X1 [Danio rerio]	sp|O19002|CDN1A_FELCA Cyclin-dependent kinase inhibitor 1 OS=Felis catus GN=CDKN1A PE=2 SV=3//1.13973e-16
CI01000010_08974808_08993509	antigen processing and regulators	CDK and related	>ref|XP_016323779.1| cyclin-dependent kinase 16-like isoform X2 [Sinocyclocheilus anshuiensis]	sp|Q00536|CDK16_HUMAN Cyclin-dependent kinase 16 OS=Homo sapiens GN=CDK16 PE=1 SV=1//0
CI01000008_02294137_02296480	antigen processing and regulators	CDK and related	>ref|XP_017348958.1| cyclin-dependent kinase 9 isoform X1 [Ictalurus punctatus]	sp|Q5ZKN1|CDK9_CHICK Cyclin-dependent kinase 9 OS=Gallus gallus GN=CDK9 PE=2 SV=1//1.62821e-126
CI01032329_00000317_00001201	antigen processing and regulators	CDK and related	>gb|KTG02220.1| hypothetical protein cypCar_00024771 [Cyprinus carpio]	sp|O76039|CDKL5_HUMAN Cyclin-dependent kinase-like 5 OS=Homo sapiens GN=CDKL5 PE=1 SV=1//1.6295e-41
CI01000050_00770066_00782851	antigen processing and regulators	CDK and related	>ref|XP_016117076.1| cyclin-dependent kinase 11B-like isoform X2 [Sinocyclocheilus grahami]	sp|P21127|CD11B_HUMAN Cyclin-dependent kinase 11B OS=Homo sapiens GN=CDK11B PE=1 SV=3//0
CI01000012_05124400_05129545	antigen processing and regulators	CDK and related	>ref|XP_016335332.1| cyclin-dependent kinase inhibitor 3 [Sinocyclocheilus anshuiensis]	sp|Q810P3|CDKN3_MOUSE Cyclin-dependent kinase inhibitor 3 OS=Mus musculus GN=Cdkn3 PE=2 SV=1//1.60153e-24
CI01000057_02198818_02199189	antigen processing and regulators	CDK and related		sp|P43450|CDK2_CARAU Cyclin-dependent kinase 2 OS=Carassius auratus GN=cdk2 PE=2 SV=1//4.72294e-14
CI01000018_04563971_04573228	antigen processing and regulators	CDK and related	>ref|NP_919389.2| cyclin-dependent kinase 8 [Danio rerio] ref|XP_016378331.1|	sp|Q8JH47|CDK8_DANRE Cyclin-dependent kinase 8 OS=Danio rerio GN=cdk8 PE=2 SV=1//0
CI01150223_00000950_00001522	antigen processing and regulators	CDK and related	>ref|XP_015457984.1| cyclin-dependent kinase-like 5 [Astyanax mexicanus]	sp|O76039|CDKL5_HUMAN Cyclin-dependent kinase-like 5 OS=Homo sapiens GN=CDKL5 PE=1 SV=1//1.8567e-58
CI01000177_00133004_00135222	antigen processing and regulators	CDK and related	>ref|XP_016386128.1| cyclin-dependent kinase 2-associated protein 1-like [Sinocyclocheilus rhinocerous]	sp|O14519|CDKA1_HUMAN Cyclin-dependent kinase 2-associated protein 1 OS=Homo sapiens GN=CDK2AP1 PE=1 SV=1//1.42225e-45
CI01000138_00838834_00839400	antigen processing and regulators	CDK and related	>ref|XP_006627196.1| cyclin-dependent kinases regulatory subunit 2 [Lepisosteus oculatus]	sp|P56390|CKS2_MOUSE Cyclin-dependent kinases regulatory subunit 2 OS=Mus musculus GN=Cks2 PE=3 SV=1//4.74924e-32
CI01000326_00524269_00538874	antigen processing and regulators	CDK and related	>ref|XP_016296125.1| cyclin-dependent kinase 13-like isoform X1 [Sinocyclocheilus anshuiensis]	sp|Q69ZA1|CDK13_MOUSE Cyclin-dependent kinase 13 OS=Mus musculus GN=Cdk13 PE=1 SV=3//0
CI01000057_02200951_02207673	antigen processing and regulators	CDK and related	>ref|XP_016397322.1| cyclin-dependent kinase 2 [Sinocyclocheilus rhinocerous]	sp|P43450|CDK2_CARAU Cyclin-dependent kinase 2 OS=Carassius auratus GN=cdk2 PE=2 SV=1//4.75561e-161
CI01000020_00819154_00820506	antigen processing and regulators	CDK and related	>ref|XP_016399955.1| cyclin-dependent kinase inhibitor 1B-like [Sinocyclocheilus rhinocerous]	sp|P46527|CDN1B_HUMAN Cyclin-dependent kinase inhibitor 1B OS=Homo sapiens GN=CDKN1B PE=1 SV=1//1.34612e-35
CI01000080_00737755_00742405	antigen processing and regulators	CDK and related	>ref|XP_016428786.1| cyclin-dependent kinase 7-like [Sinocyclocheilus rhinocerous]	sp|P51953|CDK7_CARAU Cyclin-dependent kinase 7 OS=Carassius auratus GN=cdk7 PE=2 SV=1//0
CI01000319_04478393_04509691	antigen processing and regulators	CDK and related	>ref|XP_016311371.1| cyclin-dependent kinase 12-like isoform X1 [Sinocyclocheilus anshuiensis] ref|XP_016311372.1|	sp|B5DE93|CDK12_XENTR Cyclin-dependent kinase 12 OS=Xenopus tropicalis GN=cdk12 PE=2 SV=1//0
CI01000127_01092621_01093592	antigen processing and regulators	CDK and related	>ref|NP_997957.1| cyclin-dependent kinase inhibitor 1B [Danio rerio] gb|AAK84219.1|AF398516_1 P27-like cyclin-dependent kinase inhibitor	sp|Q60439|CDN1B_CRIGR Cyclin-dependent kinase inhibitor 1B OS=Cricetulus griseus GN=CDKN1B PE=2 SV=1//1.06349e-31
CI01000112_03234159_03240113	antigen processing and regulators	HA1	>ref|XP_016382880.1| H-2 class I histocompatibility antigen, Q10 alpha chain-like [Sinocyclocheilus rhinocerous]	sp|P01898|HA10_MOUSE H-2 class I histocompatibility antigen, Q10 alpha chain OS=Mus musculus GN=H2-Q10 PE=1 SV=3//4.14712e-41
CI01000112_03192658_03204707	antigen processing and regulators	HA1	>ref|XP_016357861.1| uncharacterized protein LOC107700642 [Sinocyclocheilus anshuiensis]	sp|P01898|HA10_MOUSE H-2 class I histocompatibility antigen, Q10 alpha chain OS=Mus musculus GN=H2-Q10 PE=1 SV=3//2.83034e-39
CI01028794_00001387_00003315	antigen processing and regulators	HA1	>ref|XP_016101089.1| H-2 class I histocompatibility antigen, Q10 alpha chain-like isoform X2 [Sinocyclocheilus grahami]	sp|P01898|HA10_MOUSE H-2 class I histocompatibility antigen, Q10 alpha chain OS=Mus musculus GN=H2-Q10 PE=1 SV=3//1.20148e-41
CI01000221_00150680_00153028	antigen processing and regulators	HA2	>gb|AIY53680.1| invariant chain chain protein [Ctenopharyngodon idella]	sp|P04233|HG2A_HUMAN HLA class II histocompatibility antigen gamma chain OS=Homo sapiens GN=CD74 PE=1 SV=3//2.9661e-23
CI01000319_05882023_05885700	antigen processing and regulators	HA2	>ref|XP_016349313.1| SLA class II histocompatibility antigen, DQ haplotype D beta chain-like [Sinocyclocheilus anshuiensis]	sp|P29826|HB2B_RAT Rano class II histocompatibility antigen, B-1 beta chain OS=Rattus norvegicus GN=RT1-Bb PE=2 SV=1//9.53348e-28
CI01000020_01745382_01768397	antigen processing and regulators	LRMP	>ref|XP_016414224.1| LOW QUALITY PROTEIN: lymphoid-restricted membrane protein-like [Sinocyclocheilus rhinocerous]	sp|Q5RHB5|LRMP_DANRE Lymphoid-restricted membrane protein OS=Danio rerio GN=lrmp PE=1 SV=2//0
CI01000186_00156270_00161766	antigen processing and regulators	LRMP	>ref|XP_005168344.1| lymphoid-restricted membrane protein-like isoform X1 [Danio rerio] ref|XP_009294055.1|	sp|Q5RHB5|LRMP_DANRE Lymphoid-restricted membrane protein OS=Danio rerio GN=lrmp PE=1 SV=2//1.80571e-24
CI01000306_02238316_02241601	antigen processing and regulators	MAF	>ref|XP_016337903.1| repressor of RNA polymerase III transcription MAF1 homolog [Sinocyclocheilus anshuiensis]	sp|Q6PGU2|MAF1_DANRE Repressor of RNA polymerase III transcription MAF1 homolog OS=Danio rerio GN=maf1 PE=2 SV=1//3.60939e-158
CI01000026_11698637_11702653	antigen processing and regulators	MAF	>ref|XP_016299452.1| repressor of RNA polymerase III transcription MAF1 homolog [Sinocyclocheilus anshuiensis] ref|XP_016299453.1|	sp|Q7ZWL6|MAF1_XENLA Repressor of RNA polymerase III transcription MAF1 homolog OS=Xenopus laevis GN=maf1 PE=2 SV=1//9.57064e-110
CI01000243_00062228_00062423	antigen processing and regulators	MHC I	>emb|CAD12819.1| MHC class I antigen, partial [Danio rerio]	sp|P01897|HA1L_MOUSE H-2 class I histocompatibility antigen, L-D alpha chain OS=Mus musculus GN=H2-L PE=1 SV=2//1.9864e-07
CI01000606_00013439_00016923	antigen processing and regulators	MHC I	>dbj|BAK57367.1| MHC class I antigen [Carassius auratus langsdorfii]	sp|P01898|HA10_MOUSE H-2 class I histocompatibility antigen, Q10 alpha chain OS=Mus musculus GN=H2-Q10 PE=1 SV=3//4.02372e-35
CI01000021_05693567_05698301	antigen processing and regulators	MHC I	>ref|NP_997737.2| minor histocompatibility antigen H13 [Danio rerio] gb|AAH71503.1|	sp|Q9D8V0|HM13_MOUSE Minor histocompatibility antigen H13 OS=Mus musculus GN=Hm13 PE=1 SV=1//3.57641e-80
CI01000319_05704764_05712826	antigen processing and regulators	MHC I	>gb|AHI12884.1| MHC class I antigen, partial [Ctenopharyngodon idella]	sp|Q5RD09|HMR1_PONAB Major histocompatibility complex class I-related gene protein OS=Pongo abelii GN=MR1 PE=2 SV=1//3.94946e-54
CI01000355_00818277_00824137	antigen processing and regulators	MHC I	>ref|XP_016105941.1| uncharacterized protein LOC107565238 [Sinocyclocheilus grahami]	sp|P16212|HLAE_PONPY Popy class I histocompatibility antigen, alpha chain E (Fragment) OS=Pongo pygmaeus GN=Popy-E PE=2 SV=1//6.80214e-51
CI01000145_01068409_01070674	antigen processing and regulators	MHC I related	>ref|XP_016123010.1| major histocompatibility complex class I-related gene protein-like [Sinocyclocheilus grahami]	sp|Q95460|HMR1_HUMAN Major histocompatibility complex class I-related gene protein OS=Homo sapiens GN=MR1 PE=1 SV=1//1.37503e-16
CI01000053_03545885_03548117	antigen processing and regulators	MHC I related	>ref|XP_016304074.1| uncharacterized protein LOC107659585 [Sinocyclocheilus anshuiensis]	sp|Q5RD09|HMR1_PONAB Major histocompatibility complex class I-related gene protein OS=Pongo abelii GN=MR1 PE=2 SV=1//1.05161e-17
CI01000034_01858418_01860499	antigen processing and regulators	MHC I related	>gb|KTF72516.1| hypothetical protein cypCar_00030948 [Cyprinus carpio]	sp|Q9BCU3|HMR1_PANTR Major histocompatibility complex class I-related gene protein OS=Pan troglodytes GN=MR1 PE=2 SV=1//3.95229e-18
CI01000053_03558891_03566444	antigen processing and regulators	MHC I related	>ref|XP_016387309.1| major histocompatibility complex class I-related gene protein-like [Sinocyclocheilus rhinocerous]	sp|P30383|1C01_GORGO Class I histocompatibility antigen, Gogo-C*0101/C*0102 alpha chain OS=Gorilla gorilla gorilla PE=2 SV=1//1.41179e-17
CI01000385_00000242_00001930	antigen processing and regulators	MHC II	>gb|AEM75094.1| MHC class II beta antigen [Ctenopharyngodon idella]	sp|P18470|HB2D_CANFA DLA class II histocompatibility antigen, DR-1 beta chain OS=Canis familiaris PE=2 SV=1//2.03974e-33
CI01000302_01165866_01178482	antigen processing and regulators	MHC II related	>ref|XP_016361908.1| MHC class II regulatory factor RFX1-like [Sinocyclocheilus anshuiensis]	sp|P22670|RFX1_HUMAN MHC class II regulatory factor RFX1 OS=Homo sapiens GN=RFX1 PE=1 SV=2//0
CI01000050_04275924_04277061	antigen processing and regulators	microglobulin	>ref|XP_016393992.1| beta-2-microglobulin-like [Sinocyclocheilus rhinocerous]	sp|O42197|B2MG_ICTPU Beta-2-microglobulin OS=Ictalurus punctatus GN=b2m PE=3 SV=1//9.01076e-44
CI01000020_04807118_04808453	antigen processing and regulators	microglobulin	>dbj|BAD51478.1| beta2-microglobulin [Ctenopharyngodon idella] dbj|BAD51479.1|	sp|Q04475|B2MG_DANRE Beta-2-microglobulin OS=Danio rerio GN=b2m PE=1 SV=1//1.0043e-61
CI01000000_04079738_04081018	antigen processing and regulators	MIF	>ref|XP_016332161.1| macrophage migration inhibitory factor-like [Sinocyclocheilus anshuiensis] ref|XP_016421239.1|	sp|Q1ZZU7|MIF_SHEEP Macrophage migration inhibitory factor OS=Ovis aries GN=MIF PE=3 SV=1//5.79995e-59
CI01000319_06090962_06098149	antigen processing and regulators	RFX5	>ref|XP_016425094.1| DNA-binding protein RFX5-like [Sinocyclocheilus rhinocerous] ref|XP_016425095.1|	sp|P48382|RFX5_HUMAN DNA-binding protein RFX5 OS=Homo sapiens GN=RFX5 PE=1 SV=1//7.50123e-78
CI01000304_16743239_16743811	antigen processing and regulators	RFX5	>ref|XP_016120169.1| regulatory factor X-associated protein-like [Sinocyclocheilus grahami]	sp|Q8VCG9|RFXAP_MOUSE Regulatory factor X-associated protein OS=Mus musculus GN=Rfxap PE=2 SV=2//9.03192e-26
CI01000023_00127548_00134047	antigen processing and regulators	TGF, TGF receptor and related	>gb|AHK09955.1| TAK1-binding protein 1 [Ctenopharyngodon idella]	sp|Q8CF89|TAB1_MOUSE TGF-beta-activated kinase 1 and MAP3K7-binding protein 1 OS=Mus musculus GN=Tab1 PE=1 SV=2//0
CI01000039_07738530_07773662	antigen processing and regulators	TGF, TGF receptor and related	>ref|NP_001117921.1| latent transforming growth factor binding protein precursor [Oncorhynchus mykiss] gb|AAO17057.1|	sp|Q9NS15|LTBP3_HUMAN Latent-transforming growth factor beta-binding protein 3 OS=Homo sapiens GN=LTBP3 PE=1 SV=4//3.881e-07
CI01000004_07388945_07408147	antigen processing and regulators	TGF, TGF receptor and related	>gb|ADK26459.1| activin receptor-like kinase 5 [Ctenopharyngodon idella]	sp|P80204|TGFR1_RAT TGF-beta receptor type-1 OS=Rattus norvegicus GN=Tgfbr1 PE=1 SV=1//0
CI01000313_00546941_00558166	antigen processing and regulators	TGF, TGF receptor and related	>ref|XP_016091070.1| latent-transforming growth factor beta-binding protein 1-like isoform X1 [Sinocyclocheilus grahami]	-//-
CI01000028_00291055_00310156	antigen processing and regulators	TGF, TGF receptor and related	>ref|XP_017207561.1| latent-transforming growth factor beta-binding protein 4 [Danio rerio]	sp|Q8N2S1|LTBP4_HUMAN Latent-transforming growth factor beta-binding protein 4 OS=Homo sapiens GN=LTBP4 PE=1 SV=2//1.54325e-06
CI01000316_00432827_00460831	antigen processing and regulators	TGF, TGF receptor and related	>ref|XP_016092875.1| transforming growth factor beta-3 [Sinocyclocheilus grahami]	sp|P10600|TGFB3_HUMAN Transforming growth factor beta-3 OS=Homo sapiens GN=TGFB3 PE=1 SV=1//9.65563e-173
CI01000180_00674773_00697178	antigen processing and regulators	TGF, TGF receptor and related	>ref|XP_016085764.1| transforming growth factor beta regulator 1-like isoform X1 [Sinocyclocheilus grahami] ref|XP_016085765.1|	sp|Q3YBR2|TBRG1_HUMAN Transforming growth factor beta regulator 1 OS=Homo sapiens GN=TBRG1 PE=1 SV=1//4.5764e-126
CI01000010_03557384_03566580	antigen processing and regulators	TGF, TGF receptor and related	>ref|XP_016128480.1| TGF-beta-activated kinase 1 and MAP3K7-binding protein 3-like isoform X1 [Sinocyclocheilus grahami] ref|XP_016128481.1|	sp|Q8N5C8|TAB3_HUMAN TGF-beta-activated kinase 1 and MAP3K7-binding protein 3 OS=Homo sapiens GN=TAB3 PE=1 SV=2//1.99185e-35
CI01000340_00927319_01001912	antigen processing and regulators	TGF, TGF receptor and related	>ref|XP_016420711.1| transforming growth factor beta receptor type 3-like [Sinocyclocheilus rhinocerous] ref|XP_016420712.1|	sp|O88393|TGBR3_MOUSE Transforming growth factor beta receptor type 3 OS=Mus musculus GN=Tgfbr3 PE=1 SV=1//0
CI01000319_00628975_00640794	antigen processing and regulators	TGF, TGF receptor and related	>ref|XP_016110636.1| TGF-beta receptor type-2-like [Sinocyclocheilus grahami]	sp|P38438|TGFR2_RAT TGF-beta receptor type-2 OS=Rattus norvegicus GN=Tgfbr2 PE=2 SV=1//2.6025e-16
CI01070072_00000644_00003798	antigen processing and regulators	TGF, TGF receptor and related	>gb|AEK81575.1| TGF-beta receptor type-2 [Ctenopharyngodon idella]	sp|Q90999|TGFR2_CHICK TGF-beta receptor type-2 OS=Gallus gallus GN=TGFBR2 PE=1 SV=1//1.55044e-119
CI01000091_00120666_00139417	antigen processing and regulators	TGF, TGF receptor and related	>gb|AIS23633.1| transforming growth factor beta [Culter alburnus]	sp|O93449|TGFB1_ONCMY Transforming growth factor beta-1 OS=Oncorhynchus mykiss GN=tgfb1 PE=2 SV=1//1.08669e-142
CI01000313_00587436_00644890	antigen processing and regulators	TGF, TGF receptor and related	>ref|XP_016343428.1| latent-transforming growth factor beta-binding protein 1-like isoform X3 [Sinocyclocheilus anshuiensis]	sp|Q8CG19|LTBP1_MOUSE Latent-transforming growth factor beta-binding protein 1 OS=Mus musculus GN=Ltbp1 PE=2 SV=2//7.52689e-06
CI01000024_00850792_00868499	antigen processing and regulators	TGF, TGF receptor and related	>gb|KTF86673.1| hypothetical protein cypCar_00045407 [Cyprinus carpio]	sp|A4IG72|TGFA1_DANRE Transforming growth factor-beta receptor-associated protein 1 homolog OS=Danio rerio GN=tgfbrap1 PE=2 SV=1//0
CI01000065_03648940_03692253	antigen processing and regulators	TGF, TGF receptor and related	>ref|XP_016403915.1| transforming growth factor beta-2 [Sinocyclocheilus rhinocerous]	sp|P09858|TGFB2_PIG Transforming growth factor beta-2 OS=Sus scrofa GN=TGFB2 PE=1 SV=2//1.57221e-32
CI01000016_01052539_01073915	antigen processing and regulators	TGF, TGF receptor and related	>ref|XP_016315586.1| TGF-beta receptor type-2-like [Sinocyclocheilus anshuiensis]	sp|P37173|TGFR2_HUMAN TGF-beta receptor type-2 OS=Homo sapiens GN=TGFBR2 PE=1 SV=2//3.26859e-25
CI01000000_16011590_16014992	antigen processing and regulators	TGF, TGF receptor and related	>ref|XP_016409116.1| transforming growth factor-beta-induced protein ig-h3 [Sinocyclocheilus rhinocerous]	sp|Q15582|BGH3_HUMAN Transforming growth factor-beta-induced protein ig-h3 OS=Homo sapiens GN=TGFBI PE=1 SV=1//7.93928e-08
CI01000051_00017447_00029701	antigen processing and regulators	TGF, TGF receptor and related	>gb|AHK09956.1| TAK1-binding protein 2 [Ctenopharyngodon idella]	sp|Q5RFW2|TAB2_DANRE TGF-beta-activated kinase 1 and MAP3K7-binding protein 2 OS=Danio rerio GN=tab2 PE=1 SV=1//0
CI01000070_00193544_00224361	antigen processing and regulators	TGF, TGF receptor and related	>ref|XP_016430094.1| TGF-beta receptor type-1-like isoform X2 [Sinocyclocheilus rhinocerous]	sp|P36897|TGFR1_HUMAN TGF-beta receptor type-1 OS=Homo sapiens GN=TGFBR1 PE=1 SV=1//0
CI01000009_10414678_10421940	antigen processing and regulators	TGF, TGF receptor and related	>gb|KTF81699.1| hypothetical protein cypCar_00009922, partial [Cyprinus carpio]	sp|Q90999|TGFR2_CHICK TGF-beta receptor type-2 OS=Gallus gallus GN=TGFBR2 PE=1 SV=1//1.97653e-08
CI01000161_00326033_00349039	antigen processing and regulators	TNF,TNR and related	>ref|XP_016346313.1| tumor necrosis factor ligand superfamily member 10-like [Sinocyclocheilus anshuiensis]	sp|P50591|TNF10_HUMAN Tumor necrosis factor ligand superfamily member 10 OS=Homo sapiens GN=TNFSF10 PE=1 SV=1//1.48326e-30
CI01000117_00180609_00183776	antigen processing and regulators	TNF,TNR and related	>ref|XP_016376221.1| tumor necrosis factor, alpha-induced protein 8-like protein 2 A [Sinocyclocheilus rhinocerous]	sp|Q1ECV8|TPL2A_DANRE Tumor necrosis factor, alpha-induced protein 8-like protein 2 A OS=Danio rerio GN=tnfaip8l2a PE=2 SV=1//1.99157e-110
CI01000026_04398682_04402882	antigen processing and regulators	TNF,TNR and related	>gb|KTF84358.1| hypothetical protein cypCar_00021773, partial [Cyprinus carpio]	sp|Q9I9N5|TRADD_DANRE Tumor necrosis factor receptor type 1-associated DEATH domain protein OS=Danio rerio GN=tradd PE=2 SV=1//0
CI01000313_01000035_01002069	antigen processing and regulators	TNF,TNR and related	>ref|XP_016413757.1| tumor necrosis factor receptor superfamily member 6-like [Sinocyclocheilus rhinocerous] ref|XP_016413765.1|	sp|O77736|TNR6_PIG Tumor necrosis factor receptor superfamily member 6 OS=Sus scrofa GN=FAS PE=2 SV=1//7.58414e-08
CI01000010_00445263_00455343	antigen processing and regulators	TNF,TNR and related	>ref|XP_016415241.1| tumor necrosis factor receptor superfamily member 5-like [Sinocyclocheilus rhinocerous]	sp|Q92956|TNR14_HUMAN Tumor necrosis factor receptor superfamily member 14 OS=Homo sapiens GN=TNFRSF14 PE=1 SV=3//5.52209e-12
CI01000339_04114570_04117684	antigen processing and regulators	TNF,TNR and related	>ref|XP_016370002.1| tumor necrosis factor receptor superfamily member 10A-like isoform X1 [Sinocyclocheilus rhinocerous]	sp|Q9QZM4|TR10B_MOUSE Tumor necrosis factor receptor superfamily member 10B OS=Mus musculus GN=Tnfrsf10b PE=2 SV=3//1.30264e-19
CI01000340_19326355_19328820	antigen processing and regulators	TNF,TNR and related	>ref|XP_015459985.1| tumor necrosis factor ligand superfamily member 11-like [Astyanax mexicanus]	sp|P50592|TNF10_MOUSE Tumor necrosis factor ligand superfamily member 10 OS=Mus musculus GN=Tnfsf10 PE=2 SV=1//1.28095e-18
CI01000005_04883863_04894229	antigen processing and regulators	TNF,TNR and related	>ref|XP_016332664.1| tumor necrosis factor alpha-induced protein 3-like [Sinocyclocheilus anshuiensis] ref|XP_016332665.1|	sp|Q60769|TNAP3_MOUSE Tumor necrosis factor alpha-induced protein 3 OS=Mus musculus GN=Tnfaip3 PE=1 SV=2//0
CI01000001_12058281_12060612	antigen processing and regulators	TNF,TNR and related	>ref|XP_016368646.1| tumor necrosis factor receptor superfamily member 9-like isoform X2 [Sinocyclocheilus rhinocerous]	sp|Q07011|TNR9_HUMAN Tumor necrosis factor receptor superfamily member 9 OS=Homo sapiens GN=TNFRSF9 PE=1 SV=1//3.38878e-15
CI01000308_01699956_01730072	antigen processing and regulators	TNF,TNR and related	>ref|XP_016093519.1| tumor necrosis factor receptor superfamily member 19-like [Sinocyclocheilus grahami]	sp|Q9JLL3|TNR19_MOUSE Tumor necrosis factor receptor superfamily member 19 OS=Mus musculus GN=Tnfrsf19 PE=2 SV=2//7.5502e-12
CI01000027_09136426_09140323	antigen processing and regulators	TNF,TNR and related	>ref|XP_016389284.1| tumor necrosis factor receptor superfamily member 3-like [Sinocyclocheilus rhinocerous]	sp|P20333|TNR1B_HUMAN Tumor necrosis factor receptor superfamily member 1B OS=Homo sapiens GN=TNFRSF1B PE=1 SV=3//3.62428e-14
CI01000001_01357469_01365104	antigen processing and regulators	TNF,TNR and related	>ref|XP_016423112.1| tumor necrosis factor receptor superfamily member 5-like [Sinocyclocheilus rhinocerous]	sp|Q8SQ34|TNR5_PIG Tumor necrosis factor receptor superfamily member 5 OS=Sus scrofa GN=CD40 PE=2 SV=1//3.87371e-20
CI01000026_16988458_16994714	antigen processing and regulators	TNF,TNR and related	>gb|AGI51678.1| tumor necrosis factor receptor-associated factor 6 [Ctenopharyngodon idella]	sp|Q6IWL4|TRAF6_DANRE TNF receptor-associated factor 6 OS=Danio rerio GN=traf6 PE=2 SV=2//0
CI01000339_01369376_01372564	antigen processing and regulators	TNF,TNR and related	>ref|XP_016409469.1| tumor necrosis factor ligand superfamily member 6-like [Sinocyclocheilus rhinocerous]	sp|P50592|TNF10_MOUSE Tumor necrosis factor ligand superfamily member 10 OS=Mus musculus GN=Tnfsf10 PE=2 SV=1//1.64059e-15
CI01000006_09836923_09844045	antigen processing and regulators	TNF,TNR and related	>ref|XP_016346770.1| tumor necrosis factor receptor superfamily member 1A-like [Sinocyclocheilus anshuiensis]	sp|Q9QZM4|TR10B_MOUSE Tumor necrosis factor receptor superfamily member 10B OS=Mus musculus GN=Tnfrsf10b PE=2 SV=3//1.86589e-06
CI01000029_00238295_00240090	antigen processing and regulators	TNF,TNR and related	>ref|XP_016399233.1| tumor necrosis factor receptor superfamily member 21-like [Sinocyclocheilus rhinocerous]	sp|D3ZF92|TNR21_RAT Tumor necrosis factor receptor superfamily member 21 OS=Rattus norvegicus GN=Tnfrsf21 PE=1 SV=1//3.02963e-70
CI01180000_06854398_06859861	antigen processing and regulators	TNF,TNR and related	>ref|XP_016368127.1| tumor necrosis factor alpha-induced protein 2-like [Sinocyclocheilus rhinocerous]	sp|Q03169|TNAP2_HUMAN Tumor necrosis factor alpha-induced protein 2 OS=Homo sapiens GN=TNFAIP2 PE=2 SV=2//1.30272e-39
CI01000016_08800360_08805384	antigen processing and regulators	TNF,TNR and related	>ref|XP_016413977.1| tumor necrosis factor receptor superfamily member 1A-like [Sinocyclocheilus rhinocerous] ref|XP_016413978.1|	sp|P22934|TNR1A_RAT Tumor necrosis factor receptor superfamily member 1A OS=Rattus norvegicus GN=Tnfrsf1a PE=2 SV=2//5.93948e-24
CI01000039_07268272_07278840	antigen processing and regulators	TNF,TNR and related	>ref|XP_016430548.1| tumor necrosis factor alpha-induced protein 2-like [Sinocyclocheilus rhinocerous]	sp|Q2M3D2|EX3L2_HUMAN Exocyst complex component 3-like protein 2 OS=Homo sapiens GN=EXOC3L2 PE=2 SV=1//1.83274e-79
CI01000051_00568303_00576339	antigen processing and regulators	TNF,TNR and related	>ref|XP_016387437.1| tumor necrosis factor alpha-induced protein 2-like [Sinocyclocheilus rhinocerous]	sp|Q03169|TNAP2_HUMAN Tumor necrosis factor alpha-induced protein 2 OS=Homo sapiens GN=TNFAIP2 PE=2 SV=2//5.71979e-52
CI01000028_06665516_06666078	antigen processing and regulators	TNF,TNR and related	>gb|KTG07364.1| hypothetical protein cypCar_00013204 [Cyprinus carpio]	sp|Q7T3D0|TP8L3_DANRE Tumor necrosis factor alpha-induced protein 8-like protein 3 OS=Danio rerio GN=tnfaip8l3 PE=2 SV=1//1.11365e-129
CI01000306_11275128_11288123	antigen processing and regulators	TNF,TNR and related	>ref|XP_016296941.1| tumor necrosis factor receptor superfamily member 1B-like isoform X2 [Sinocyclocheilus anshuiensis]	sp|P20333|TNR1B_HUMAN Tumor necrosis factor receptor superfamily member 1B OS=Homo sapiens GN=TNFRSF1B PE=1 SV=3//4.93638e-28
CI01000233_00167010_00184488	antigen processing and regulators	TNF,TNR and related	>ref|XP_007256891.1| tumor necrosis factor receptor superfamily member 11B-like [Astyanax mexicanus]	sp|O08712|TR11B_MOUSE Tumor necrosis factor receptor superfamily member 11B OS=Mus musculus GN=Tnfrsf11b PE=1 SV=1//2.18037e-88
CI01000010_00491341_00497973	antigen processing and regulators	TNF,TNR and related	>ref|XP_016350620.1| tumor necrosis factor receptor superfamily member 14-like isoform X2 [Sinocyclocheilus anshuiensis] ref|XP_016350621.1|	sp|Q3LRP1|TNR5_CALJA Tumor necrosis factor receptor superfamily member 5 OS=Callithrix jacchus GN=CD40 PE=2 SV=1//2.81712e-07
CI01000010_00473858_00478160	antigen processing and regulators	TNF,TNR and related	>ref|XP_016315275.1| tumor necrosis factor receptor superfamily member 5-like isoform X1 [Sinocyclocheilus anshuiensis] ref|XP_016315276.1|	sp|Q92956|TNR14_HUMAN Tumor necrosis factor receptor superfamily member 14 OS=Homo sapiens GN=TNFRSF14 PE=1 SV=3//3.99857e-19
CI01000344_01946446_01954355	antigen processing and regulators	TNF,TNR and related	>gb|AGW47747.1| tumor necrosis factor superfamily member 12 [Ctenopharyngodon idella]	sp|O43508|TNF12_HUMAN Tumor necrosis factor ligand superfamily member 12 OS=Homo sapiens GN=TNFSF12 PE=1 SV=1//3.92699e-22
CI01000033_00497624_00498442	antigen processing and regulators	TNF,TNR and related	>ref|XP_016414305.1| tumor necrosis factor ligand superfamily member 6-like [Sinocyclocheilus rhinocerous]	sp|P48023|TNFL6_HUMAN Tumor necrosis factor ligand superfamily member 6 OS=Homo sapiens GN=FASLG PE=1 SV=1//4.35306e-09
CI01000233_00188705_00190167	antigen processing and regulators	TNF,TNR and related	>ref|XP_016117683.1| tumor necrosis factor receptor superfamily member 11B-like [Sinocyclocheilus grahami]	sp|O00300|TR11B_HUMAN Tumor necrosis factor receptor superfamily member 11B OS=Homo sapiens GN=TNFRSF11B PE=1 SV=3//2.01824e-28
CI01000065_03794501_03806693	antigen processing and regulators	VEGF	>ref|NP_001103819.2| vascular endothelial growth factor A-A isoform 2 precursor [Danio rerio] gb|AAC14713.1|	sp|O73682|VGFAA_DANRE Vascular endothelial growth factor A-A OS=Danio rerio GN=vegfaa PE=1 SV=1//1.20129e-62
CI01000325_02484476_02491983	antigen processing and regulators	VEGF	>ref|XP_016427448.1| vascular endothelial growth factor receptor 2 isoform X2 [Sinocyclocheilus rhinocerous]	sp|Q5GIT4|VGFR2_DANRE Vascular endothelial growth factor receptor 2 OS=Danio rerio GN=kdr PE=1 SV=2//0
CI01000020_07160189_07169882	antigen processing and regulators	VEGF	>ref|XP_016370350.1| vascular endothelial growth factor A-A-like isoform X5 [Sinocyclocheilus rhinocerous]	sp|O73682|VGFAA_DANRE Vascular endothelial growth factor A-A OS=Danio rerio GN=vegfaa PE=1 SV=1//1.92082e-08
CI01000027_05371407_05382804	antigen processing and regulators	VEGFR	>ref|XP_016356304.1| vascular endothelial growth factor receptor 3-like [Sinocyclocheilus anshuiensis]	sp|P35916|VGFR3_HUMAN Vascular endothelial growth factor receptor 3 OS=Homo sapiens GN=FLT4 PE=1 SV=3//9.92477e-07
CI01000000_11661528_11696310	antigen processing and regulators	VEGFR	>gb|AAI29159.1| Kinase insert domain receptor like [Danio rerio] emb|CAM73177.1|	sp|Q8AXB3|VGFR4_DANRE Vascular endothelial growth factor receptor kdr-like OS=Danio rerio GN=kdrl PE=1 SV=1//0
CI01000116_00098865_00131211	antigen processing and regulators	VEGFR	>ref|XP_016366028.1| vascular endothelial growth factor receptor 3-like [Sinocyclocheilus rhinocerous]	sp|Q5MD89|VGFR3_DANRE Vascular endothelial growth factor receptor 3 OS=Danio rerio GN=flt4 PE=2 SV=1//0
CI01000141_00426082_00431703	complement system	C1q	>gb|KTF73815.1| hypothetical protein cypCar_00044821 [Cyprinus carpio]	sp|Q4ZJM9|C1QL4_MOUSE Complement C1q-like protein 4 OS=Mus musculus GN=C1ql4 PE=1 SV=1//1.17018e-06
CI01000006_06104927_06109730	complement system	C1q	>gb|AGN71010.1| complement C1q subcomponent subunit B [Ctenopharyngodon idella]	sp|P31722|C1QC_RAT Complement C1q subcomponent subunit C OS=Rattus norvegicus GN=C1qc PE=1 SV=2//9.49843e-06
CI01036346_00000579_00001082	complement system	C1q	>ref|XP_016316474.1| complement C1q-like protein 3 [Sinocyclocheilus anshuiensis]	-//-
CI01000004_15836936_15841048	complement system	C1q	>ref|XP_016405451.1| cerebellin-2-like [Sinocyclocheilus rhinocerous]	sp|Q4ZJM9|C1QL4_MOUSE Complement C1q-like protein 4 OS=Mus musculus GN=C1ql4 PE=1 SV=1//9.15442e-09
CI01000072_03387927_03389381	complement system	C1q	>gb|AGN71011.1| C1q-like molecule [Ctenopharyngodon idella]	sp|Q8K479|C1QT5_MOUSE Complement C1q tumor necrosis factor-related protein 5 OS=Mus musculus GN=C1qtnf5 PE=1 SV=1//7.33131e-82
CI01000142_00224121_00249873	complement system	C1q	>gb|KTF73815.1| hypothetical protein cypCar_00044821 [Cyprinus carpio]	sp|Q4ZJM9|C1QL4_MOUSE Complement C1q-like protein 4 OS=Mus musculus GN=C1ql4 PE=1 SV=1//1.65991e-07
CI01000350_01268618_01269611	complement system	C1q	>gb|KTG37462.1| hypothetical protein cypCar_00031512 [Cyprinus carpio]	sp|Q4ZJM9|C1QL4_MOUSE Complement C1q-like protein 4 OS=Mus musculus GN=C1ql4 PE=1 SV=1//5.21397e-17
CI01105190_00001351_00005052	complement system	C1q	>ref|XP_016401779.1| complement component 1 Q subcomponent-binding protein, mitochondrial-like isoform X1 [Sinocyclocheilus rhinocerous] ref|XP_016401780.1|	sp|Q3T0B6|C1QBP_BOVIN Complement component 1 Q subcomponent-binding protein, mitochondrial OS=Bos taurus GN=C1QBP PE=2 SV=1//2.86156e-93
CI01000004_15911104_15915972	complement system	C1q	>gb|KTG37462.1| hypothetical protein cypCar_00031512 [Cyprinus carpio]	sp|Q4ZJM9|C1QL4_MOUSE Complement C1q-like protein 4 OS=Mus musculus GN=C1ql4 PE=1 SV=1//3.2687e-16
CI01000003_01807697_01809455	complement system	C1q	>gb|KTG33566.1| hypothetical protein cypCar_00009226, partial [Cyprinus carpio]	sp|Q9ESN4|C1QL3_MOUSE Complement C1q-like protein 3 OS=Mus musculus GN=C1ql3 PE=1 SV=1//2.32068e-108
CI01000141_00771591_00781075	complement system	C1q	>ref|XP_016393721.1| uncharacterized protein LOC107728143 [Sinocyclocheilus rhinocerous]	sp|Q86Z23|C1QL4_HUMAN Complement C1q-like protein 4 OS=Homo sapiens GN=C1QL4 PE=2 SV=1//4.33738e-12
CI01000342_00122943_00124004	complement system	C1q	>gb|KTF77486.1| hypothetical protein cypCar_00035389 [Cyprinus carpio]	sp|Q4ZJM9|C1QL4_MOUSE Complement C1q-like protein 4 OS=Mus musculus GN=C1ql4 PE=1 SV=1//3.29813e-12
CI01000051_01367599_01369326	complement system	C1q	>ref|XP_016387737.1| complement C1q-like protein 4 [Sinocyclocheilus rhinocerous]	sp|O75973|C1QRF_HUMAN C1q-related factor OS=Homo sapiens GN=C1QL1 PE=2 SV=1//1.04317e-22
CI01000304_09529802_09531061	complement system	C1q	>ref|XP_016383808.1| complement C1q-like protein 4 [Sinocyclocheilus rhinocerous]	sp|Q7Z5L3|C1QL2_HUMAN Complement C1q-like protein 2 OS=Homo sapiens GN=C1QL2 PE=2 SV=2//4.06311e-08
CI01000023_00176579_00179918	complement system	C1q and TNF related protein	>ref|XP_016117292.1| complement C1q tumor necrosis factor-related protein 1-like [Sinocyclocheilus grahami]	sp|Q5XIG2|C1QT1_RAT Complement C1q tumor necrosis factor-related protein 1 OS=Rattus norvegicus GN=C1qtnf1 PE=2 SV=1//1.44591e-79
Novel01025	complement system	C1q and TNF related protein	--	--
CI01000055_01936268_01937799	complement system	C1q and TNF related protein	>ref|XP_016385928.1| complement C1q tumor necrosis factor-related protein 1-like isoform X2 [Sinocyclocheilus rhinocerous]	sp|Q9QXP7|C1QT1_MOUSE Complement C1q tumor necrosis factor-related protein 1 OS=Mus musculus GN=C1qtnf1 PE=2 SV=1//8.79834e-115
CI01000315_01196732_01198387	complement system	C1qR	>ref|XP_016406735.1| complement component C1q receptor-like [Sinocyclocheilus rhinocerous]	sp|Q9ET61|C1QR1_RAT Complement component C1q receptor OS=Rattus norvegicus GN=Cd93 PE=2 SV=1//3.23187e-87
CI01000027_09103562_09122837	complement system	C1r	>ref|XP_016389319.1| complement C1r-A subcomponent-like [Sinocyclocheilus rhinocerous]	sp|Q8CG16|C1RA_MOUSE Complement C1r-A subcomponent OS=Mus musculus GN=C1ra PE=1 SV=1//6.03693e-13
CI01154707_00000220_00000764	complement system	C1r	>dbj|BAB17845.1| C1rs-A [Cyprinus carpio]	sp|Q8CG16|C1RA_MOUSE Complement C1r-A subcomponent OS=Mus musculus GN=C1ra PE=1 SV=1//6.78865e-11
CI01000027_09095210_09102256	complement system	C1s	>ref|XP_017206864.1| complement component 1, s subcomponent-like isoform X1, partial [Danio rerio]	sp|Q9NZP8|C1RL_HUMAN Complement C1r subcomponent-like protein OS=Homo sapiens GN=C1RL PE=1 SV=2//2.08316e-55
CI01004566_00000214_00000565	complement system	C3	>gb|AAQ74974.1| complement C3 [Ctenopharyngodon idella]	sp|P98093|CO3_ONCMY Complement C3 (Fragment) OS=Oncorhynchus mykiss GN=c3 PE=1 SV=1//8.25009e-19
CI01158989_00000008_00000864	complement system	C3	>gb|AAQ74974.1| complement C3 [Ctenopharyngodon idella]	sp|P98093|CO3_ONCMY Complement C3 (Fragment) OS=Oncorhynchus mykiss GN=c3 PE=1 SV=1//2.05438e-59
CI01000181_00457762_00477931	complement system	C3	>ref|XP_016361987.1| complement C3-like [Sinocyclocheilus anshuiensis]	sp|P98093|CO3_ONCMY Complement C3 (Fragment) OS=Oncorhynchus mykiss GN=c3 PE=1 SV=1//0
CI01000181_00419866_00420323	complement system	C3	>ref|XP_016361948.1| complement C3-like [Sinocyclocheilus anshuiensis]	sp|P98093|CO3_ONCMY Complement C3 (Fragment) OS=Oncorhynchus mykiss GN=c3 PE=1 SV=1//6.42462e-20
CI01000181_00174917_00242327	complement system	C3	>gb|AAQ74974.1| complement C3 [Ctenopharyngodon idella]	sp|P98093|CO3_ONCMY Complement C3 (Fragment) OS=Oncorhynchus mykiss GN=c3 PE=1 SV=1//5.23891e-13
CI01000181_00330804_00357644	complement system	C3	>gb|AAQ74974.1| complement C3 [Ctenopharyngodon idella]	sp|P98093|CO3_ONCMY Complement C3 (Fragment) OS=Oncorhynchus mykiss GN=c3 PE=1 SV=1//1.86581e-23
CI01158956_00000114_00000473	complement system	C3	>gb|AAQ74974.1| complement C3 [Ctenopharyngodon idella]	sp|P98093|CO3_ONCMY Complement C3 (Fragment) OS=Oncorhynchus mykiss GN=c3 PE=1 SV=1//1.46412e-26
CI01000030_06405632_06428709	complement system	C3	>ref|XP_016386615.1| complement C3-like [Sinocyclocheilus rhinocerous]	sp|P98093|CO3_ONCMY Complement C3 (Fragment) OS=Oncorhynchus mykiss GN=c3 PE=1 SV=1//1.70875e-87
CI01000352_00233543_00234955	complement system	C3aR	>ref|XP_016325843.1| C3a anaphylatoxin chemotactic receptor-like [Sinocyclocheilus anshuiensis]	sp|P0C7U4|C3AR_DANRE C3a anaphylatoxin chemotactic receptor OS=Danio rerio GN=c3ar1 PE=3 SV=1//7.72481e-50
CI01000016_06998707_07047702	complement system	C4	>ref|XP_016308228.1| complement C4-like [Sinocyclocheilus anshuiensis]	sp|P0C0L5|CO4B_HUMAN Complement C4-B OS=Homo sapiens GN=C4B PE=1 SV=2//0
CI01000095_00790125_00813901	complement system	C4	>dbj|BAB03284.1| complement C4-1 [Cyprinus carpio]	sp|P01029|CO4B_MOUSE Complement C4-B OS=Mus musculus GN=C4b PE=1 SV=3//0
CI01000080_02810515_02831498	complement system	C5	>ref|XP_016341831.1| complement C5 [Sinocyclocheilus anshuiensis]	sp|P01031|CO5_HUMAN Complement C5 OS=Homo sapiens GN=C5 PE=1 SV=4//0
CI01000006_07214841_07222648	complement system	C6	>gb|ADV18976.1| complement component C6 [Ctenopharyngodon idella] gb|AFN26001.1|	sp|P61135|CO6_PONPY Complement component C6 OS=Pongo pygmaeus GN=C6 PE=2 SV=1//0
CI01000010_01608554_01619702	complement system	C7	>ref|XP_016147234.1| complement component C7-like [Sinocyclocheilus grahami]	sp|Q9TUQ3|CO7_PIG Complement component C7 OS=Sus scrofa GN=C7 PE=1 SV=1//1.84658e-154
CI01000006_07223113_07228278	complement system	C7	>gb|AEQ53931.1| complement component C7 [Ctenopharyngodon idella] gb|AFN20333.1|	sp|Q29RQ1|CO7_BOVIN Complement component C7 OS=Bos taurus GN=C7 PE=2 SV=1//0
CI01000018_02129101_02134686	complement system	C8	>ref|XP_016339295.1| complement component C8 gamma chain-like [Sinocyclocheilus anshuiensis]	sp|P07360|CO8G_HUMAN Complement component C8 gamma chain OS=Homo sapiens GN=C8G PE=1 SV=3//1.46538e-31
CI01000098_02447543_02468822	complement system	C8	>ref|XP_016348521.1| complement component C8 alpha chain [Sinocyclocheilus anshuiensis]	sp|P07357|CO8A_HUMAN Complement component C8 alpha chain OS=Homo sapiens GN=C8A PE=1 SV=2//1.16619e-89
CI01000098_02473023_02489273	complement system	C8	>ref|XP_016363766.1| complement component C8 beta chain [Sinocyclocheilus rhinocerous]	sp|Q90X85|CO8B_ONCMY Complement component C8 beta chain OS=Oncorhynchus mykiss GN=c8b PE=2 SV=1//0
CI01000339_06995644_07004684	complement system	C9	>gb|ABN49522.1| complement component C9 [Ctenopharyngodon idella] gb|AAS76086.2|	sp|P06682|CO9_ONCMY Complement component C9 (Fragment) OS=Oncorhynchus mykiss GN=c9 PE=2 SV=2//7.78233e-172
CI01000073_00102960_00104116	complement system	CD59	>ref|XP_016396200.1| CD59 glycoprotein-like [Sinocyclocheilus rhinocerous] ref|XP_016396201.1|	-//-
CI01000092_04458178_04481575	complement system	CFB	>gb|AFD18593.1| Bf/C2B [Ctenopharyngodon idella]	sp|P04186|CFAB_MOUSE Complement factor B OS=Mus musculus GN=Cfb PE=1 SV=2//1.55357e-116
CI01000006_03270739_03288631	complement system	CFB	>ref|XP_016377011.1| complement factor B-like [Sinocyclocheilus rhinocerous]	sp|P81187|CFAB_BOVIN Complement factor B OS=Bos taurus GN=CFB PE=1 SV=2//6.66609e-163
CI01000006_03256291_03262601	complement system	CFB	>gb|AFD18592.1| Bf/C2A3 [Ctenopharyngodon idella]	sp|P04186|CFAB_MOUSE Complement factor B OS=Mus musculus GN=Cfb PE=1 SV=2//2.01339e-162
CI01180000_04292374_04295052	complement system	CFD	>gb|AHB81535.1| complement factor D [Ctenopharyngodon idella]	sp|P51779|CFAD_PIG Complement factor D OS=Sus scrofa GN=CFD PE=2 SV=1//1.799e-68
CI01000204_00033958_00057140	complement system	CFD	>ref|XP_016298138.1| mast cell protease 3-like [Sinocyclocheilus anshuiensis]	sp|P51779|CFAD_PIG Complement factor D OS=Sus scrofa GN=CFD PE=2 SV=1//1.03974e-12
CI01000030_05519604_05542781	complement system	CFH	>ref|XP_016100433.1| complement factor H-like [Sinocyclocheilus grahami]	sp|P08603|CFAH_HUMAN Complement factor H OS=Homo sapiens GN=CFH PE=1 SV=4//8.68789e-07
CI01000030_05477128_05482150	complement system	CFH	>ref|XP_016359071.1| complement factor H-related protein 1-like isoform X2 [Sinocyclocheilus anshuiensis]	sp|Q03591|FHR1_HUMAN Complement factor H-related protein 1 OS=Homo sapiens GN=CFHR1 PE=1 SV=2//3.89084e-15
CI01150997_00000056_00000242	complement system	CFI	>gb|ADN22949.1| complement factor I [Ctenopharyngodon idella]	sp|P05156|CFAI_HUMAN Complement factor I OS=Homo sapiens GN=CFI PE=1 SV=2//1.19617e-13
CI01000129_01621350_01641606	complement system	CFI	>gb|ADN22949.1| complement factor I [Ctenopharyngodon idella]	sp|Q61129|CFAI_MOUSE Complement factor I OS=Mus musculus GN=Cfi PE=1 SV=3//5.35989e-12
CI01000001_09540982_09554063	complement system	complement receptor	>ref|XP_016404475.1| complement receptor type 1-like isoform X4 [Sinocyclocheilus rhinocerous] ref|XP_016404476.1|	sp|P17927|CR1_HUMAN Complement receptor type 1 OS=Homo sapiens GN=CR1 PE=1 SV=3//1.80681e-07
CI01000027_09123917_09131231	complement system	MASP	>ref|XP_016320376.1| mannan-binding lectin serine protease 2-like [Sinocyclocheilus anshuiensis]	sp|Q9JJS8|MASP2_RAT Mannan-binding lectin serine protease 2 OS=Rattus norvegicus GN=Masp2 PE=1 SV=2//1.83179e-125
CI01000095_03409665_03426093	complement system	MASP	>ref|XP_016363213.1| mannan-binding lectin serine protease 1-like [Sinocyclocheilus anshuiensis]	sp|P48740|MASP1_HUMAN Mannan-binding lectin serine protease 1 OS=Homo sapiens GN=MASP1 PE=1 SV=3//0
CI01000001_11265638_11283027	complement system	MASP	>ref|XP_016333875.1| mannan-binding lectin serine protease 2 isoform X1 [Sinocyclocheilus anshuiensis] ref|XP_016333876.1|	sp|O00187|MASP2_HUMAN Mannan-binding lectin serine protease 2 OS=Homo sapiens GN=MASP2 PE=1 SV=4//0
Gene	immune Process	Immune gene categery	Blast with Nr	Blast with swissprot
CI01000327_04060107_04065015	inflammatory cytokines and receptors	ACRs	>ref|XP_016345517.1| atypical chemokine receptor 4-like [Sinocyclocheilus anshuiensis]	sp|P35350|ACKR4_BOVIN Atypical chemokine receptor 4 OS=Bos taurus GN=ACKR4 PE=2 SV=1//2.24557e-79
CI01000024_00539259_00540347	inflammatory cytokines and receptors	ACRs	>ref|XP_016328099.1| atypical chemokine receptor 3-like [Sinocyclocheilus anshuiensis] ref|XP_016328100.1|	sp|O89039|ACKR3_RAT Atypical chemokine receptor 3 OS=Rattus norvegicus GN=Ackr3 PE=1 SV=2//2.48764e-129
CI01000075_00917306_00921588	inflammatory cytokines and receptors	CCL	>ref|XP_002661011.2| C-C motif chemokine 21-like [Danio rerio]	sp|Q68A93|CCL25_CANFA C-C motif chemokine 25 OS=Canis familiaris GN=CCL25 PE=2 SV=1//3.07618e-12
CI01000145_00951480_00956106	inflammatory cytokines and receptors	CCL	>gb|ACG76387.1| CCL4 [Ctenopharyngodon idella]	sp|P16619|CL3L1_HUMAN C-C motif chemokine 3-like 1 OS=Homo sapiens GN=CCL3L1 PE=1 SV=1//1.17955e-15
CI01161994_00000124_00001384	inflammatory cytokines and receptors	CCL	>ref|XP_016395761.1| C-C motif chemokine 20-like [Sinocyclocheilus rhinocerous]	-//-
CI01000082_00689066_00690051	inflammatory cytokines and receptors	CCL	>ref|XP_016395768.1| C-C motif chemokine 8-like isoform X2 [Sinocyclocheilus rhinocerous]	-//-
CI01000029_01526863_01527414	inflammatory cytokines and receptors	CCL	>ref|XP_016326222.1| C-C motif chemokine 13-like [Sinocyclocheilus anshuiensis]	sp|P49873|CCL8_PIG C-C motif chemokine 8 OS=Sus scrofa GN=CCL8 PE=3 SV=1//4.08058e-14
CI01000071_04430037_04431564	inflammatory cytokines and receptors	CCL	>ref|XP_016409752.1| C-C motif chemokine 3-like 1 [Sinocyclocheilus rhinocerous]	sp|Q9QXY8|CCL7_RAT C-C motif chemokine 7 OS=Rattus norvegicus GN=Ccl7 PE=3 SV=1//7.97227e-08
CI01000190_01008838_01011938	inflammatory cytokines and receptors	CCL	>ref|XP_016365462.1| C-C motif chemokine 20-like [Sinocyclocheilus rhinocerous]	sp|O89093|CCL20_MOUSE C-C motif chemokine 20 OS=Mus musculus GN=Ccl20 PE=1 SV=1//1.9107e-13
CI01000071_04433656_04434358	inflammatory cytokines and receptors	CCL	>ref|XP_016428232.1| C-C motif chemokine 3-like [Sinocyclocheilus rhinocerous]	sp|O70460|CCL19_MOUSE C-C motif chemokine 19 OS=Mus musculus GN=Ccl19 PE=1 SV=1//8.45393e-09
CI01000004_12390372_12391923	inflammatory cytokines and receptors	CCR	>ref|XP_016120670.1| C-C chemokine receptor type 9-like [Sinocyclocheilus grahami]	sp|Q9WUT7|CCR9_MOUSE C-C chemokine receptor type 9 OS=Mus musculus GN=Ccr9 PE=2 SV=1//3.1621e-100
CI01000306_05879886_05883498	inflammatory cytokines and receptors	CFLAR	>ref|XP_016112027.1| CASP8 and FADD-like apoptosis regulator [Sinocyclocheilus grahami]	sp|O15519|CFLAR_HUMAN CASP8 and FADD-like apoptosis regulator OS=Homo sapiens GN=CFLAR PE=1 SV=1//1.49835e-63
CI01000018_07062582_07063654	inflammatory cytokines and receptors	chemokine ligand	>gb|AND94603.1| chemokine ligand 20 [Ctenopharyngodon idella]	-//-
CI01000339_00188554_00189543	inflammatory cytokines and receptors	chemokine receptor	>ref|XP_016351695.1| chemokine-like receptor 1 [Sinocyclocheilus anshuiensis]	sp|B9VR26|CML1_BOVIN Chemokine-like receptor 1 OS=Bos taurus GN=CMLKR1 PE=2 SV=1//5.53654e-19
CI01000127_01631429_01634044	inflammatory cytokines and receptors	CIB	>ref|XP_003201427.1| calcium and integrin-binding protein 1-like [Danio rerio]	sp|B1A8Z2|CIB1_SHEEP Calcium and integrin-binding protein 1 OS=Ovis aries GN=CIB1 PE=2 SV=1//5.83909e-75
CI01000132_00031324_00038969	inflammatory cytokines and receptors	CRELD	>ref|XP_016356093.1| cysteine-rich with EGF-like domain protein 2 isoform X3 [Sinocyclocheilus anshuiensis]	sp|Q7SXF6|CREL2_DANRE Cysteine-rich with EGF-like domain protein 2 OS=Danio rerio GN=creld2 PE=2 SV=2//4.05342e-08
CI01062149_00000310_00000668	inflammatory cytokines and receptors	CXCL	>ref|XP_016110533.1| C-X-C motif chemokine 11-like [Sinocyclocheilus grahami]	-//-
CI01000039_04048342_04049635	inflammatory cytokines and receptors	CXCL	>ref|XP_016380891.1| C-X-C motif chemokine 10-like [Sinocyclocheilus rhinocerous]	-//-
CI01000012_09071892_09073410	inflammatory cytokines and receptors	CXCL	>ref|XP_016430055.1| C-X-C motif chemokine 9-like [Sinocyclocheilus rhinocerous]	-//-
CI01000016_04981918_04985412	inflammatory cytokines and receptors	CXCR	>ref|XP_016319525.1| C-X-C chemokine receptor type 3-like [Sinocyclocheilus anshuiensis]	sp|Q867B2|CXCR3_CAPHI C-X-C chemokine receptor type 3 OS=Capra hircus GN=CXCR3 PE=2 SV=1//1.61627e-36
CI01000036_00947110_00948159	inflammatory cytokines and receptors	CXCR	>gb|AFK29470.1| chemokine (C-X-C motif), receptor 4b [Megalobrama amblycephala]	sp|P61072|CXCR4_PANTR C-X-C chemokine receptor type 4 OS=Pan troglodytes GN=CXCR4 PE=2 SV=1//2.43942e-112
CI01000016_04969263_04970446	inflammatory cytokines and receptors	CXCR	>ref|XP_016145276.1| C-X-C chemokine receptor type 3-like [Sinocyclocheilus grahami]	sp|Q867B2|CXCR3_CAPHI C-X-C chemokine receptor type 3 OS=Capra hircus GN=CXCR3 PE=2 SV=1//2.06605e-56
CI01000009_15667251_15668333	inflammatory cytokines and receptors	CXCR	>ref|XP_016414143.1| C-X-C chemokine receptor type 1-like [Sinocyclocheilus rhinocerous]	sp|P21109|CXCR1_RABIT C-X-C chemokine receptor type 1 OS=Oryctolagus cuniculus GN=CXCR1 PE=2 SV=2//1.38856e-61
CI01000304_16202982_16207060	inflammatory cytokines and receptors	cytokine receptor	>ref|XP_016338513.1| cytokine receptor common subunit gamma-like isoform X1 [Sinocyclocheilus anshuiensis]	sp|Q95118|IL2RG_BOVIN Cytokine receptor common subunit gamma OS=Bos taurus GN=IL2RG PE=2 SV=1//2.99222e-28
CI01000046_06330849_06347081	inflammatory cytokines and receptors	cytokine receptor	>ref|XP_016341153.1| cytokine receptor-like factor 3 [Sinocyclocheilus anshuiensis]	sp|Q568M3|CRLF3_DANRE Cytokine receptor-like factor 3 OS=Danio rerio GN=crlf3 PE=2 SV=1//0
CI01000350_00825304_00827619	inflammatory cytokines and receptors	cytokine receptor	>gb|AMT92200.1| cytokine receptor family member B2 [Ctenopharyngodon idella]	-//-
CI01000005_05059810_05071818	inflammatory cytokines and receptors	cytokine receptor	>gb|AMT92202.1| cytokine receptor family member B13 [Ctenopharyngodon idella]	-//-
CI01000039_02577817_02579827	inflammatory cytokines and receptors	cytokine receptor	>gb|AMT92201.1| cytokine receptor family member B6 [Ctenopharyngodon idella]	-//-
CI01000185_00004801_00013583	inflammatory cytokines and receptors	EGF,EGFR and related	>ref|XP_016308420.1| epidermal growth factor receptor kinase substrate 8-like protein 3 [Sinocyclocheilus anshuiensis]	sp|Q91WL0|ES8L3_MOUSE Epidermal growth factor receptor kinase substrate 8-like protein 3 OS=Mus musculus GN=Eps8l3 PE=2 SV=1//3.47723e-97
CI01000008_01718811_01729839	inflammatory cytokines and receptors	EGF,EGFR and related	>ref|XP_016127878.1| epidermal growth factor-like protein 7 [Sinocyclocheilus grahami] ref|XP_016127879.1|	sp|Q9UHF1|EGFL7_HUMAN Epidermal growth factor-like protein 7 OS=Homo sapiens GN=EGFL7 PE=1 SV=3//6.20497e-43
CI01000075_01166008_01203828	inflammatory cytokines and receptors	EGF,EGFR and related	>ref|XP_016388166.1| epidermal growth factor receptor substrate 15-like 1 [Sinocyclocheilus rhinocerous]	sp|Q9UBC2|EP15R_HUMAN Epidermal growth factor receptor substrate 15-like 1 OS=Homo sapiens GN=EPS15L1 PE=1 SV=1//1.22052e-172
CI01000027_06303377_06325512	inflammatory cytokines and receptors	EGF,EGFR and related	>ref|XP_017559476.1| multiple epidermal growth factor-like domains protein 8 isoform X1 [Pygocentrus nattereri]	sp|P60882|MEGF8_MOUSE Multiple epidermal growth factor-like domains protein 8 OS=Mus musculus GN=Megf8 PE=2 SV=2//9.74426e-15
CI01000030_01100678_01133071	inflammatory cytokines and receptors	EGF,EGFR and related	>ref|XP_016430442.1| epidermal growth factor receptor substrate 15-like 1 isoform X2 [Sinocyclocheilus rhinocerous]	sp|Q9UBC2|EP15R_HUMAN Epidermal growth factor receptor substrate 15-like 1 OS=Homo sapiens GN=EPS15L1 PE=1 SV=1//0
CI01000010_04696294_04717129	inflammatory cytokines and receptors	EGF,EGFR and related	>gb|KTF85430.1| hypothetical protein cypCar_00007363 [Cyprinus carpio]	sp|P42566|EPS15_HUMAN Epidermal growth factor receptor substrate 15 OS=Homo sapiens GN=EPS15 PE=1 SV=2//1.52155e-27
CI01000329_00871039_00879185	inflammatory cytokines and receptors	EGF,EGFR and related	>ref|XP_016314209.1| epidermal growth factor receptor kinase substrate 8-like protein 1 [Sinocyclocheilus anshuiensis] ref|XP_016314210.1|	sp|Q8TE68|ES8L1_HUMAN Epidermal growth factor receptor kinase substrate 8-like protein 1 OS=Homo sapiens GN=EPS8L1 PE=1 SV=3//5.5085e-98
CI01000339_06497398_06568391	inflammatory cytokines and receptors	EGF,EGFR and related	>ref|XP_016310598.1| multiple epidermal growth factor-like domains protein 9 isoform X1 [Sinocyclocheilus anshuiensis]	sp|Q9H1U4|MEGF9_HUMAN Multiple epidermal growth factor-like domains protein 9 OS=Homo sapiens GN=MEGF9 PE=2 SV=3//1.68155e-73
CI01000127_02075266_02086856	inflammatory cytokines and receptors	EGF,EGFR and related	>ref|XP_016324432.1| epidermal growth factor receptor kinase substrate 8-like protein 2 isoform X2 [Sinocyclocheilus anshuiensis]	sp|Q99K30|ES8L2_MOUSE Epidermal growth factor receptor kinase substrate 8-like protein 2 OS=Mus musculus GN=Eps8l2 PE=1 SV=1//0
CI01000322_00008829_00019784	inflammatory cytokines and receptors	EGF,EGFR and related	>ref|XP_016101144.1| epidermal growth factor receptor kinase substrate 8-like isoform X17 [Sinocyclocheilus grahami]	sp|Q08509|EPS8_MOUSE Epidermal growth factor receptor kinase substrate 8 OS=Mus musculus GN=Eps8 PE=1 SV=2//3.82331e-85
CI01000082_03890139_03903991	inflammatory cytokines and receptors	EGF,EGFR and related	>ref|XP_016398451.1| epidermal growth factor receptor-like [Sinocyclocheilus rhinocerous]	sp|P13388|XMRK_XIPMA Melanoma receptor tyrosine-protein kinase OS=Xiphophorus maculatus GN=xmrk PE=2 SV=2//0
CI01000320_02423883_02469614	inflammatory cytokines and receptors	EGF,EGFR and related	>gb|KTF91539.1| hypothetical protein cypCar_00014505, partial [Cyprinus carpio]	sp|Q8BH27|MEGF9_MOUSE Multiple epidermal growth factor-like domains protein 9 OS=Mus musculus GN=Megf9 PE=2 SV=1//8.46116e-26
CI01000055_01073509_01078488	inflammatory cytokines and receptors	FAM	>ref|XP_016149060.1| protein FAM104A-like [Sinocyclocheilus grahami] ref|XP_016344829.1|	-//-
CI01000329_00195484_00198631	inflammatory cytokines and receptors	FAM	>ref|XP_008185236.1| protein FAM200B-like [Acyrthosiphon pisum]	sp|P0CF97|F200B_HUMAN Protein FAM200B OS=Homo sapiens GN=FAM200B PE=3 SV=1//1.27585e-13
CI01000012_03357081_03369647	inflammatory cytokines and receptors	FAM	>ref|XP_016417216.1| protein FAM135A-like isoform X1 [Sinocyclocheilus rhinocerous]	sp|Q9P2D6|F135A_HUMAN Protein FAM135A OS=Homo sapiens GN=FAM135A PE=1 SV=2//0
CI01000090_00855223_00860858	inflammatory cytokines and receptors	FAM	>ref|XP_016323847.1| protein FAM53B-like [Sinocyclocheilus anshuiensis] ref|XP_016323848.1|	sp|Q8BGR5|FA53B_MOUSE Protein FAM53B OS=Mus musculus GN=Fam53b PE=2 SV=1//1.68259e-44
CI01180000_09889952_09893572	inflammatory cytokines and receptors	FAM	>ref|XP_016371911.1| protein FAM45A [Sinocyclocheilus rhinocerous]	sp|A8E7G4|FA45A_DANRE Protein FAM45A OS=Danio rerio GN=fam45a PE=2 SV=1//0
CI01000041_01345535_01362512	inflammatory cytokines and receptors	FAM	>ref|XP_016123178.1| protein FAM114A2-like [Sinocyclocheilus grahami]	sp|Q9NRY5|F1142_HUMAN Protein FAM114A2 OS=Homo sapiens GN=FAM114A2 PE=1 SV=4//8.19186e-95
CI01000043_04920619_04925317	inflammatory cytokines and receptors	FAM	>ref|XP_016103005.1| protein FAM60A-like [Sinocyclocheilus grahami]	sp|Q5RCB7|FA60A_PONAB Protein FAM60A OS=Pongo abelii GN=FAM60A PE=2 SV=1//5.92578e-44
CI01000010_04433165_04436747	inflammatory cytokines and receptors	FAM	>ref|XP_016371264.1| protein FAM173B-like isoform X1 [Sinocyclocheilus rhinocerous]	sp|Q5I047|F173B_XENLA Protein FAM173B OS=Xenopus laevis GN=fam173b PE=2 SV=1//5.79767e-44
CI01000030_01003310_01003776	inflammatory cytokines and receptors	FAM	>gb|KTG40078.1| hypothetical protein cypCar_00009278 [Cyprinus carpio]	sp|Q6GQN4|FA32A_DANRE Protein FAM32A-like OS=Danio rerio GN=fam32al PE=3 SV=1//6.66493e-18
CI01000047_06216778_06234561	inflammatory cytokines and receptors	FAM	>gb|KTF94322.1| hypothetical protein cypCar_00028630 [Cyprinus carpio]	sp|Q8CID3|FA20A_MOUSE Pseudokinase FAM20A OS=Mus musculus GN=Fam20a PE=1 SV=1//4.55014e-12
CI01000000_02622249_02636433	inflammatory cytokines and receptors	FAM	>ref|XP_016327738.1| protein FAM193B-like [Sinocyclocheilus anshuiensis]	sp|Q3U2K0|F193B_MOUSE Protein FAM193B OS=Mus musculus GN=Fam193b PE=2 SV=2//6.26898e-11
CI01000027_05769594_05773182	inflammatory cytokines and receptors	FAM	>ref|XP_016387460.1| protein FAM84B-like [Sinocyclocheilus rhinocerous]	sp|Q96KN1|FA84B_HUMAN Protein FAM84B OS=Homo sapiens GN=FAM84B PE=1 SV=1//1.69915e-114
CI01102723_00001924_00002204	inflammatory cytokines and receptors	FAM	>ref|XP_016356083.1| protein FAM107B-like isoform X2 [Sinocyclocheilus anshuiensis]	sp|O95990|F107A_HUMAN Protein FAM107A OS=Homo sapiens GN=FAM107A PE=1 SV=1//1.48738e-10
CI01000146_00458432_00472821	inflammatory cytokines and receptors	FAM	>ref|XP_016429622.1| protein FAM160B2-like [Sinocyclocheilus rhinocerous]	sp|A0JPF5|F16B2_DANRE Protein FAM160B2 OS=Danio rerio GN=fam160b2 PE=2 SV=1//0
CI01000321_04144965_04154259	inflammatory cytokines and receptors	FAM	>ref|XP_016348199.1| protein FAM131B-like isoform X5 [Sinocyclocheilus anshuiensis]	sp|A0JNG6|F131B_BOVIN Protein FAM131B OS=Bos taurus GN=FAM131B PE=2 SV=1//1.2483e-07
CI01000027_10609852_10616902	inflammatory cytokines and receptors	FAM	>ref|NP_001071274.1| uncharacterized protein LOC777768 [Danio rerio] gb|AAI27403.1|	sp|Q96IP4|FA46A_HUMAN Protein FAM46A OS=Homo sapiens GN=FAM46A PE=1 SV=2//0
CI01000125_00001812_00007211	inflammatory cytokines and receptors	FAM	>ref|XP_005559822.1| MIP18 family protein FAM96A [Macaca fascicularis]	sp|Q9H5X1|FA96A_HUMAN MIP18 family protein FAM96A OS=Homo sapiens GN=FAM96A PE=1 SV=1//6.79414e-35
CI01000000_10776465_10782715	inflammatory cytokines and receptors	FAM	>ref|XP_016100475.1| protein FAM122A-like isoform X5 [Sinocyclocheilus grahami]	sp|Q6AYT4|F122A_RAT Protein FAM122A OS=Rattus norvegicus GN=Fam122a PE=2 SV=1//1.5061e-62
CI01000071_01374449_01376813	inflammatory cytokines and receptors	FAM	>ref|XP_016336872.1| protein FAM214B-like isoform X1 [Sinocyclocheilus anshuiensis] ref|XP_016336873.1|	sp|Q5BIM2|F214B_BOVIN Protein FAM214B OS=Bos taurus GN=FAM214B PE=2 SV=1//1.31865e-81
CI01000301_00851555_00904753	inflammatory cytokines and receptors	FAM	>ref|XP_005160161.1| protein FAM13A isoform X1 [Danio rerio]	sp|O94988|FA13A_HUMAN Protein FAM13A OS=Homo sapiens GN=FAM13A PE=1 SV=2//3.46106e-62
CI01000055_06233829_06238021	inflammatory cytokines and receptors	FAM	>ref|XP_016306616.1| protein FAM3C-like isoform X1 [Sinocyclocheilus anshuiensis] ref|XP_016306617.1|	sp|A5PKI3|FAM3C_BOVIN Protein FAM3C OS=Bos taurus GN=FAM3C PE=2 SV=1//8.76129e-41
CI01000032_04011307_04094087	inflammatory cytokines and receptors	FAM	>ref|NP_001003766.1| protein FAM199X [Danio rerio] sp|Q6AXJ7.1|F199X_DANRE RecName: Full=Protein FAM199X gb|AAH79509.1|	sp|Q6AXJ7|F199X_DANRE Protein FAM199X OS=Danio rerio GN=fam199x PE=2 SV=1//0
CI01180000_07634809_07642632	inflammatory cytokines and receptors	FAM	>ref|XP_016128794.1| serine-rich adhesin for platelets-like isoform X1 [Sinocyclocheilus grahami]	sp|Q1LVV0|FA83H_DANRE Protein FAM83H OS=Danio rerio GN=fam83h PE=3 SV=1//2.19755e-15
CI01000311_00715987_00718214	inflammatory cytokines and receptors	FAM	>ref|XP_016333968.1| protein FAM177A1-like [Sinocyclocheilus anshuiensis]	sp|Q8BR63|F177A_MOUSE Protein FAM177A1 OS=Mus musculus GN=Fam177a1 PE=2 SV=1//7.72281e-51
CI01000046_05577451_05586769	inflammatory cytokines and receptors	FAM	>ref|XP_016134570.1| protein FAM134C-like [Sinocyclocheilus grahami]	sp|Q86VR2|F134C_HUMAN Protein FAM134C OS=Homo sapiens GN=FAM134C PE=1 SV=1//1.73699e-128
CI01000304_12489630_12490940	inflammatory cytokines and receptors	FAM	>ref|XP_016348917.1| protein FAM89A-like [Sinocyclocheilus anshuiensis]	sp|Q9QUI1|FA89B_MOUSE Protein FAM89B OS=Mus musculus GN=Fam89b PE=1 SV=1//1.72269e-32
CI01000318_00243157_00255032	inflammatory cytokines and receptors	FAM	>gb|KTF95040.1| hypothetical protein cypCar_00028363 [Cyprinus carpio]	sp|Q8BGZ2|F168A_MOUSE Protein FAM168A OS=Mus musculus GN=Fam168a PE=2 SV=1//2.49846e-58
CI01000189_04103153_04114542	inflammatory cytokines and receptors	FAM	>ref|XP_016372465.1| protein FAM149B1-like isoform X2 [Sinocyclocheilus rhinocerous]	sp|A1L253|F149B_DANRE Protein FAM149B1 OS=Danio rerio GN=fam149b1 PE=2 SV=1//0
CI01000325_09400787_09422170	inflammatory cytokines and receptors	FAM	>ref|XP_016354893.1| protein FAM102B-like [Sinocyclocheilus anshuiensis] ref|XP_016370852.1|	sp|Q5T8I3|F102B_HUMAN Protein FAM102B OS=Homo sapiens GN=FAM102B PE=1 SV=2//1.63677e-10
CI01000080_01172564_01172904	inflammatory cytokines and receptors	FAM	>gb|KTG36770.1| hypothetical protein cypCar_00009234 [Cyprinus carpio]	sp|Q4FZH1|F1892_MOUSE Protein FAM189A2 OS=Mus musculus GN=Fam189a2 PE=2 SV=2//4.11147e-09
CI01000018_04243337_04245807	inflammatory cytokines and receptors	FAM	>ref|XP_016400068.1| protein FAM162B-like [Sinocyclocheilus rhinocerous]	sp|A3KP48|F162B_DANRE Protein FAM162B OS=Danio rerio GN=fam162b PE=2 SV=1//1.13178e-56
CI01000306_07864325_07865368	inflammatory cytokines and receptors	FAM	>ref|XP_016338220.1| protein FAM43A-like [Sinocyclocheilus anshuiensis]	sp|Q8N2R8|FA43A_HUMAN Protein FAM43A OS=Homo sapiens GN=FAM43A PE=2 SV=2//5.50352e-157
CI01000001_09039724_09045754	inflammatory cytokines and receptors	FAM	>ref|NP_957094.1| protein FAM3A precursor [Danio rerio] gb|AAH59665.1|	sp|Q9D8T0|FAM3A_MOUSE Protein FAM3A OS=Mus musculus GN=Fam3a PE=2 SV=1//2.28934e-60
CI01180000_05587131_05604001	inflammatory cytokines and receptors	FAM	>ref|XP_016368173.1| WASH complex subunit FAM21C-like isoform X3 [Sinocyclocheilus rhinocerous]	sp|Q80X08|FAM21_RAT WASH complex subunit FAM21 OS=Rattus norvegicus GN=Fam21 PE=2 SV=1//1.12505e-31
CI01000004_10898933_10902376	inflammatory cytokines and receptors	FAM	>ref|XP_016087529.1| protein FAM173B-like [Sinocyclocheilus grahami]	sp|Q5I047|F173B_XENLA Protein FAM173B OS=Xenopus laevis GN=fam173b PE=2 SV=1//1.48996e-99
CI01180000_05290530_05291418	inflammatory cytokines and receptors	FAM	>gb|KTF89826.1| hypothetical protein cypCar_00027078 [Cyprinus carpio]	sp|Q6PBP3|F213A_DANRE Redox-regulatory protein FAM213A OS=Danio rerio GN=fam213a PE=2 SV=2//2.3857e-22
CI01000034_03373181_03385238	inflammatory cytokines and receptors	FAM	>gb|KTF73405.1| hypothetical protein cypCar_00039167 [Cyprinus carpio]	sp|Q7TNV1|FA57B_MOUSE Protein FAM57B OS=Mus musculus GN=Fam57b PE=2 SV=2//1.42552e-98
CI01180000_10128340_10143434	inflammatory cytokines and receptors	FAM	>ref|XP_016401065.1| protein FAM204A-like [Sinocyclocheilus rhinocerous]	sp|Q9H8W3|F204A_HUMAN Protein FAM204A OS=Homo sapiens GN=FAM204A PE=2 SV=1//4.20383e-13
CI01000049_05040459_05065623	inflammatory cytokines and receptors	FAM	>ref|XP_016411026.1| protein FAM193A-like isoform X1 [Sinocyclocheilus rhinocerous]	sp|P78312|F193A_HUMAN Protein FAM193A OS=Homo sapiens GN=FAM193A PE=1 SV=2//1.8833e-29
CI01000306_08295667_08298865	inflammatory cytokines and receptors	FAM	>ref|XP_016380724.1| protein FAM212A-like isoform X1 [Sinocyclocheilus rhinocerous]	sp|Q9CX62|F212A_MOUSE Protein FAM212A OS=Mus musculus GN=Fam212a PE=2 SV=2//5.18212e-28
CI01000004_12025107_12032154	inflammatory cytokines and receptors	FAM	>ref|XP_016380454.1| protein FAM49B-like [Sinocyclocheilus rhinocerous] ref|XP_016380455.1|	sp|Q9NUQ9|FA49B_HUMAN Protein FAM49B OS=Homo sapiens GN=FAM49B PE=1 SV=1//1.55557e-67
CI01038234_00001193_00003643	inflammatory cytokines and receptors	FAM	>ref|XP_016326434.1| protein FAM219B-like [Sinocyclocheilus anshuiensis]	sp|Q14DQ1|F219B_MOUSE Protein FAM219B OS=Mus musculus GN=Fam219b PE=2 SV=1//6.09687e-16
CI01000313_00698894_00703473	inflammatory cytokines and receptors	FAM	>ref|XP_016413656.1| protein FAM98A-like [Sinocyclocheilus rhinocerous]	sp|Q3TJZ6|FA98A_MOUSE Protein FAM98A OS=Mus musculus GN=Fam98a PE=2 SV=1//1.94969e-145
CI01000000_14096753_14113883	inflammatory cytokines and receptors	FAM	>ref|XP_016301881.1| protein FAM149A-like [Sinocyclocheilus anshuiensis]	sp|Q8CFV2|F149A_MOUSE Protein FAM149A OS=Mus musculus GN=Fam149a PE=2 SV=1//6.21968e-41
CI01000001_05738554_05751605	inflammatory cytokines and receptors	FAM	>ref|XP_016404674.1| protein TASOR-like isoform X1 [Sinocyclocheilus rhinocerous]	sp|Q9UK61|F208A_HUMAN Protein FAM208A OS=Homo sapiens GN=FAM208A PE=1 SV=3//1.0811e-84
CI01000001_05436238_05437581	inflammatory cytokines and receptors	FAM	>ref|XP_016320611.1| protein FAM110A-like [Sinocyclocheilus anshuiensis] ref|XP_016320612.1|	sp|Q4QRD7|F110B_DANRE Protein FAM110B OS=Danio rerio GN=fam110b PE=2 SV=1//8.01701e-21
CI01000168_00588885_00591110	inflammatory cytokines and receptors	FAM	>gb|KTG45654.1| hypothetical protein cypCar_00000548 [Cyprinus carpio]	sp|Q6P4H8|F173B_HUMAN Protein FAM173B OS=Homo sapiens GN=FAM173B PE=1 SV=2//7.1139e-34
CI01000015_07756848_07771306	inflammatory cytokines and receptors	FAM	>gb|KTF75365.1| hypothetical protein cypCar_00046105, partial [Cyprinus carpio]	sp|Q9NSI2|F207A_HUMAN Protein FAM207A OS=Homo sapiens GN=FAM207A PE=1 SV=2//1.68904e-18
CI01000329_01371213_01379166	inflammatory cytokines and receptors	FAM	>ref|XP_016100975.1| protein FAM234A-like [Sinocyclocheilus grahami] ref|XP_016100977.1|	sp|Q2HJE5|ITFG3_BOVIN Protein ITFG3 OS=Bos taurus GN=ITFG3 PE=2 SV=1//3.21895e-55
CI01000214_00089984_00091668	inflammatory cytokines and receptors	FAM	>ref|XP_016385302.1| protein FAM234B-like [Sinocyclocheilus rhinocerous]	sp|A2RU67|K1467_HUMAN Uncharacterized protein KIAA1467 OS=Homo sapiens GN=KIAA1467 PE=1 SV=1//3.49699e-18
CI01000054_06835747_06861855	inflammatory cytokines and receptors	FAM	>ref|NP_956735.1| protein FAM91A1 [Danio rerio] sp|Q6TEP1.2|F91A1_DANRE RecName: Full=Protein FAM91A1 gb|AAH54922.1|	sp|Q6TEP1|F91A1_DANRE Protein FAM91A1 OS=Danio rerio GN=fam91a1 PE=2 SV=2//0
CI01000340_15723386_15729584	inflammatory cytokines and receptors	FAM	>ref|XP_016141313.1| protein FAM83C-like [Sinocyclocheilus grahami]	sp|Q9BQN1|FA83C_HUMAN Protein FAM83C OS=Homo sapiens GN=FAM83C PE=2 SV=3//1.02286e-98
CI01000055_05693578_05697926	inflammatory cytokines and receptors	FAM	>gb|KTF91807.1| hypothetical protein cypCar_00013156 [Cyprinus carpio]	sp|Q8N0U4|F185A_HUMAN Protein FAM185A OS=Homo sapiens GN=FAM185A PE=2 SV=3//6.76947e-83
CI01000325_10370275_10385142	inflammatory cytokines and receptors	FAM	>gb|KTF97924.1| hypothetical protein cypCar_00004439 [Cyprinus carpio]	sp|Q5ZI04|FA49A_CHICK Protein FAM49A OS=Gallus gallus GN=FAM49A PE=2 SV=1//7.49151e-74
CI01000001_03474495_03481164	inflammatory cytokines and receptors	FAM	>ref|XP_010966903.1| protein FAM50B [Camelus bactrianus]	sp|Q568K9|FA50A_DANRE Protein FAM50A OS=Danio rerio GN=fam50a PE=2 SV=1//2.4077e-26
CI01000327_03599848_03637906	inflammatory cytokines and receptors	FAM	>ref|XP_016389031.1| protein FAM49B-like [Sinocyclocheilus rhinocerous] ref|XP_016389032.1|	sp|Q9NUQ9|FA49B_HUMAN Protein FAM49B OS=Homo sapiens GN=FAM49B PE=1 SV=1//0
CI01000306_06479829_06485192	inflammatory cytokines and receptors	FAM	>ref|XP_016114076.1| protein FAM126B-like isoform X1 [Sinocyclocheilus grahami]	sp|Q8C729|F126B_MOUSE Protein FAM126B OS=Mus musculus GN=Fam126b PE=2 SV=1//6.65851e-166
CI01000071_00919216_00922107	inflammatory cytokines and receptors	FAM	>ref|XP_016423503.1| protein FAM222A-like [Sinocyclocheilus rhinocerous] ref|XP_016423504.1|	sp|Q5U5X8|F222A_HUMAN Protein FAM222A OS=Homo sapiens GN=FAM222A PE=2 SV=1//1.20899e-61
CI01000021_02495559_02501217	inflammatory cytokines and receptors	FAM	>ref|XP_016364556.1| uncharacterized protein LOC107705678 [Sinocyclocheilus rhinocerous] ref|XP_016364557.1|	sp|Q9NTX9|F217B_HUMAN Protein FAM217B OS=Homo sapiens GN=FAM217B PE=2 SV=1//1.21252e-17
CI01000149_00249452_00257784	inflammatory cytokines and receptors	FAM	>ref|XP_016110363.1| protein FAM131A-like [Sinocyclocheilus grahami]	sp|Q8BWU3|F131A_MOUSE Protein FAM131A OS=Mus musculus GN=Fam131a PE=2 SV=1//6.04848e-73
CI01000013_05436977_05445492	inflammatory cytokines and receptors	FAM	>gb|KTG31757.1| hypothetical protein cypCar_00005948 [Cyprinus carpio]	sp|Q9GZU8|F192A_HUMAN Protein FAM192A OS=Homo sapiens GN=FAM192A PE=1 SV=1//1.44477e-07
CI01000090_00998554_01000958	inflammatory cytokines and receptors	FAM	>ref|XP_017577338.1| redox-regulatory protein FAM213A-like [Pygocentrus nattereri]	sp|Q6PBP3|F213A_DANRE Redox-regulatory protein FAM213A OS=Danio rerio GN=fam213a PE=2 SV=2//3.87126e-64
CI01000010_07601748_07624518	inflammatory cytokines and receptors	FAM	>ref|XP_016401982.1| uncharacterized protein LOC107734523 isoform X1 [Sinocyclocheilus rhinocerous]	sp|Q5VWN6|F208B_HUMAN Protein FAM208B OS=Homo sapiens GN=FAM208B PE=1 SV=1//1.57954e-13
CI01000319_06070748_06083546	inflammatory cytokines and receptors	FAM	>ref|XP_016099116.1| protein FAM63A-like [Sinocyclocheilus grahami]	sp|A3KQS4|FA63A_DANRE Protein FAM63A OS=Danio rerio GN=fam63a PE=3 SV=1//0
CI01000299_03189537_03200831	inflammatory cytokines and receptors	FAM	>ref|XP_016366157.1| protein FAM134A-like isoform X1 [Sinocyclocheilus rhinocerous]	sp|Q8NC44|F134A_HUMAN Protein FAM134A OS=Homo sapiens GN=FAM134A PE=1 SV=3//1.02234e-118
CI01000188_00004000_00016942	inflammatory cytokines and receptors	FAM	>ref|NP_001013575.1| mitoguardin-2 [Danio rerio] sp|Q5BLE2.1|MIGA2_DANRE RecName: Full=Mitoguardin-2; AltName: Full=Protein FAM73B gb|AAH90475.1|	sp|Q5BLE2|FA73B_DANRE Protein FAM73B OS=Danio rerio GN=fam73b PE=2 SV=1//0
CI01000013_03588879_03592043	inflammatory cytokines and receptors	FAM	>ref|XP_016350161.1| protein FAM169B-like isoform X2 [Sinocyclocheilus anshuiensis]	sp|Q8CHT6|F169B_MOUSE Protein FAM169B OS=Mus musculus GN=Fam169b PE=2 SV=1//1.60471e-42
CI01000027_07292677_07331000	inflammatory cytokines and receptors	FAM	>ref|XP_016343547.1| protein FAM188A [Sinocyclocheilus anshuiensis]	sp|A0AUR5|F188A_DANRE Protein FAM188A OS=Danio rerio GN=fam188a PE=2 SV=1//0
CI01000339_06659726_06696599	inflammatory cytokines and receptors	FAM	>ref|XP_016418805.1| protein FAM102A-like isoform X1 [Sinocyclocheilus rhinocerous] ref|XP_016418806.1|	sp|Q5T9C2|F102A_HUMAN Protein FAM102A OS=Homo sapiens GN=FAM102A PE=1 SV=2//6.46498e-09
CI01000039_00456713_00492445	inflammatory cytokines and receptors	FAM	>ref|XP_016356532.1| protein FAM172A-like [Sinocyclocheilus anshuiensis]	sp|Q7T297|F172A_DANRE Protein FAM172A OS=Danio rerio GN=fam172a PE=2 SV=2//3.13377e-09
CI01000026_05184644_05208797	inflammatory cytokines and receptors	FAM	>ref|XP_016357561.1| protein FAM63B-like isoform X2 [Sinocyclocheilus anshuiensis]	sp|Q8NBR6|FA63B_HUMAN Protein FAM63B OS=Homo sapiens GN=FAM63B PE=1 SV=2//9.14886e-43
CI01000009_08317456_08323603	inflammatory cytokines and receptors	FAM	>ref|XP_016389923.1| protein FAM124A-like isoform X2 [Sinocyclocheilus rhinocerous]	sp|Q5RA50|F124A_PONAB Protein FAM124A OS=Pongo abelii GN=FAM124A PE=2 SV=1//2.48846e-92
CI01180000_05079440_05092661	inflammatory cytokines and receptors	FAM	>ref|XP_016329406.1| LOW QUALITY PROTEIN: SMC5-SMC6 complex localization factor protein 2-like [Sinocyclocheilus anshuiensis]	sp|Q6P9P0|F178A_MOUSE Protein FAM178A OS=Mus musculus GN=Fam178a PE=2 SV=2//1.33969e-77
CI01000003_02422051_02446833	inflammatory cytokines and receptors	FAM	>ref|XP_016368573.1| mitoguardin-1-like isoform X1 [Sinocyclocheilus rhinocerous] ref|XP_016368579.1|	sp|Q5XJS0|FA73A_DANRE Protein FAM73A OS=Danio rerio GN=fam73a PE=2 SV=1//0
CI01000325_08881870_08882652	inflammatory cytokines and receptors	FAM	>ref|XP_016330549.1| protein FAM84A-like [Sinocyclocheilus anshuiensis]	sp|Q9D650|FA84A_MOUSE Protein FAM84A OS=Mus musculus GN=Fam84a PE=2 SV=1//2.22693e-101
CI01000304_06725873_06727044	inflammatory cytokines and receptors	FAM	>gb|KTF77097.1| hypothetical protein cypCar_00024440 [Cyprinus carpio]	sp|Q6PBU0|F136A_DANRE Protein FAM136A OS=Danio rerio GN=fam136a PE=2 SV=1//1.55716e-68
CI01000060_00230288_00233487	inflammatory cytokines and receptors	FAM	>ref|XP_016108497.1| protein FAM179B-like isoform X2 [Sinocyclocheilus grahami]	sp|Q6A070|F179B_MOUSE Protein FAM179B OS=Mus musculus GN=Fam179b PE=3 SV=3//1.2602e-122
CI01000059_08361191_08367169	inflammatory cytokines and receptors	FAM	>gb|KTG32716.1| hypothetical protein cypCar_00036389 [Cyprinus carpio]	sp|Q5JUQ0|FA78A_HUMAN Protein FAM78A OS=Homo sapiens GN=FAM78A PE=2 SV=1//3.14147e-140
CI01000054_06759472_06761310	inflammatory cytokines and receptors	FAM	>gb|KTG03755.1| hypothetical protein cypCar_00033771 [Cyprinus carpio]	sp|Q1LU86|F92A1_DANRE Protein FAM92A1 OS=Danio rerio GN=fam92a1 PE=2 SV=1//5.1471e-73
CI01000015_00330978_00351915	inflammatory cytokines and receptors	FAM	>gb|KTG41105.1| hypothetical protein cypCar_00019362 [Cyprinus carpio]	sp|Q9UK61|F208A_HUMAN Protein FAM208A OS=Homo sapiens GN=FAM208A PE=1 SV=3//0
CI01000360_00061744_00067165	inflammatory cytokines and receptors	FAM	>ref|XP_016110027.1| protein FAM98B-like isoform X1 [Sinocyclocheilus grahami]	sp|Q80VD1|FA98B_MOUSE Protein FAM98B OS=Mus musculus GN=Fam98b PE=2 SV=1//1.34945e-72
CI01000004_03277921_03285364	inflammatory cytokines and receptors	FAM	>ref|XP_016357705.1| protein FAM69A isoform X1 [Sinocyclocheilus anshuiensis] ref|XP_016357706.1|	sp|Q1RLQ5|FA69A_DANRE Protein FAM69A OS=Danio rerio GN=fam69a PE=2 SV=1//0
CI01000351_00646397_00648954	inflammatory cytokines and receptors	FAM	>ref|XP_016098045.1| mapk-regulated corepressor-interacting protein 1 [Sinocyclocheilus grahami] ref|XP_016312635.1|	sp|Q0P4B9|F195B_DANRE Protein FAM195B OS=Danio rerio GN=fam195b PE=1 SV=1//9.01115e-57
CI01000039_04198172_04200073	inflammatory cytokines and receptors	FAM	>ref|XP_016089971.1| protein FAM222B-like [Sinocyclocheilus grahami] ref|XP_016089972.1|	sp|Q6P539|F222B_MOUSE Protein FAM222B OS=Mus musculus GN=Fam222b PE=2 SV=2//4.4991e-124
CI01000054_02857402_02860451	inflammatory cytokines and receptors	FAM	>ref|XP_016314988.1| protein FAM133-like isoform X2 [Sinocyclocheilus anshuiensis]	sp|A1A5I1|F133_DANRE Protein FAM133 OS=Danio rerio GN=fam133 PE=2 SV=2//3.61928e-17
CI01000028_07569017_07616350	inflammatory cytokines and receptors	FAM	>ref|XP_016326521.1| protein FAM214A isoform X1 [Sinocyclocheilus anshuiensis]	sp|Q1LV22|F214A_DANRE Protein FAM214A OS=Danio rerio GN=fam214a PE=2 SV=2//0
CI01000057_02838008_02838430	inflammatory cytokines and receptors	FAM	>ref|XP_016112250.1| protein FAM107B-like [Sinocyclocheilus grahami]	-//-
CI01000006_02034527_02040359	inflammatory cytokines and receptors	FAM	>ref|XP_016400660.1| protein FAM53C-like [Sinocyclocheilus rhinocerous] ref|XP_016400662.1|	sp|Q6NSI3|FA53A_HUMAN Protein FAM53A OS=Homo sapiens GN=FAM53A PE=2 SV=1//2.63181e-09
CI01000059_04732477_04736667	inflammatory cytokines and receptors	FAM	>gb|KTG46597.1| hypothetical protein cypCar_00015263 [Cyprinus carpio]	sp|Q17RN3|FA98C_HUMAN Protein FAM98C OS=Homo sapiens GN=FAM98C PE=2 SV=1//7.02054e-23
CI01000053_02438659_02441181	inflammatory cytokines and receptors	FAM	>ref|XP_016393459.1| protein FAM222B-like isoform X2 [Sinocyclocheilus rhinocerous]	sp|Q6P539|F222B_MOUSE Protein FAM222B OS=Mus musculus GN=Fam222b PE=2 SV=2//2.10041e-50
CI01000340_18664842_18667028	inflammatory cytokines and receptors	FAM	>ref|XP_016320288.1| protein FAM210B-like isoform X1 [Sinocyclocheilus anshuiensis]	sp|Q96KR6|F210B_HUMAN Protein FAM210B OS=Homo sapiens GN=FAM210B PE=1 SV=2//8.9977e-51
CI01000037_00348422_00394107	inflammatory cytokines and receptors	FAM	>ref|XP_016424449.1| protein FAM117B-like [Sinocyclocheilus rhinocerous]	sp|Q6P1L5|F117B_HUMAN Protein FAM117B OS=Homo sapiens GN=FAM117B PE=1 SV=2//1.19605e-136
CI01000339_03443598_03446397	inflammatory cytokines and receptors	FAM	>ref|XP_016321492.1| protein FAM151B-like [Sinocyclocheilus anshuiensis]	sp|Q6UXP7|F151B_HUMAN Protein FAM151B OS=Homo sapiens GN=FAM151B PE=1 SV=2//3.87421e-54
CI01000000_17388536_17403918	inflammatory cytokines and receptors	FAM	>ref|XP_016409143.1| protein FAM13B-like isoform X1 [Sinocyclocheilus rhinocerous] ref|XP_016409144.1|	sp|Q9NYF5|FA13B_HUMAN Protein FAM13B OS=Homo sapiens GN=FAM13B PE=2 SV=2//1.33853e-141
CI01000027_07432479_07451012	inflammatory cytokines and receptors	FAM	>ref|XP_016333376.1| protein FAM171A1-like [Sinocyclocheilus anshuiensis]	sp|Q5RJX2|F1711_XENLA Protein FAM171A1 OS=Xenopus laevis GN=fam171a1 PE=2 SV=1//0
CI01000013_02919679_02944235	inflammatory cytokines and receptors	FAM	>ref|XP_016391249.1| protein FAM65A-like isoform X3 [Sinocyclocheilus rhinocerous]	sp|Q4FZU8|FA65A_RAT Protein FAM65A OS=Rattus norvegicus GN=Fam65a PE=2 SV=2//2.87457e-07
CI01000012_13608026_13615552	inflammatory cytokines and receptors	FAM	>ref|XP_016352892.1| protein FAM35A-like, partial [Sinocyclocheilus anshuiensis]	sp|Q3UEN2|FA35A_MOUSE Protein FAM35A OS=Mus musculus GN=Fam35a PE=2 SV=2//5.0192e-96
CI01043642_00000416_00002050	inflammatory cytokines and receptors	FAM	>ref|XP_016339942.1| LOW QUALITY PROTEIN: protein FAM179B [Sinocyclocheilus anshuiensis]	sp|Q6A070|F179B_MOUSE Protein FAM179B OS=Mus musculus GN=Fam179b PE=3 SV=3//3.56101e-06
CI01000010_11815857_11846058	inflammatory cytokines and receptors	FAM	>ref|XP_016424549.1| protein FAM102A-like isoform X2 [Sinocyclocheilus rhinocerous]	sp|Q78T81|F102A_MOUSE Protein FAM102A OS=Mus musculus GN=Fam102a PE=2 SV=1//2.46929e-09
CI01180000_05287164_05287414	inflammatory cytokines and receptors	FAM	>ref|XP_016401053.1| redox-regulatory protein FAM213A-like [Sinocyclocheilus rhinocerous]	sp|Q6PBP3|F213A_DANRE Redox-regulatory protein FAM213A OS=Danio rerio GN=fam213a PE=2 SV=2//6.27904e-23
CI01000054_07675827_07711906	inflammatory cytokines and receptors	FAM	>ref|XP_016351939.1| protein FAM65B isoform X5 [Sinocyclocheilus anshuiensis]	sp|Q1LU99|FA65B_DANRE Protein FAM65B OS=Danio rerio GN=fam65b PE=2 SV=1//1.86975e-06
CI01000000_17361598_17367002	inflammatory cytokines and receptors	FAM	>gb|KTG03551.1| hypothetical protein cypCar_00006352, partial [Cyprinus carpio]	sp|Q9NYF5|FA13B_HUMAN Protein FAM13B OS=Homo sapiens GN=FAM13B PE=2 SV=2//1.80263e-56
CI01000063_01384163_01441190	inflammatory cytokines and receptors	FAM	>ref|XP_016356769.1| extracellular serine/threonine protein kinase FAM20C-like [Sinocyclocheilus anshuiensis]	sp|Q5MJS3|FA20C_MOUSE Extracellular serine/threonine protein kinase FAM20C OS=Mus musculus GN=Fam20c PE=1 SV=1//0
CI01000053_04276080_04288879	inflammatory cytokines and receptors	FAM	>ref|NP_001007032.1| protein FAM101A [Danio rerio] gb|AAI33867.1|	sp|Q6ZTI6|F101A_HUMAN Filamin-interacting protein FAM101A OS=Homo sapiens GN=FAM101A PE=1 SV=3//2.9957e-46
CI01000039_00325714_00330207	inflammatory cytokines and receptors	FAM	>gb|KTG33373.1| hypothetical protein cypCar_00006708, partial [Cyprinus carpio]	sp|Q7T297|F172A_DANRE Protein FAM172A OS=Danio rerio GN=fam172a PE=2 SV=2//1.50939e-45
CI01000027_05959925_05961804	inflammatory cytokines and receptors	FAM	>ref|XP_016376642.1| protein FAM8A1-like isoform X1 [Sinocyclocheilus rhinocerous]	sp|Q9UBU6|FA8A1_HUMAN Protein FAM8A1 OS=Homo sapiens GN=FAM8A1 PE=1 SV=1//6.27062e-07
CI01000001_06037150_06039894	inflammatory cytokines and receptors	FAM	>ref|XP_016356376.1| cyclin-related protein FAM58A-like [Sinocyclocheilus anshuiensis]	sp|Q503D6|FA58A_DANRE Cyclin-related protein FAM58A OS=Danio rerio GN=fam58a PE=2 SV=1//5.6155e-125
CI01180000_08176665_08187246	inflammatory cytokines and receptors	FAM	>gb|KTG42835.1| hypothetical protein cypCar_00010307 [Cyprinus carpio]	sp|Q5W0V3|F16B1_HUMAN Protein FAM160B1 OS=Homo sapiens GN=FAM160B1 PE=1 SV=1//0
CI01000030_06701334_06704398	inflammatory cytokines and receptors	FAM	>ref|XP_016427617.1| protein FAM195A-like [Sinocyclocheilus rhinocerous]	sp|Q9CQB2|F195A_MOUSE Protein FAM195A OS=Mus musculus GN=Fam195a PE=1 SV=1//4.53829e-13
CI01036258_00001985_00005392	inflammatory cytokines and receptors	FAM	>ref|XP_016322342.1| protein FAM234B [Sinocyclocheilus anshuiensis]	sp|Q5F3L3|K1467_CHICK Uncharacterized protein KIAA1467 homolog OS=Gallus gallus GN=RCJMB04_14d19 PE=2 SV=1//5.42041e-30
CI01000013_08519555_08527531	inflammatory cytokines and receptors	FAM	>ref|NP_001315120.1| protein FAM107B isoform 2 [Danio rerio]	sp|Q2KI00|F107B_BOVIN Protein FAM107B OS=Bos taurus GN=FAM107B PE=2 SV=1//1.85209e-40
CI01000340_16001904_16003536	inflammatory cytokines and receptors	FAM	>ref|XP_016388145.1| protein FAM212A-like [Sinocyclocheilus rhinocerous] ref|XP_016388146.1|	sp|Q96EL1|F212A_HUMAN Protein FAM212A OS=Homo sapiens GN=FAM212A PE=1 SV=1//7.52533e-30
CI01000051_06898228_06901582	inflammatory cytokines and receptors	FAM	>ref|XP_016392673.1| protein FAM89A-like [Sinocyclocheilus rhinocerous]	sp|Q08AY9|FA89A_XENLA Protein FAM89A OS=Xenopus laevis GN=fam89a PE=2 SV=1//4.72417e-42
CI01000080_01179133_01187378	inflammatory cytokines and receptors	FAM	>ref|XP_016119376.1| protein FAM189A1-like [Sinocyclocheilus grahami]	sp|Q6A044|F1891_MOUSE Protein FAM189A1 OS=Mus musculus GN=Fam189a1 PE=2 SV=3//2.68009e-22
CI01000339_01883001_01888066	inflammatory cytokines and receptors	FAM	>ref|XP_016143668.1| protein FAM76B-like isoform X1 [Sinocyclocheilus grahami] ref|XP_016143670.1|	sp|Q6PBM7|FA76B_DANRE Protein FAM76B OS=Danio rerio GN=fam76b PE=1 SV=1//4.18296e-158
CI01000000_10320014_10324130	inflammatory cytokines and receptors	FGF and related	>ref|XP_016366686.1| acidic fibroblast growth factor intracellular-binding protein B-like [Sinocyclocheilus rhinocerous] ref|XP_016366687.1|	sp|Q9JI19|FIBP_MOUSE Acidic fibroblast growth factor intracellular-binding protein OS=Mus musculus GN=Fibp PE=2 SV=1//2.00807e-160
CI01162825_00000406_00000976	inflammatory cytokines and receptors	FGF and related	>ref|XP_016400424.1| fibroblast growth factor receptor 2-like isoform X8 [Sinocyclocheilus rhinocerous]	sp|Q8JG38|FGFR2_DANRE Fibroblast growth factor receptor 2 OS=Danio rerio GN=fgfr2 PE=1 SV=1//4.03067e-63
CI01000066_02144721_02147772	inflammatory cytokines and receptors	FGF and related	>ref|XP_017210517.1| fibroblast growth factor receptor substrate 2 isoform X1 [Danio rerio]	sp|Q8WU20|FRS2_HUMAN Fibroblast growth factor receptor substrate 2 OS=Homo sapiens GN=FRS2 PE=1 SV=4//0
CI01000006_04349756_04355615	inflammatory cytokines and receptors	FGF and related	>ref|XP_010898841.1| acidic fibroblast growth factor intracellular-binding protein-like isoform X2 [Esox lucius]	sp|Q9JI19|FIBP_MOUSE Acidic fibroblast growth factor intracellular-binding protein OS=Mus musculus GN=Fibp PE=2 SV=1//1.15676e-131
CI01000122_00129789_00138835	inflammatory cytokines and receptors	FGF and related	>ref|XP_016351565.1| fibroblast growth factor receptor substrate 2-like [Sinocyclocheilus anshuiensis] ref|XP_016351566.1|	sp|Q8WU20|FRS2_HUMAN Fibroblast growth factor receptor substrate 2 OS=Homo sapiens GN=FRS2 PE=1 SV=4//9.29008e-167
CI01000000_00339503_00381915	inflammatory cytokines and receptors	FGF and related	>gb|AKP16687.1| fibroblast growth factor receptor-like 1 [Ctenopharyngodon idella]	sp|Q7T2H2|FGRL1_CHICK Fibroblast growth factor receptor-like 1 OS=Gallus gallus GN=FGFRL1 PE=1 SV=1//0
CI01000046_00446100_00446285	inflammatory cytokines and receptors	FGF and related	>ref|XP_016099007.1| fibroblast growth factor 1 [Sinocyclocheilus grahami]	sp|Q60487|FGF2_CAVPO Fibroblast growth factor 2 (Fragments) OS=Cavia porcellus GN=FGF2 PE=1 SV=2//1.37491e-27
CI01000228_00583846_00597205	inflammatory cytokines and receptors	FGF and related	>gb|KTG37849.1| hypothetical protein cypCar_00013882 [Cyprinus carpio]	sp|Q8JG38|FGFR2_DANRE Fibroblast growth factor receptor 2 OS=Danio rerio GN=fgfr2 PE=1 SV=1//2.36498e-67
CI01000040_06250932_06258667	inflammatory cytokines and receptors	FGF and related	>ref|XP_016399115.1| fibroblast growth factor receptor 4 [Sinocyclocheilus rhinocerous]	sp|Q90413|FGFR4_DANRE Fibroblast growth factor receptor 4 OS=Danio rerio GN=fgfr4 PE=1 SV=1//0
CI01000228_00600604_00621150	inflammatory cytokines and receptors	FGF and related	>gb|KKF10433.1| Fibroblast growth factor receptor 2 [Larimichthys crocea]	sp|Q8JG38|FGFR2_DANRE Fibroblast growth factor receptor 2 OS=Danio rerio GN=fgfr2 PE=1 SV=1//1.15491e-35
CI01000306_03070842_03073585	inflammatory cytokines and receptors	GATA and related	>ref|XP_016393352.1| GATA-binding factor 2-like [Sinocyclocheilus rhinocerous]	sp|P23824|GATA2_CHICK GATA-binding factor 2 OS=Gallus gallus GN=GATA2 PE=2 SV=1//1.01827e-75
CI01000021_04989798_04995415	inflammatory cytokines and receptors	GATA and related	>ref|XP_016098788.1| transcription factor GATA-5-like [Sinocyclocheilus grahami]	sp|P43696|GAT5B_XENLA GATA-binding factor 5-B OS=Xenopus laevis GN=gata5-b PE=2 SV=1//9.9696e-131
CI01000019_01827498_01836683	inflammatory cytokines and receptors	GATA and related	>ref|XP_016094207.1| transcription factor GATA-3 isoform X1 [Sinocyclocheilus grahami] ref|XP_016094208.1|	sp|Q91428|GATA3_DANRE Transcription factor GATA-3 OS=Danio rerio GN=gata3 PE=2 SV=1//0
CI01000003_01489211_01493471	inflammatory cytokines and receptors	GATA and related	>ref|XP_016333654.1| GATA-binding factor 6-B-like isoform X1 [Sinocyclocheilus anshuiensis]	sp|Q91678|GAT6A_XENLA GATA-binding factor 6-A OS=Xenopus laevis GN=gata6-a PE=2 SV=1//1.96938e-137
CI01000029_08250264_08262665	inflammatory cytokines and receptors	GATA and related	>ref|XP_016095771.1| transcription factor GATA-4-like [Sinocyclocheilus grahami]	sp|Q91677|GATA4_XENLA Transcription factor GATA-4 OS=Xenopus laevis GN=gata4 PE=2 SV=1//2.64715e-139
CI01000054_00924015_00926256	inflammatory cytokines and receptors	GATA and related	>sp|Q1L8G7.1|GATD1_DANRE RecName: Full=GATA zinc finger domain-containing protein 1 >ref|NP_001035454.1| GATA zinc finger domain-containing protein 1	sp|Q1L8G7|GATD1_DANRE GATA zinc finger domain-containing protein 1 OS=Danio rerio GN=gatad1 PE=2 SV=1//5.43872e-153
CI01000006_06142449_06142925	inflammatory cytokines and receptors	Gig2	>gb|AAP49829.1| interferon-inducible protein Gig2 [Carassius auratus] gb|ACS87977.1|	-//-
CI01002344_00000059_00000832	inflammatory cytokines and receptors	GVIN	>gb|KTG21489.1| hypothetical protein cypCar_00019747 [Cyprinus carpio]	sp|Q80SU7|GVIN1_MOUSE Interferon-induced very large GTPase 1 OS=Mus musculus GN=Gvin1 PE=1 SV=1//2.26985e-42
CI01000073_00709882_00719515	inflammatory cytokines and receptors	GVIN	>ref|XP_016374721.1| LOW QUALITY PROTEIN: up-regulator of cell proliferation [Sinocyclocheilus rhinocerous]	sp|Q7Z2Y8|GVIN1_HUMAN Interferon-induced very large GTPase 1 OS=Homo sapiens GN=GVINP1 PE=2 SV=2//0
CI01002434_00000006_00001508	inflammatory cytokines and receptors	GVIN	>ref|XP_016425750.1| interferon-induced very large GTPase 1-like [Sinocyclocheilus rhinocerous] ref|XP_016425751.1|	sp|Q80SU7|GVIN1_MOUSE Interferon-induced very large GTPase 1 OS=Mus musculus GN=Gvin1 PE=1 SV=1//2.18844e-34
CI01053922_00000067_00001141	inflammatory cytokines and receptors	GVIN	>gb|KTF85296.1| hypothetical protein cypCar_00040372 [Cyprinus carpio]	sp|Q7Z2Y8|GVIN1_HUMAN Interferon-induced very large GTPase 1 OS=Homo sapiens GN=GVINP1 PE=2 SV=2//2.06211e-89
CI01000222_00478478_00486002	inflammatory cytokines and receptors	GVIN	>ref|XP_016112294.1| LOW QUALITY PROTEIN: interferon-induced very large GTPase 1-like [Sinocyclocheilus grahami]	sp|Q7Z2Y8|GVIN1_HUMAN Interferon-induced very large GTPase 1 OS=Homo sapiens GN=GVINP1 PE=2 SV=2//8.06258e-63
CI01000030_02076800_02080290	inflammatory cytokines and receptors	IFI	>ref|XP_016317695.1| interferon-induced protein 44-like [Sinocyclocheilus anshuiensis] ref|XP_016317696.1|	sp|Q53G44|IF44L_HUMAN Interferon-induced protein 44-like OS=Homo sapiens GN=IFI44L PE=2 SV=3//3.71703e-47
CI01000004_15063428_15066310	inflammatory cytokines and receptors	IFI	>gb|KTG44932.1| hypothetical protein cypCar_00008955 [Cyprinus carpio]	sp|Q53G44|IF44L_HUMAN Interferon-induced protein 44-like OS=Homo sapiens GN=IFI44L PE=2 SV=3//1.94248e-82
CI01000030_02086328_02089359	inflammatory cytokines and receptors	IFI	>ref|XP_016298184.1| interferon-induced protein 44-like [Sinocyclocheilus anshuiensis]	sp|Q53G44|IF44L_HUMAN Interferon-induced protein 44-like OS=Homo sapiens GN=IFI44L PE=2 SV=3//1.56557e-69
CI01000004_17320843_17323478	inflammatory cytokines and receptors	IFI	>ref|XP_003201084.1| interferon-induced protein 44-like isoform X1 [Danio rerio]	sp|Q53G44|IF44L_HUMAN Interferon-induced protein 44-like OS=Homo sapiens GN=IFI44L PE=2 SV=3//8.31443e-62
CI01019269_00003966_00006242	inflammatory cytokines and receptors	IFI	>ref|XP_016298184.1| interferon-induced protein 44-like [Sinocyclocheilus anshuiensis]	sp|Q53G44|IF44L_HUMAN Interferon-induced protein 44-like OS=Homo sapiens GN=IFI44L PE=2 SV=3//1.14195e-61
CI01000098_02886335_02890733	inflammatory cytokines and receptors	IFN induced proteins and relevant	>ref|XP_016385380.1| guanylate-binding protein 1-like [Sinocyclocheilus rhinocerous]	sp|Q5D1D6|GBP1_CHLAE Interferon-induced guanylate-binding protein 1 OS=Chlorocebus aethiops GN=GBP1 PE=2 SV=1//9.16727e-149
CI01180000_01766530_01776010	inflammatory cytokines and receptors	IFN induced proteins and relevant	>gb|AFV27009.1| double-stranded RNA-dependent protein kinase [Ctenopharyngodon idella]	sp|Q63184|E2AK2_RAT Interferon-induced, double-stranded RNA-activated protein kinase OS=Rattus norvegicus GN=Eif2ak2 PE=1 SV=1//4.08651e-09
CI01000004_07903583_07906667	inflammatory cytokines and receptors	IFN induced proteins and relevant	>ref|XP_016386362.1| gamma-interferon-inducible lysosomal thiol reductase-like [Sinocyclocheilus rhinocerous]	sp|A6QPN6|GILT_BOVIN Gamma-interferon-inducible lysosomal thiol reductase OS=Bos taurus GN=IFI30 PE=2 SV=1//1.10675e-66
CI01000027_07876459_07878548	inflammatory cytokines and receptors	IFN induced proteins and relevant	>ref|XP_016380107.1| interferon-stimulated 20 kDa exonuclease-like 2 [Sinocyclocheilus rhinocerous]	sp|Q2YDK1|I20L2_BOVIN Interferon-stimulated 20 kDa exonuclease-like 2 OS=Bos taurus GN=ISG20L2 PE=2 SV=1//2.8356e-78
CI01000108_00679192_00708926	inflammatory cytokines and receptors	IFN induced proteins and relevant	>gb|AEN04473.1| melanoma differentiation-associated protein 5 [Carassius auratus]	sp|Q8R5F7|IFIH1_MOUSE Interferon-induced helicase C domain-containing protein 1 OS=Mus musculus GN=Ifih1 PE=1 SV=1//0
CI01000353_00870691_00876366	inflammatory cytokines and receptors	IFN induced proteins and relevant	>gb|AMQ49178.1| interferon-inducible double stranded RNA dependent activator [Ctenopharyngodon idella]	sp|B0V3F8|PRKRA_DANRE Interferon-inducible double-stranded RNA-dependent protein kinase activator A homolog OS=Danio rerio GN=prkra PE=2 SV=2//2.77758e-147
CI01000069_02228111_02232088	inflammatory cytokines and receptors	IFN induced proteins and relevant	>gb|KTG03992.1| hypothetical protein cypCar_00007931 [Cyprinus carpio]	sp|P80217|IN35_HUMAN Interferon-induced 35 kDa protein OS=Homo sapiens GN=IFI35 PE=1 SV=5//3.56192e-53
CI01000063_00792983_00795702	inflammatory cytokines and receptors	IFN induced proteins and relevant	>gb|KTF85459.1| hypothetical protein cypCar_00000964, partial [Cyprinus carpio]	sp|Q13325|IFIT5_HUMAN Interferon-induced protein with tetratricopeptide repeats 5 OS=Homo sapiens GN=IFIT5 PE=1 SV=1//2.13076e-68
CI01000063_00808299_00809636	inflammatory cytokines and receptors	IFN induced proteins and relevant	>ref|XP_016316890.1| interferon-induced protein with tetratricopeptide repeats 5-like isoform X2 [Sinocyclocheilus anshuiensis]	sp|Q13325|IFIT5_HUMAN Interferon-induced protein with tetratricopeptide repeats 5 OS=Homo sapiens GN=IFIT5 PE=1 SV=1//6.26026e-79
CI01000063_00805911_00806593	inflammatory cytokines and receptors	IFN induced proteins and relevant	>gb|ADE73873.1| interferon-inducible 58 kDa protein [Ctenopharyngodon idella]	sp|Q13325|IFIT5_HUMAN Interferon-induced protein with tetratricopeptide repeats 5 OS=Homo sapiens GN=IFIT5 PE=1 SV=1//2.96966e-36
CI01000098_02894734_02906267	inflammatory cytokines and receptors	IFN induced proteins and relevant	>ref|XP_016419690.1| guanylate-binding protein 1-like [Sinocyclocheilus rhinocerous]	sp|Q5D1D6|GBP1_CHLAE Interferon-induced guanylate-binding protein 1 OS=Chlorocebus aethiops GN=GBP1 PE=2 SV=1//2.27918e-171
CI01000052_01021754_01030228	inflammatory cytokines and receptors	IFN induced proteins and relevant	>ref|XP_005167086.1| interferon-related developmental regulator 2 isoform X1 [Danio rerio]	sp|P19182|IFRD1_MOUSE Interferon-related developmental regulator 1 OS=Mus musculus GN=Ifrd1 PE=2 SV=2//5.30114e-124
CI01180000_01758634_01764277	inflammatory cytokines and receptors	IFN induced proteins and relevant	>ref|XP_017214226.1| interferon-induced, double-stranded RNA-activated protein kinase isoform X2 [Danio rerio]	sp|Q63184|E2AK2_RAT Interferon-induced, double-stranded RNA-activated protein kinase OS=Rattus norvegicus GN=Eif2ak2 PE=1 SV=1//5.19813e-39
CI01000206_00168642_00177882	inflammatory cytokines and receptors	IFN induced proteins and relevant	>ref|XP_016110507.1| interferon-induced 35 kDa protein-like [Sinocyclocheilus grahami]	sp|Q9D8C4|IN35_MOUSE Interferon-induced 35 kDa protein homolog OS=Mus musculus GN=Ifi35 PE=2 SV=3//4.4539e-08
CI01000212_00248890_00255557	inflammatory cytokines and receptors	IFNR	>gb|AGZ04472.1| cytokine receptor family member B5 [Ctenopharyngodon idella]	sp|K7NA32|IRA1A_ONCMY Interferon alpha/beta receptor 1a OS=Oncorhynchus mykiss GN=ifnar1a PE=2 SV=1//3.66474e-53
CI01050844_00000424_00001055	inflammatory cytokines and receptors	IFNR	>gb|AMT92200.1| cytokine receptor family member B2 [Ctenopharyngodon idella]	sp|V5JFY4|INRA2_ONCMY Interferon alpha/beta receptor 2 OS=Oncorhynchus mykiss GN=ifnar2 PE=2 SV=1//5.78471e-08
CI01000321_03148525_03149947	inflammatory cytokines and receptors	IIGP	>gb|KTF83399.1| hypothetical protein cypCar_00015466 [Cyprinus carpio]	sp|Q32KW9|IIGP5_BOVIN Interferon-inducible GTPase 5 OS=Bos taurus GN=IRGC PE=2 SV=1//8.34432e-94
CI01000321_03180351_03181771	inflammatory cytokines and receptors	IIGP	>ref|XP_016300039.1| interferon-inducible GTPase 5-like [Sinocyclocheilus anshuiensis] ref|XP_016300040.1|	sp|Q32KW9|IIGP5_BOVIN Interferon-inducible GTPase 5 OS=Bos taurus GN=IRGC PE=2 SV=1//4.01122e-105
CI01000321_03167446_03169899	inflammatory cytokines and receptors	IIGP	>ref|XP_016103375.1| interferon-inducible GTPase 5-like [Sinocyclocheilus grahami]	sp|Q32KW9|IIGP5_BOVIN Interferon-inducible GTPase 5 OS=Bos taurus GN=IRGC PE=2 SV=1//3.5345e-83
CI01070944_00001024_00001762	inflammatory cytokines and receptors	IIGP	>ref|XP_016301394.1| uncharacterized protein LOC107657701 isoform X1 [Sinocyclocheilus anshuiensis]	sp|Q32KW9|IIGP5_BOVIN Interferon-inducible GTPase 5 OS=Bos taurus GN=IRGC PE=2 SV=1//1.35868e-43
CI01000350_00866314_00877632	inflammatory cytokines and receptors	IL10R	>gb|AHJ11133.1| CRFB4 [Ctenopharyngodon idella]	sp|Q61190|I10R2_MOUSE Interleukin-10 receptor subunit beta OS=Mus musculus GN=Il10rb PE=1 SV=1//1.14523e-21
CI01000350_00650752_00674046	inflammatory cytokines and receptors	IL10R	>gb|AGW21650.1| cytokine receptor family member B1 [Ctenopharyngodon idella]	sp|Q61190|I10R2_MOUSE Interleukin-10 receptor subunit beta OS=Mus musculus GN=Il10rb PE=1 SV=1//2.1458e-06
CI01000308_00750618_00755764	inflammatory cytokines and receptors	IL10R	>gb|AGV15830.1| interleukin-10 receptor 1 [Ctenopharyngodon idella]	-//-
CI01000013_11596784_11604320	inflammatory cytokines and receptors	IL12	>ref|XP_016308490.1| interleukin-12 subunit beta-like [Sinocyclocheilus anshuiensis]	sp|Q9XSQ5|IL12B_HORSE Interleukin-12 subunit beta OS=Equus caballus GN=IL12B PE=2 SV=1//1.1001e-06
CI01000000_10468528_10473166	inflammatory cytokines and receptors	IL12R	>gb|KTG35032.1| hypothetical protein cypCar_00003404 [Cyprinus carpio]	sp|Q95118|IL2RG_BOVIN Cytokine receptor common subunit gamma OS=Bos taurus GN=IL2RG PE=2 SV=1//1.96131e-18
CI01000039_07498583_07505779	inflammatory cytokines and receptors	IL13R	>ref|XP_016357324.1| interleukin-13 receptor subunit alpha-2-like [Sinocyclocheilus anshuiensis]	sp|Q14627|I13R2_HUMAN Interleukin-13 receptor subunit alpha-2 OS=Homo sapiens GN=IL13RA2 PE=1 SV=1//7.91972e-56
CI01000105_00420080_00431849	inflammatory cytokines and receptors	IL16	>ref|XP_016135914.1| pro-interleukin-16-like [Sinocyclocheilus grahami]	sp|O62677|IL16_SAISC Pro-interleukin-16 OS=Saimiri sciureus GN=IL16 PE=2 SV=1//6.70134e-06
CI01000306_09656951_09671072	inflammatory cytokines and receptors	IL17R	>ref|XP_016350079.1| uncharacterized protein LOC107694875 isoform X4 [Sinocyclocheilus anshuiensis]	sp|Q8K4C2|I17RC_MOUSE Interleukin-17 receptor C OS=Mus musculus GN=Il17rc PE=2 SV=2//6.62986e-12
CI01000020_05108357_05112394	inflammatory cytokines and receptors	IL17R	>ref|XP_016390358.1| interleukin-17 receptor A-like isoform X2 [Sinocyclocheilus rhinocerous]	sp|Q60943|I17RA_MOUSE Interleukin-17 receptor A OS=Mus musculus GN=Il17ra PE=1 SV=1//1.93415e-98
CI01000226_00029601_00032762	inflammatory cytokines and receptors	IL1R	>ref|XP_016324857.1| interleukin-1 receptor type 1-like isoform X4 [Sinocyclocheilus anshuiensis]	sp|P13504|IL1R1_MOUSE Interleukin-1 receptor type 1 OS=Mus musculus GN=Il1r1 PE=1 SV=1//2.45242e-37
CI01000226_00012299_00023826	inflammatory cytokines and receptors	IL1R	>ref|XP_016376357.1| interleukin-1 receptor-like 2 [Sinocyclocheilus rhinocerous]	sp|P14778|IL1R1_HUMAN Interleukin-1 receptor type 1 OS=Homo sapiens GN=IL1R1 PE=1 SV=1//7.40431e-47
CI01000001_12814416_12815426	inflammatory cytokines and receptors	IL1R related	>ref|XP_016368605.1| interleukin-1 receptor-associated kinase 1-binding protein 1 homolog [Sinocyclocheilus rhinocerous]	sp|Q501X6|IKBP1_DANRE Interleukin-1 receptor-associated kinase 1-binding protein 1 homolog OS=Danio rerio GN=irak1bp1 PE=2 SV=1//2.33137e-148
CI01000147_00546348_00552951	inflammatory cytokines and receptors	IL1R related	>ref|XP_016089099.1| interleukin-1 receptor accessory protein-like [Sinocyclocheilus grahami]	sp|P59822|IL1AP_MACMU Interleukin-1 receptor accessory protein OS=Macaca mulatta GN=IL1RAP PE=1 SV=1//4.23981e-85
CI01000123_00438947_00441815	inflammatory cytokines and receptors	IL1R related	>ref|XP_016371214.1| interleukin-1 receptor-associated kinase 4 isoform X3 [Sinocyclocheilus rhinocerous]	sp|Q9NWZ3|IRAK4_HUMAN Interleukin-1 receptor-associated kinase 4 OS=Homo sapiens GN=IRAK4 PE=1 SV=1//1.41343e-120
CI01000034_04451917_04454531	inflammatory cytokines and receptors	IL23	>gb|AKM20923.1| interleukin 23 receptor X2 [Ctenopharyngodon idella]	-//-
CI01000190_00089482_00091263	inflammatory cytokines and receptors	IL27	>ref|XP_016419624.1| interleukin-27 subunit beta-like [Sinocyclocheilus rhinocerous]	sp|Q14213|IL27B_HUMAN Interleukin-27 subunit beta OS=Homo sapiens GN=EBI3 PE=1 SV=2//1.4759e-35
CI01000034_00571856_00577732	inflammatory cytokines and receptors	IL2R	>ref|XP_016419267.1| interleukin-2 receptor subunit beta isoform X2 [Sinocyclocheilus rhinocerous]	sp|P26896|IL2RB_RAT Interleukin-2 receptor subunit beta OS=Rattus norvegicus GN=Il2rb PE=2 SV=1//8.65105e-08
CI01000013_04943413_04948991	inflammatory cytokines and receptors	IL34	>ref|XP_016338803.1| interleukin-34-like isoform X2 [Sinocyclocheilus anshuiensis]	sp|Q6ZMJ4|IL34_HUMAN Interleukin-34 OS=Homo sapiens GN=IL34 PE=1 SV=1//2.85584e-20
CI01000034_01210160_01223724	inflammatory cytokines and receptors	IL3R	>ref|XP_016124470.1| interleukin-3 receptor class 2 subunit beta-like [Sinocyclocheilus grahami]	sp|P32927|IL3RB_HUMAN Cytokine receptor common subunit beta OS=Homo sapiens GN=CSF2RB PE=1 SV=2//1.913e-26
CI01000046_01865451_01881353	inflammatory cytokines and receptors	IL4R	>ref|XP_016414957.1| interleukin-4 receptor subunit alpha-like [Sinocyclocheilus rhinocerous]	-//-
CI01000319_02211556_02214522	inflammatory cytokines and receptors	IL6	>gb|AHB51767.1| interleukin-6 [Ctenopharyngodon idella]	sp|Q0GGL7|IL6_ONCMY Interleukin-6 OS=Oncorhynchus mykiss GN=il6 PE=2 SV=1//4.93041e-13
CI01037534_00001013_00001371	inflammatory cytokines and receptors	IL6R	>ref|XP_016100078.1| interleukin-6 receptor subunit beta-like [Sinocyclocheilus grahami]	-//-
CI01000304_01718700_01722248	inflammatory cytokines and receptors	IL6R	>gb|KTF89488.1| hypothetical protein cypCar_00034935 [Cyprinus carpio]	sp|P40189|IL6RB_HUMAN Interleukin-6 receptor subunit beta OS=Homo sapiens GN=IL6ST PE=1 SV=2//3.41773e-30
CI01000016_03628266_03631245	inflammatory cytokines and receptors	IL6R	>ref|XP_016376073.1| interleukin-6 receptor subunit alpha-like [Sinocyclocheilus rhinocerous]	-//-
CI01000006_06267132_06269409	inflammatory cytokines and receptors	IL7R	>gb|KTG06967.1| hypothetical protein cypCar_00004380 [Cyprinus carpio]	sp|P16872|IL7RA_MOUSE Interleukin-7 receptor subunit alpha OS=Mus musculus GN=Il7r PE=1 SV=2//1.0004e-09
CI01000343_00878864_00879542	inflammatory cytokines and receptors	IL8	>ref|XP_016091574.1| interleukin-8-like [Sinocyclocheilus grahami]	sp|P08317|IL8_CHICK Interleukin-8 OS=Gallus gallus GN=CXCL8 PE=2 SV=1//1.08147e-11
CI01000300_03901275_03902800	inflammatory cytokines and receptors	IL8	>gb|AEM05971.1| interleukin-8 [Ctenopharyngodon idella] gb|AER38413.1|	sp|P08317|IL8_CHICK Interleukin-8 OS=Gallus gallus GN=CXCL8 PE=2 SV=1//7.70237e-18
CI01000009_03235111_03242103	inflammatory cytokines and receptors	ILDR	>ref|XP_016144083.1| immunoglobulin-like domain-containing receptor 1 [Sinocyclocheilus grahami] ref|XP_016144084.1|	sp|Q32NM7|ILDR1_XENLA Immunoglobulin-like domain-containing receptor 1 OS=Xenopus laevis GN=ildr1 PE=2 SV=1//5.90453e-87
CI01000009_03244366_03259106	inflammatory cytokines and receptors	ILDR	>ref|XP_005167903.1| immunoglobulin-like domain-containing receptor 2 isoform X2 [Danio rerio]	sp|B5TVM2|ILDR2_MOUSE Immunoglobulin-like domain-containing receptor 2 OS=Mus musculus GN=Ildr2 PE=2 SV=2//3.06897e-70
CI01000054_04453321_04456780	inflammatory cytokines and receptors	ILF	>gb|ABA53944.1| interleukin enhancer binding factor 2 [Ctenopharyngodon idella]	sp|Q6NZ06|ILF2_DANRE Interleukin enhancer-binding factor 2 homolog OS=Danio rerio GN=ilf2 PE=2 SV=1//0
CI01000304_06123328_06162242	inflammatory cytokines and receptors	integrin alpha	>ref|XP_016337143.1| integrin alpha-1-like [Sinocyclocheilus anshuiensis]	sp|Q3V3R4|ITA1_MOUSE Integrin alpha-1 OS=Mus musculus GN=Itga1 PE=1 SV=2//7.926e-156
CI01000009_13549003_13580198	inflammatory cytokines and receptors	integrin alpha	>ref|XP_016355653.1| integrin alpha-4-like isoform X1 [Sinocyclocheilus anshuiensis]	sp|Q00651|ITA4_MOUSE Integrin alpha-4 OS=Mus musculus GN=Itga4 PE=1 SV=1//0
CI01000020_01548935_01559598	inflammatory cytokines and receptors	integrin alpha	>gb|KTF82394.1| hypothetical protein cypCar_00001727 [Cyprinus carpio]	sp|Q91WI7|ITFG2_MOUSE Integrin-alpha FG-GAP repeat-containing protein 2 OS=Mus musculus GN=Itfg2 PE=2 SV=1//0
CI01000081_01137104_01147739	inflammatory cytokines and receptors	integrin alpha	>ref|XP_016393169.1| integrin alpha-X-like [Sinocyclocheilus rhinocerous]	sp|P20702|ITAX_HUMAN Integrin alpha-X OS=Homo sapiens GN=ITGAX PE=1 SV=3//1.65344e-34
CI01000365_00118463_00124048	inflammatory cytokines and receptors	integrin alpha	>ref|XP_016343802.1| integrin alpha-M-like [Sinocyclocheilus anshuiensis]	-//-
CI01180000_00470482_00492406	inflammatory cytokines and receptors	integrin alpha	>ref|XP_016389680.1| integrin alpha-9-like, partial [Sinocyclocheilus rhinocerous]	sp|B8JK39|ITA9_MOUSE Integrin alpha-9 OS=Mus musculus GN=Itga9 PE=1 SV=1//1.26433e-08
CI01000036_01428324_01454913	inflammatory cytokines and receptors	integrin alpha	>ref|XP_016320792.1| integrin alpha-V-like [Sinocyclocheilus anshuiensis]	sp|P80746|ITAV_BOVIN Integrin alpha-V OS=Bos taurus GN=ITGAV PE=1 SV=3//0
CI01000001_03719251_03775929	inflammatory cytokines and receptors	integrin alpha	>ref|XP_016320360.1| integrin alpha-5-like [Sinocyclocheilus anshuiensis]	sp|Q06274|ITA5_XENLA Integrin alpha-5 OS=Xenopus laevis GN=itga5 PE=2 SV=1//0
CI01180000_00390297_00422803	inflammatory cytokines and receptors	integrin alpha	>ref|XP_016400389.1| integrin alpha-9 [Sinocyclocheilus rhinocerous]	sp|Q13797|ITA9_HUMAN Integrin alpha-9 OS=Homo sapiens GN=ITGA9 PE=1 SV=2//0
CI01000034_03151977_03170691	inflammatory cytokines and receptors	integrin alpha	>ref|XP_016389683.1| integrin alpha-8-like [Sinocyclocheilus rhinocerous]	sp|P26009|ITA8_CHICK Integrin alpha-8 OS=Gallus gallus GN=ITGA8 PE=1 SV=1//0
CI01000365_00275086_00325578	inflammatory cytokines and receptors	Integrin alpha	>dbj|BAB39134.1| CD11-1 [Cyprinus carpio]	sp|P24063|ITAL_MOUSE Integrin alpha-L OS=Mus musculus GN=Itgal PE=1 SV=2//1.56839e-143
CI01000049_01487696_01510596	inflammatory cytokines and receptors	integrin alpha	>ref|XP_016150786.1| integrin alpha-6-like [Sinocyclocheilus grahami]	sp|Q61739|ITA6_MOUSE Integrin alpha-6 OS=Mus musculus GN=Itga6 PE=1 SV=3//0
CI01000053_02071290_02083892	inflammatory cytokines and receptors	integrin alpha	>ref|XP_016304524.1| integrin alpha-E-like [Sinocyclocheilus anshuiensis]	sp|Q60677|ITAE_MOUSE Integrin alpha-E OS=Mus musculus GN=Itgae PE=2 SV=2//6.60263e-106
CI01180000_00455918_00461072	inflammatory cytokines and receptors	integrin alpha	>ref|XP_016115654.1| integrin alpha-9-like [Sinocyclocheilus grahami]	sp|B8JK39|ITA9_MOUSE Integrin alpha-9 OS=Mus musculus GN=Itga9 PE=1 SV=1//1.98736e-89
CI01000152_00784720_00813659	inflammatory cytokines and receptors	integrin beta	>ref|XP_016385377.1| integrin beta-1-like [Sinocyclocheilus rhinocerous]	sp|Q9GLP0|ITB1_PIG Integrin beta-1 OS=Sus scrofa GN=ITGB1 PE=2 SV=1//9.16627e-06
CI01000070_04679660_04692608	inflammatory cytokines and receptors	integrin beta	>ref|XP_016106439.1| integrin beta-1-like [Sinocyclocheilus grahami]	sp|P09055|ITB1_MOUSE Integrin beta-1 OS=Mus musculus GN=Itgb1 PE=1 SV=1//0
CI01000009_09049178_09088498	inflammatory cytokines and receptors	integrin beta	>ref|XP_016327413.1| integrin beta-5 [Sinocyclocheilus anshuiensis]	sp|P80747|ITB5_BOVIN Integrin beta-5 OS=Bos taurus GN=ITGB5 PE=1 SV=2//2.38113e-21
CI01000152_00821773_00835001	inflammatory cytokines and receptors	integrin beta	>ref|XP_016419668.1| integrin beta-1-like isoform X1 [Sinocyclocheilus rhinocerous] ref|XP_016419669.1|	sp|Q9GLP0|ITB1_PIG Integrin beta-1 OS=Sus scrofa GN=ITGB1 PE=2 SV=1//0
CI01054958_00000579_00000811	inflammatory cytokines and receptors	integrin beta	>ref|XP_016402275.1| integrin beta-1-like, partial [Sinocyclocheilus rhinocerous]	sp|P49134|ITB1_RAT Integrin beta-1 OS=Rattus norvegicus GN=Itgb1 PE=2 SV=1//7.36668e-20
CI01000009_14012800_14024940	inflammatory cytokines and receptors	integrin beta	>ref|XP_016149349.1| integrin beta-2-like isoform X2 [Sinocyclocheilus grahami]	sp|P11835|ITB2_MOUSE Integrin beta-2 OS=Mus musculus GN=Itgb2 PE=1 SV=2//0
CI01000149_00034102_00039978	inflammatory cytokines and receptors	integrin related proteins	>ref|XP_006529876.1| integrin-linked kinase-associated serine/threonine phosphatase 2C isoform X7 [Mus musculus]	sp|Q0IIF0|ILKAP_BOVIN Integrin-linked kinase-associated serine/threonine phosphatase 2C OS=Bos taurus GN=ILKAP PE=2 SV=1//4.81409e-37
CI01000062_02479461_02482385	inflammatory cytokines and receptors	integrin related proteins	>ref|XP_016424284.1| integrin beta-1-binding protein 1-like [Sinocyclocheilus rhinocerous] ref|XP_016424286.1|	sp|Q3ZBM4|ITBP1_BOVIN Integrin beta-1-binding protein 1 OS=Bos taurus GN=ITGB1BP1 PE=2 SV=1//8.1189e-72
CI01081955_00000140_00000726	inflammatory cytokines and receptors	integrin related proteins	>ref|XP_016095581.1| integrin-linked protein kinase [Sinocyclocheilus grahami]	sp|Q3SWY2|ILK_BOVIN Integrin-linked protein kinase OS=Bos taurus GN=ILK PE=2 SV=1//2.04979e-42
CI01000021_05414459_05416813	inflammatory cytokines and receptors	IRF	>gb|ACT83676.1| interferon regulatory factor 10 [Ctenopharyngodon idella] gb|ACT83677.1|	sp|Q64287|IRF4_MOUSE Interferon regulatory factor 4 OS=Mus musculus GN=Irf4 PE=1 SV=1//4.92346e-96
CI01000028_02058075_02059853	inflammatory cytokines and receptors	IRF	>ref|XP_016393133.1| interferon regulatory factor 2-binding protein 1 [Sinocyclocheilus rhinocerous]	sp|Q1LV17|I2BP1_DANRE Interferon regulatory factor 2-binding protein 1 OS=Danio rerio GN=irf2bp1 PE=2 SV=1//0
CI01000014_01260786_01262369	inflammatory cytokines and receptors	IRF	>gb|ABM47076.1| interferon regulatory factor 1 [Carassius auratus] gb|ABM55678.1|	sp|Q90876|IRF1_CHICK Interferon regulatory factor 1 OS=Gallus gallus GN=IRF1 PE=2 SV=1//2.13771e-66
CI01000047_03501347_03512538	inflammatory cytokines and receptors	IRF	>gb|ADO52204.1| interferon regulatory factor 3 [Carassius auratus] gb|AHL29306.1|	sp|P70671|IRF3_MOUSE Interferon regulatory factor 3 OS=Mus musculus GN=Irf3 PE=1 SV=1//2.39928e-41
CI01000161_01414713_01425268	inflammatory cytokines and receptors	IRF	>gb|AMT92198.1| interferon regulatory factor 9 [Ctenopharyngodon idella]	sp|Q02556|IRF8_HUMAN Interferon regulatory factor 8 OS=Homo sapiens GN=IRF8 PE=1 SV=2//2.97026e-61
CI01000306_00367856_00370281	inflammatory cytokines and receptors	IRF	>ref|XP_016108824.1| interferon regulatory factor 2-binding protein 2-B [Sinocyclocheilus grahami]	sp|Q7T2G1|I2B2B_DANRE Interferon regulatory factor 2-binding protein 2-B OS=Danio rerio GN=irf2bp2b PE=2 SV=1//0
CI01000020_04186824_04192668	inflammatory cytokines and receptors	IRF	>gb|ACT83674.1| interferon regulatory factor 5 [Ctenopharyngodon idella] gb|ACT83675.1|	sp|P56477|IRF5_MOUSE Interferon regulatory factor 5 OS=Mus musculus GN=Irf5 PE=1 SV=1//2.76967e-176
CI01000330_01209985_01218019	inflammatory cytokines and receptors	IRF	>gb|ACS34986.1| IFN-regulatory factory 7 [Ctenopharyngodon idella]	sp|P70434|IRF7_MOUSE Interferon regulatory factor 7 OS=Mus musculus GN=Irf7 PE=1 SV=1//2.56816e-53
CI01000044_00122387_00146289	inflammatory cytokines and receptors	IRF	>gb|AFV99156.1| interferon regulatory factor 2 [Ctenopharyngodon idella]	sp|P14316|IRF2_HUMAN Interferon regulatory factor 2 OS=Homo sapiens GN=IRF2 PE=1 SV=2//8.23566e-89
CI01180000_01366302_01368307	inflammatory cytokines and receptors	IRF	>ref|XP_016104736.1| interferon regulatory factor 2-binding protein 2-A isoform X1 [Sinocyclocheilus grahami] ref|XP_016104737.1|	sp|Q6NZT6|I2B2A_DANRE Interferon regulatory factor 2-binding protein 2-A OS=Danio rerio GN=irf2bp2a PE=2 SV=1//9.46197e-77
CI01000150_01626456_01629971	inflammatory cytokines and receptors	IRF	>gb|AMT92197.1| interferon regulatory factor 8 [Ctenopharyngodon idella]	sp|Q02556|IRF8_HUMAN Interferon regulatory factor 8 OS=Homo sapiens GN=IRF8 PE=1 SV=2//2.31768e-154
CI01000185_00015550_00020227	inflammatory cytokines and receptors	IRF	>gb|AMT92196.1| interferon regulatory factor 6 [Ctenopharyngodon idella]	sp|P97431|IRF6_MOUSE Interferon regulatory factor 6 OS=Mus musculus GN=Irf6 PE=1 SV=2//0
CI01000006_07017274_07027795	inflammatory cytokines and receptors	LIFR	>ref|XP_016365738.1| leukemia inhibitory factor receptor-like isoform X1 [Sinocyclocheilus rhinocerous]	sp|P42703|LIFR_MOUSE Leukemia inhibitory factor receptor OS=Mus musculus GN=Lifr PE=1 SV=1//3.93538e-38
CI01000338_00032989_00048218	inflammatory cytokines and receptors	LIFR	>ref|XP_016140152.1| leukemia inhibitory factor receptor-like [Sinocyclocheilus grahami]	sp|P42702|LIFR_HUMAN Leukemia inhibitory factor receptor OS=Homo sapiens GN=LIFR PE=1 SV=1//2.0987e-54
CI01000338_00003587_00021789	inflammatory cytokines and receptors	LIFR	>gb|KTG47032.1| hypothetical protein cypCar_00023023, partial [Cyprinus carpio]	sp|P42703|LIFR_MOUSE Leukemia inhibitory factor receptor OS=Mus musculus GN=Lifr PE=1 SV=1//2.13946e-12
CI01180000_04931623_04935810	inflammatory cytokines and receptors	MAVS	>gb|AHW04051.1| mitochondrial IFN-beta promoter stimulator-1 [Ctenopharyngodon idella]	sp|Q7Z434|MAVS_HUMAN Mitochondrial antiviral-signaling protein OS=Homo sapiens GN=MAVS PE=1 SV=2//3.73807e-12
CI01000009_02352214_02356619	inflammatory cytokines and receptors	MX	>gb|AGK29937.1| Mx [Ctenopharyngodon idella x Squaliobarbus curriculus]	sp|Q6TKS7|MX_CTEID Interferon-induced GTP-binding protein Mx OS=Ctenopharyngodon idella GN=mx PE=2 SV=1//7.26013e-144
CI01000113_02491883_02493061	inflammatory cytokines and receptors	NFIL3	>ref|XP_016304042.1| nuclear factor interleukin-3-regulated protein-like [Sinocyclocheilus anshuiensis]	sp|Q5FW38|NFIL3_XENTR Nuclear factor interleukin-3-regulated protein OS=Xenopus tropicalis GN=nfil3 PE=2 SV=1//1.08919e-19
CI01000113_02479865_02481505	inflammatory cytokines and receptors	NFIL3	>ref|XP_016300227.1| nuclear factor interleukin-3-regulated protein-like [Sinocyclocheilus anshuiensis]	sp|Q5FW38|NFIL3_XENTR Nuclear factor interleukin-3-regulated protein OS=Xenopus tropicalis GN=nfil3 PE=2 SV=1//4.8274e-37
CI01000304_01970027_01971430	inflammatory cytokines and receptors	NFIL3	>gb|AHZ89835.1| interleukin 3 regulated nuclear factor [Ctenopharyngodon idella]	sp|Q68EL6|NFIL3_DANRE Nuclear factor interleukin-3-regulated protein OS=Danio rerio GN=nfil3 PE=2 SV=1//0
CI01000307_00102980_00105263	inflammatory cytokines and receptors	other cytokines	>gb|KTF81555.1| hypothetical protein cypCar_00032201 [Cyprinus carpio]	sp|Q9NRR1|CYTL1_HUMAN Cytokine-like protein 1 OS=Homo sapiens GN=CYTL1 PE=1 SV=1//4.58488e-20
CI01000110_03692220_03699753	inflammatory cytokines and receptors	other cytokines	>ref|XP_690733.5| cardiotrophin-like cytokine factor 1 [Danio rerio]	sp|Q9UBD9|CLCF1_HUMAN Cardiotrophin-like cytokine factor 1 OS=Homo sapiens GN=CLCF1 PE=1 SV=1//4.39502e-07
CI01000055_05338403_05341971	inflammatory cytokines and receptors	other cytokines	>ref|XP_016425179.1| kit ligand-like [Sinocyclocheilus rhinocerous]	sp|Q95MD2|SCF_HORSE Kit ligand OS=Equus caballus GN=KITLG PE=2 SV=2//2.42215e-09
CI01000071_04464134_04466967	inflammatory cytokines and receptors	SDF	>gb|ADF97601.1| stromal cell-derived factor 2-like 1 [Hypophthalmichthys molitrix]	sp|Q9ESP1|SDF2L_MOUSE Stromal cell-derived factor 2-like protein 1 OS=Mus musculus GN=Sdf2l1 PE=2 SV=2//6.48981e-93
CI01000030_06747047_06752255	inflammatory cytokines and receptors	SDF	>ref|NP_932334.1| chemokine (C-X-C motif) ligand 12b (stromal cell-derived factor 1) precursor [Danio rerio] ref|NP_001307343.1|	sp|Q8UUJ9|SDF1_XENLA Stromal cell-derived factor 1 OS=Xenopus laevis GN=cxcl12 PE=2 SV=1//6.48785e-11
CI01000012_09001061_09005079	inflammatory cytokines and receptors	SDF	>ref|XP_016323214.1| stromal cell-derived factor 1-like [Sinocyclocheilus anshuiensis]	sp|Q8UUJ9|SDF1_XENLA Stromal cell-derived factor 1 OS=Xenopus laevis GN=cxcl12 PE=2 SV=1//1.24562e-17
CI01000006_04145907_04147044	inflammatory cytokines and receptors	SDF	>ref|XP_016356933.1| stromal cell-derived factor 2-like [Sinocyclocheilus anshuiensis]	sp|Q3SZ45|SDF2_BOVIN Stromal cell-derived factor 2 OS=Bos taurus GN=SDF2 PE=2 SV=1//1.38336e-82
CI01000081_00965281_00975396	inflammatory cytokines and receptors	TTN/TITIN	>ref|XP_016372795.1| titin-like [Sinocyclocheilus rhinocerous]	-//-
CI01000049_05926968_05969885	inflammatory cytokines and receptors	VEGF	>gb|KTG04125.1| hypothetical protein cypCar_00023365 [Cyprinus carpio]	sp|P49767|VEGFC_HUMAN Vascular endothelial growth factor C OS=Homo sapiens GN=VEGFC PE=1 SV=1//3.12789e-23
CI01000063_03832086_03844644	innate immune cells related	CAPG	>ref|XP_016400554.1| macrophage-capping protein-like [Sinocyclocheilus rhinocerous]	sp|Q6AYC4|CAPG_RAT Macrophage-capping protein OS=Rattus norvegicus GN=Capg PE=1 SV=1//1.1536e-101
CI01000353_01246521_01258462	innate immune cells related	macrophage receptor	>ref|XP_016384258.1| macrophage receptor MARCO-like [Sinocyclocheilus rhinocerous]	sp|Q9UEW3|MARCO_HUMAN Macrophage receptor MARCO OS=Homo sapiens GN=MARCO PE=1 SV=1//5.20451e-20
CI01000110_03152754_03157924	innate immune cells related	MAEA	>ref|NP_955843.2| macrophage erythroblast attacher [Danio rerio] sp|Q7SXR3.2|MAEA_DANRE RecName: Full=Macrophage erythroblast attacher	sp|Q7SXR3|MAEA_DANRE Macrophage erythroblast attacher OS=Danio rerio GN=maea PE=2 SV=2//0
CI01000046_03606941_03615212	innate immune cells related	MMD	>ref|XP_016418383.1| monocyte to macrophage differentiation factor 2-like isoform X1 [Sinocyclocheilus rhinocerous]	sp|Q8R189|PAQRA_MOUSE Monocyte to macrophage differentiation factor 2 OS=Mus musculus GN=Mmd2 PE=2 SV=1//1.07286e-127
CI01000173_00285596_00297618	innate immune cells related	MMD	>ref|XP_016351188.1| monocyte to macrophage differentiation factor-like isoform X2 [Sinocyclocheilus anshuiensis]	sp|Q15546|PAQRB_HUMAN Monocyte to macrophage differentiation factor OS=Homo sapiens GN=MMD PE=2 SV=2//7.11306e-124
CI01000256_00167452_00182524	innate immune cells related	NCAM	>ref|XP_016340481.1| neuronal cell adhesion molecule-like isoform X1 [Sinocyclocheilus anshuiensis] ref|XP_016340482.1|	sp|P35331|NRCAM_CHICK Neuronal cell adhesion molecule OS=Gallus gallus PE=1 SV=1//0
CI01000020_04105843_04123658	innate immune cells related	NCAM	>ref|XP_016430208.1| neuronal cell adhesion molecule-like isoform X5 [Sinocyclocheilus rhinocerous]	sp|P35331|NRCAM_CHICK Neuronal cell adhesion molecule OS=Gallus gallus PE=1 SV=1//0
CI01000339_05022538_05028211	innate immune cells related	NCF	>gb|KTF91924.1| hypothetical protein cypCar_00018114 [Cyprinus carpio]	sp|O77775|NCF2_BOVIN Neutrophil cytosol factor 2 OS=Bos taurus GN=NCF2 PE=2 SV=1//5.67713e-49
CI01000026_12570957_12581387	innate immune cells related	NCF	>ref|XP_016388795.1| neutrophil cytosol factor 2 [Sinocyclocheilus rhinocerous]	sp|O77775|NCF2_BOVIN Neutrophil cytosol factor 2 OS=Bos taurus GN=NCF2 PE=2 SV=1//9.67096e-117
CI01000059_04516712_04524200	innate immune cells related	NCF	>ref|XP_016371034.1| neutrophil cytosolic factor 1-like [Sinocyclocheilus rhinocerous]	sp|Q09014|NCF1_MOUSE Neutrophil cytosol factor 1 OS=Mus musculus GN=Ncf1 PE=2 SV=3//8.3528e-159
CI01000057_04657451_04663499	innate immune cells related	NRAMP2	>gb|ADB44208.1| natural resistance-associated macrophage protein [Ctenopharyngodon idella]	sp|P49281|NRAM2_HUMAN Natural resistance-associated macrophage protein 2 OS=Homo sapiens GN=SLC11A2 PE=1 SV=2//6.99207e-158
CI01000066_02644148_02648505	other genes related to immune response	BAP	>ref|XP_016303182.1| B-cell receptor-associated protein 29-like [Sinocyclocheilus anshuiensis] ref|XP_016303183.1|	sp|Q61334|BAP29_MOUSE B-cell receptor-associated protein 29 OS=Mus musculus GN=Bcap29 PE=1 SV=1//1.04721e-77
CI01000028_03650532_03667920	other genes related to immune response	B-cell CLL/lymphoma	>ref|XP_016431226.1| B-cell CLL/lymphoma 9-like protein [Sinocyclocheilus rhinocerous]	sp|Q67FY3|BCL9L_DANRE B-cell CLL/lymphoma 9-like protein OS=Danio rerio GN=bcl9l PE=2 SV=1//0
CI01000028_05243545_05244982	other genes related to immune response	B-cell CLL/lymphoma	>ref|XP_016096873.1| B-cell CLL/lymphoma 7 protein family member B-B [Sinocyclocheilus grahami]	sp|A2BIL8|BC7BB_DANRE B-cell CLL/lymphoma 7 protein family member B-B OS=Danio rerio GN=bcl7bb PE=2 SV=1//7.34458e-97
CI01000119_01346109_01356546	other genes related to immune response	B-cell CLL/lymphoma	>ref|XP_016415912.1| B-cell CLL/lymphoma 9 protein-like isoform X1 [Sinocyclocheilus rhinocerous] ref|XP_016415913.1|	sp|O00512|BCL9_HUMAN B-cell CLL/lymphoma 9 protein OS=Homo sapiens GN=BCL9 PE=1 SV=4//7.41614e-31
CI01000344_01501131_01507529	other genes related to immune response	B-cell CLL/lymphoma	>ref|XP_016141153.1| B-cell CLL/lymphoma 6 member B protein-like [Sinocyclocheilus grahami]	sp|O88282|BCL6B_MOUSE B-cell CLL/lymphoma 6 member B protein OS=Mus musculus GN=Bcl6b PE=1 SV=1//5.43176e-61
CI01000304_16067926_16072192	other genes related to immune response	B-cell CLL/lymphoma	>ref|NP_998330.1| B-cell CLL/lymphoma 7 protein family member B-A [Danio rerio] sp|Q6NWJ0.1|BC7BA_DANRE RecName: Full=B-cell CLL/lymphoma 7 protein family member B-A gb|AAH67572.1|	sp|Q6NWJ0|BC7BA_DANRE B-cell CLL/lymphoma 7 protein family member B-A OS=Danio rerio GN=bcl7ba PE=2 SV=1//2.48798e-114
CI01000152_02320920_02321291	other genes related to immune response	CARD	>gb|KTG31119.1| hypothetical protein cypCar_00048386, partial [Cyprinus carpio]	sp|Q9EPB4|ASC_MOUSE Apoptosis-associated speck-like protein containing a CARD OS=Mus musculus GN=Pycard PE=1 SV=1//1.22515e-07
CI01000306_09518431_09519858	other genes related to immune response	CARD	>ref|XP_005155948.1| caspase recruitment domain-containing protein 19 isoform X2 [Danio rerio]	sp|Q58D91|BINCA_BOVIN Bcl10-interacting CARD protein OS=Bos taurus PE=2 SV=1//1.80142e-13
CI01000027_03783310_03784541	other genes related to immune response	CARD	>ref|XP_016338218.1| apoptosis-associated speck-like protein containing a CARD isoform X2 [Sinocyclocheilus anshuiensis]	sp|Q9I9N6|ASC_DANRE Apoptosis-associated speck-like protein containing a CARD OS=Danio rerio GN=pycard PE=1 SV=1//5.30774e-53
CI01000339_01373395_01377800	other genes related to immune response	caspase	>ref|XP_016143849.1| caspase-8-like isoform X2 [Sinocyclocheilus grahami]	sp|Q9JHX4|CASP8_RAT Caspase-8 OS=Rattus norvegicus GN=Casp8 PE=1 SV=1//3.81523e-49
CI01000024_01823698_01826420	other genes related to immune response	caspase	>ref|NP_001129724.1| uncharacterized protein LOC100192215 [Danio rerio] gb|AAI63666.1|	sp|Q92851|CASPA_HUMAN Caspase-10 OS=Homo sapiens GN=CASP10 PE=1 SV=3//2.56225e-44
CI01000008_01049703_01053618	other genes related to immune response	caspase	>ref|XP_016308295.1| caspase-7-like [Sinocyclocheilus anshuiensis]	sp|P97864|CASP7_MOUSE Caspase-7 OS=Mus musculus GN=Casp7 PE=1 SV=2//7.43236e-63
CI01000300_05841871_05849693	other genes related to immune response	caspase	>ref|XP_016425929.1| caspase-3-like [Sinocyclocheilus rhinocerous]	sp|P55213|CASP3_RAT Caspase-3 OS=Rattus norvegicus GN=Casp3 PE=2 SV=2//4.09814e-102
CI01000016_09107780_09122244	other genes related to immune response	caspase	>ref|XP_016413958.1| caspase-2-like isoform X2 [Sinocyclocheilus rhinocerous]	sp|Q98943|CASP2_CHICK Caspase-2 OS=Gallus gallus GN=CASP2 PE=2 SV=2//1.88945e-101
CI01000344_01280084_01284813	other genes related to immune response	caspase	>gb|KTG01168.1| hypothetical protein cypCar_00018416 [Cyprinus carpio]	sp|Q9MZV7|CASP1_CANFA Caspase-1 OS=Canis familiaris GN=CASP1 PE=2 SV=1//5.70945e-52
CI01000027_03776983_03781753	other genes related to immune response	caspase	>ref|XP_016404931.1| caspase-1-like [Sinocyclocheilus rhinocerous]	sp|Q9MZV7|CASP1_CANFA Caspase-1 OS=Canis familiaris GN=CASP1 PE=2 SV=1//2.69699e-52
CI01000069_04217948_04222207	other genes related to immune response	caspase	>ref|XP_016343217.1| LOW QUALITY PROTEIN: caspase-6-like [Sinocyclocheilus anshuiensis]	sp|O08738|CASP6_MOUSE Caspase-6 OS=Mus musculus GN=Casp6 PE=2 SV=1//2.26367e-84
CI01000046_03140684_03161621	other genes related to immune response	caspase	>ref|XP_016425143.1| caspase recruitment domain-containing protein 11-like [Sinocyclocheilus rhinocerous] ref|XP_016425147.1|	sp|Q9BXL7|CAR11_HUMAN Caspase recruitment domain-containing protein 11 OS=Homo sapiens GN=CARD11 PE=1 SV=3//0
CI01000001_08962231_08968219	other genes related to immune response	caspase	>ref|XP_016322055.1| caspase-9-like isoform X1 [Sinocyclocheilus anshuiensis]	sp|P55211|CASP9_HUMAN Caspase-9 OS=Homo sapiens GN=CASP9 PE=1 SV=3//1.08404e-94
CI01000044_00113112_00118687	other genes related to immune response	caspase	>ref|XP_016329474.1| caspase-3-like isoform X2 [Sinocyclocheilus anshuiensis]	sp|Q08DY9|CASP3_BOVIN Caspase-3 OS=Bos taurus GN=CASP3 PE=2 SV=1//5.0222e-102
CI01000353_00879089_00890247	other genes related to immune response	caspase	>ref|XP_016342971.1| caspase-8-like isoform X3 [Sinocyclocheilus anshuiensis]	sp|O89110|CASP8_MOUSE Caspase-8 OS=Mus musculus GN=Casp8 PE=1 SV=1//1.58487e-86
CI01000024_01837143_01844791	other genes related to immune response	caspase	>ref|XP_016364456.1| caspase-8-like [Sinocyclocheilus rhinocerous]	sp|O89110|CASP8_MOUSE Caspase-8 OS=Mus musculus GN=Casp8 PE=1 SV=1//7.0167e-100
CI01000177_00007970_00010157	other genes related to immune response	cathepsin	>ref|XP_016391641.1| granzyme B(G,H)-like [Sinocyclocheilus rhinocerous]	sp|P08311|CATG_HUMAN Cathepsin G OS=Homo sapiens GN=CTSG PE=1 SV=2//1.15408e-34
CI01000000_13857002_13862576	other genes related to immune response	cathepsin	>ref|XP_016407928.1| cathepsin O-like [Sinocyclocheilus rhinocerous]	sp|Q8BM88|CATO_MOUSE Cathepsin O OS=Mus musculus GN=Ctso PE=2 SV=1//5.0497e-117
CI01000013_06425832_06432737	other genes related to immune response	cathepsin	>gb|AFU24355.1| cathepsin D [Ctenopharyngodon idella]	sp|Q9DEX3|CATD_CLUHA Cathepsin D OS=Clupea harengus GN=ctsd PE=1 SV=1//0
CI01000075_00800884_00806063	other genes related to immune response	cathepsin	>ref|XP_002661007.2| cathepsin Z-like isoform X1 [Danio rerio]	sp|Q9R1T3|CATZ_RAT Cathepsin Z OS=Rattus norvegicus GN=Ctsz PE=1 SV=2//2.79625e-130
CI01000340_14449294_14453161	other genes related to immune response	cathepsin	>ref|XP_016367717.1| cathepsin Z-like [Sinocyclocheilus rhinocerous]	sp|Q9R1T3|CATZ_RAT Cathepsin Z OS=Rattus norvegicus GN=Ctsz PE=1 SV=2//7.95043e-120
CI01000117_00236562_00241580	other genes related to immune response	cathepsin	>ref|XP_016376225.1| cathepsin L1-like [Sinocyclocheilus rhinocerous]	sp|Q8HY82|CATS_SAIBB Cathepsin S OS=Saimiri boliviensis boliviensis GN=CTSS PE=2 SV=1//3.1609e-77
CI01000062_04005972_04008217	other genes related to immune response	cathepsin	>ref|XP_016121450.1| cathepsin B-like [Sinocyclocheilus grahami]	sp|P43233|CATB_CHICK Cathepsin B OS=Gallus gallus GN=CTSB PE=2 SV=1//3.1097e-99
CI01000029_08229070_08234969	other genes related to immune response	cathepsin	>ref|XP_016306366.1| cathepsin B-like [Sinocyclocheilus anshuiensis]	sp|Q5R6D1|CATB_PONAB Cathepsin B OS=Pongo abelii GN=CTSB PE=2 SV=1//6.28115e-155
CI01000000_01092471_01098757	other genes related to immune response	cathepsin	>gb|KTF85485.1| hypothetical protein cypCar_00007688 [Cyprinus carpio]	sp|Q9R013|CATF_MOUSE Cathepsin F OS=Mus musculus GN=Ctsf PE=2 SV=1//5.17819e-128
CI01000034_00627328_00635193	other genes related to immune response	cathepsin	>ref|XP_016419231.1| cathepsin D-like [Sinocyclocheilus rhinocerous]	sp|O93428|CATD_CHIHA Cathepsin D OS=Chionodraco hamatus GN=ctsd PE=1 SV=2//5.22433e-179
CI01000027_07981813_07992141	other genes related to immune response	cathepsin	>ref|XP_016131265.1| cathepsin S-like isoform X4 [Sinocyclocheilus grahami] ref|XP_016131266.1|	sp|Q8HY82|CATS_SAIBB Cathepsin S OS=Saimiri boliviensis boliviensis GN=CTSS PE=2 SV=1//2.42097e-40
CI01000039_03190180_03192097	other genes related to immune response	cathepsin	>gb|AJY58107.1| cathepsin L precursor [Ctenopharyngodon idella]	sp|Q28944|CATL1_PIG Cathepsin L1 OS=Sus scrofa GN=CTSL PE=2 SV=1//4.51521e-151
CI01000027_07947743_07951397	other genes related to immune response	cathepsin	>ref|XP_016309191.1| cathepsin K-like [Sinocyclocheilus anshuiensis] ref|XP_016309197.1|	sp|Q9GLE3|CATK_PIG Cathepsin K OS=Sus scrofa GN=CTSK PE=2 SV=1//5.25293e-57
CI01000027_07962587_07964571	other genes related to immune response	cathepsin	>ref|XP_016144697.1| cathepsin S-like [Sinocyclocheilus grahami]	sp|Q8HY82|CATS_SAIBB Cathepsin S OS=Saimiri boliviensis boliviensis GN=CTSS PE=2 SV=1//3.6828e-131
CI01000013_00711849_00714655	other genes related to immune response	cathepsin	>ref|XP_016345090.1| pro-cathepsin H-like isoform X1 [Sinocyclocheilus anshuiensis] ref|XP_016345092.1|	sp|P00786|CATH_RAT Pro-cathepsin H OS=Rattus norvegicus GN=Ctsh PE=1 SV=1//2.60929e-11
CI01000062_04005001_04005527	other genes related to immune response	cathepsin	>ref|XP_016140530.1| cathepsin B-like [Sinocyclocheilus grahami]	sp|A1E295|CATB_PIG Cathepsin B OS=Sus scrofa GN=CTSB PE=1 SV=1//2.21389e-54
CI01000027_07954714_07957187	other genes related to immune response	cathepsin	>gb|KTG05361.1| hypothetical protein cypCar_00031211 [Cyprinus carpio]	sp|P25326|CATS_BOVIN Cathepsin S OS=Bos taurus GN=CTSS PE=1 SV=2//6.76511e-108
CI01000344_00542359_00544533	other genes related to immune response	CD 248	>ref|XP_016335041.1| endosialin-like [Sinocyclocheilus anshuiensis]	sp|Q9HCU0|CD248_HUMAN Endosialin OS=Homo sapiens GN=CD248 PE=1 SV=1//2.96728e-09
CI01000127_01951552_01958055	other genes related to immune response	CD151	>ref|XP_005174294.1| CD151 antigen isoform X1 [Danio rerio]	sp|P61171|CD151_MACMU CD151 antigen OS=Macaca mulatta GN=CD151 PE=2 SV=1//1.50854e-65
CI01000053_03227130_03234740	other genes related to immune response	CD151	>ref|XP_016086835.1| CD151 antigen isoform X1 [Sinocyclocheilus grahami] ref|XP_016086836.1|	sp|P48509|CD151_HUMAN CD151 antigen OS=Homo sapiens GN=CD151 PE=1 SV=3//4.683e-75
CI01000304_13692322_13711234	other genes related to immune response	CD166	>ref|XP_016085220.1| CD166 antigen homolog isoform X1 [Sinocyclocheilus grahami]	sp|Q90460|C166A_DANRE CD166 antigen homolog A OS=Danio rerio GN=alcama PE=2 SV=1//1.49968e-64
CI01000053_00696659_00703507	other genes related to immune response	CD166	>ref|XP_016308354.1| CD166 antigen homolog A-like isoform X1 [Sinocyclocheilus anshuiensis]	sp|Q90460|C166A_DANRE CD166 antigen homolog A OS=Danio rerio GN=alcama PE=2 SV=1//1.8769e-136
CI01000108_00992097_01001497	other genes related to immune response	CD302	>ref|XP_016101522.1| CD302 antigen-like [Sinocyclocheilus grahami]	sp|A8WH74|CD302_BOVIN CD302 antigen OS=Bos taurus GN=CD302 PE=2 SV=1//3.03717e-22
CI01000191_00340356_00345603	other genes related to immune response	CD44	>ref|XP_016350815.1| CD44 antigen-like isoform X1 [Sinocyclocheilus anshuiensis]	sp|Q28284|CD44_CANFA CD44 antigen (Fragment) OS=Canis familiaris GN=CD44 PE=2 SV=1//5.50488e-18
CI01000001_13329841_13334948	other genes related to immune response	CD63	>ref|NP_955837.1| CD63 antigen [Danio rerio] gb|AAH56698.1|	sp|Q9XSK2|CD63_BOVIN CD63 antigen OS=Bos taurus GN=CD63 PE=2 SV=4//5.35179e-41
CI01000026_02722558_02725907	other genes related to immune response	CD82	>ref|XP_016421593.1| CD82 antigen-like [Sinocyclocheilus rhinocerous]	sp|O70352|CD82_RAT CD82 antigen OS=Rattus norvegicus GN=Cd82 PE=1 SV=1//6.71733e-53
CI01000180_01560354_01568670	other genes related to immune response	CD82	>gb|KTF91258.1| hypothetical protein cypCar_00003492, partial [Cyprinus carpio]	sp|O70352|CD82_RAT CD82 antigen OS=Rattus norvegicus GN=Cd82 PE=1 SV=1//6.04781e-38
CI01000026_02124326_02125256	other genes related to immune response	CD99	>ref|XP_007248172.1| CD99 antigen-like protein 2 isoform X2 [Astyanax mexicanus]	sp|Q6DBW9|C99L2_DANRE CD99 antigen-like protein 2 OS=Danio rerio GN=cd99l2 PE=2 SV=1//1.06864e-45
CI01000049_03093994_03098141	other genes related to immune response	CD99	>ref|XP_016416420.1| CD99 antigen-like [Sinocyclocheilus rhinocerous]	sp|Q6DBW9|C99L2_DANRE CD99 antigen-like protein 2 OS=Danio rerio GN=cd99l2 PE=2 SV=1//8.91193e-08
CI01000195_00781053_00802555	other genes related to immune response	CEBP	>ref|XP_016318275.1| CCAAT/enhancer-binding protein zeta-like [Sinocyclocheilus anshuiensis]	sp|Q03701|CEBPZ_HUMAN CCAAT/enhancer-binding protein zeta OS=Homo sapiens GN=CEBPZ PE=1 SV=3//0
CI01000347_00576004_00576843	other genes related to immune response	CEBP	>ref|XP_016094874.1| CCAAT/enhancer-binding protein beta-like [Sinocyclocheilus grahami]	sp|Q05826|CEBPB_CHICK CCAAT/enhancer-binding protein beta OS=Gallus gallus GN=CEBPB PE=1 SV=1//3.7496e-27
CI01000026_10351923_10354175	other genes related to immune response	CEBP	>ref|XP_016300632.1| CCAAT/enhancer-binding protein gamma-like [Sinocyclocheilus anshuiensis] ref|XP_016300633.1|	sp|P26801|CEBPG_RAT CCAAT/enhancer-binding protein gamma OS=Rattus norvegicus GN=Cebpg PE=2 SV=2//8.85164e-46
CI01000082_04619826_04620686	other genes related to immune response	CEBP	>ref|XP_016092738.1| CCAAT/enhancer-binding protein delta-like [Sinocyclocheilus grahami]	sp|P49716|CEBPD_HUMAN CCAAT/enhancer-binding protein delta OS=Homo sapiens GN=CEBPD PE=1 SV=2//1.63198e-58
CI01000026_10347872_10351783	other genes related to immune response	CEBP	>gb|KTG31918.1| hypothetical protein cypCar_00001286, partial [Cyprinus carpio]	sp|P49715|CEBPA_HUMAN CCAAT/enhancer-binding protein alpha OS=Homo sapiens GN=CEBPA PE=1 SV=3//5.95908e-69
CI01000500_00004395_00020092	other genes related to immune response	DMBT	>emb|CAI11836.1| novel protein containing multiple scavenger receptor cysteine-rich (SRCR) domains similar to vertebrate deleted in malignant brain tumors 1 (DMBT1), partial [Danio rerio]	sp|Q9UGM3|DMBT1_HUMAN Deleted in malignant brain tumors 1 protein OS=Homo sapiens GN=DMBT1 PE=1 SV=2//1.85829e-06
CI01000020_05988468_05989551	other genes related to immune response	DMBT	>ref|XP_016344523.1| scavenger receptor cysteine-rich type 1 protein M130-like [Sinocyclocheilus anshuiensis]	sp|Q95218|DMBT1_RABIT Deleted in malignant brain tumors 1 protein OS=Oryctolagus cuniculus GN=Dmbt1 PE=1 SV=2//9.90865e-11
CI01000260_00218372_00219676	other genes related to immune response	GIAMP	>ref|XP_016106951.1| GTPase IMAP family member 7-like, partial [Sinocyclocheilus grahami]	sp|Q8NHV1|GIMA7_HUMAN GTPase IMAP family member 7 OS=Homo sapiens GN=GIMAP7 PE=1 SV=1//1.26337e-27
CI01000261_00175044_00175947	other genes related to immune response	GIAMP	>ref|XP_016390152.1| GTPase IMAP family member 4-like [Sinocyclocheilus rhinocerous]	sp|Q8WWP7|GIMA1_HUMAN GTPase IMAP family member 1 OS=Homo sapiens GN=GIMAP1 PE=1 SV=1//3.92979e-10
CI01000255_00250820_00261139	other genes related to immune response	GIAMP	>ref|XP_016400014.1| GTPase IMAP family member 7-like [Sinocyclocheilus rhinocerous]	sp|Q8NHV1|GIMA7_HUMAN GTPase IMAP family member 7 OS=Homo sapiens GN=GIMAP7 PE=1 SV=1//6.75829e-45
CI01000024_00214865_00216937	other genes related to immune response	GIAMP	>gb|KTG31212.1| hypothetical protein cypCar_00035950 [Cyprinus carpio]	sp|Q8K3K9|GIMA4_RAT GTPase IMAP family member 4 OS=Rattus norvegicus GN=Gimap4 PE=2 SV=1//4.16245e-12
CI01073640_00000168_00002660	other genes related to immune response	GIAMP	>ref|XP_016395547.1| GTPase IMAP family member 8-like [Sinocyclocheilus rhinocerous]	sp|Q9UG22|GIMA2_HUMAN GTPase IMAP family member 2 OS=Homo sapiens GN=GIMAP2 PE=1 SV=2//9.4023e-11
CI01000034_04282490_04284734	other genes related to immune response	GIAMP	>ref|XP_016431247.1| GTPase IMAP family member 7-like [Sinocyclocheilus rhinocerous]	sp|Q9NUV9|GIMA4_HUMAN GTPase IMAP family member 4 OS=Homo sapiens GN=GIMAP4 PE=1 SV=1//5.41501e-23
CI01000095_03528759_03538412	other genes related to immune response	GIAMP	>ref|XP_016384499.1| GTPase IMAP family member 8-like [Sinocyclocheilus rhinocerous]	sp|Q8ND71|GIMA8_HUMAN GTPase IMAP family member 8 OS=Homo sapiens GN=GIMAP8 PE=2 SV=2//9.81675e-09
CI01000470_00029258_00035828	other genes related to immune response	GIAMP	>ref|XP_016116886.1| GTPase IMAP family member 8-like [Sinocyclocheilus grahami]	sp|Q8ND71|GIMA8_HUMAN GTPase IMAP family member 8 OS=Homo sapiens GN=GIMAP8 PE=2 SV=2//1.64344e-14
CI01000053_03068131_03069156	other genes related to immune response	GIAMP	>ref|XP_016373445.1| GTPase IMAP family member 5-like, partial [Sinocyclocheilus rhinocerous]	-//-
CI01055652_00000083_00000325	other genes related to immune response	GIAMP	>ref|XP_016099615.1| GTPase IMAP family member 8-like, partial [Sinocyclocheilus grahami]	sp|Q9UG22|GIMA2_HUMAN GTPase IMAP family member 2 OS=Homo sapiens GN=GIMAP2 PE=1 SV=2//1.891e-07
CI01000158_00955930_00956923	other genes related to immune response	GIAMP	>ref|XP_016365052.1| uncharacterized protein LOC107706012 [Sinocyclocheilus rhinocerous]	sp|Q8NHV1|GIMA7_HUMAN GTPase IMAP family member 7 OS=Homo sapiens GN=GIMAP7 PE=1 SV=1//4.48152e-07
CI01000255_00211714_00212715	other genes related to immune response	GIAMP	>ref|XP_016398206.1| GTPase IMAP family member 7-like, partial [Sinocyclocheilus rhinocerous]	sp|Q96F15|GIMA5_HUMAN GTPase IMAP family member 5 OS=Homo sapiens GN=GIMAP5 PE=1 SV=1//1.241e-33
CI01000334_00191226_00192239	other genes related to immune response	GIAMP	>ref|XP_016150756.1| GTPase IMAP family member 7-like [Sinocyclocheilus grahami]	sp|Q8NHV1|GIMA7_HUMAN GTPase IMAP family member 7 OS=Homo sapiens GN=GIMAP7 PE=1 SV=1//6.47543e-21
CI01000327_03758271_03761244	other genes related to immune response	GIAMP	>gb|KTF92170.1| hypothetical protein cypCar_00019973 [Cyprinus carpio]	sp|Q9NUV9|GIMA4_HUMAN GTPase IMAP family member 4 OS=Homo sapiens GN=GIMAP4 PE=1 SV=1//5.50477e-26
CI01000049_06826359_06837051	other genes related to immune response	GIAMP	>ref|XP_010740820.1| uncharacterized protein LOC104928266 [Larimichthys crocea]	sp|Q9NUV9|GIMA4_HUMAN GTPase IMAP family member 4 OS=Homo sapiens GN=GIMAP4 PE=1 SV=1//3.64719e-40
CI01000129_00492062_00541841	other genes related to immune response	GIAMP	>ref|XP_017209132.1| GTPase IMAP family member 6-like [Danio rerio]	sp|Q9UG22|GIMA2_HUMAN GTPase IMAP family member 2 OS=Homo sapiens GN=GIMAP2 PE=1 SV=2//1.24897e-15
CI01000278_00038704_00040348	other genes related to immune response	GIAMP	>gb|KTG47880.1| hypothetical protein cypCar_00034309, partial [Cyprinus carpio]	sp|Q9NUV9|GIMA4_HUMAN GTPase IMAP family member 4 OS=Homo sapiens GN=GIMAP4 PE=1 SV=1//1.65006e-46
CI01000049_06812757_06813496	other genes related to immune response	GIAMP	>ref|XP_016099019.1| GTPase IMAP family member 4-like [Sinocyclocheilus grahami]	sp|Q9NUV9|GIMA4_HUMAN GTPase IMAP family member 4 OS=Homo sapiens GN=GIMAP4 PE=1 SV=1//5.84378e-49
CI01084088_00000034_00000318	other genes related to immune response	GIAMP	>ref|XP_016343850.1| GTPase IMAP family member 4-like isoform X1 [Sinocyclocheilus anshuiensis] ref|XP_016343851.1|	-//-
CI01000086_00629905_00632087	other genes related to immune response	hepcidin	>gb|AEZ51835.1| hepcidin [Ctenopharyngodon idella]	sp|P61516|HEPC1_DANRE Hepcidin-1 OS=Danio rerio GN=hamp1 PE=3 SV=1//6.39002e-23
CI01000009_01990700_01991267	other genes related to immune response	HSP	>ref|XP_016344471.1| 10 kDa heat shock protein, mitochondrial isoform X2 [Sinocyclocheilus anshuiensis]	sp|Q9W6X3|CH10_ORYLA 10 kDa heat shock protein, mitochondrial OS=Oryzias latipes GN=hspe1 PE=3 SV=1//2.28638e-43
CI01000352_00558495_00562831	other genes related to immune response	HSP	>gb|KTG40668.1| hypothetical protein cypCar_00030446 [Cyprinus carpio]	sp|P63018|HSP7C_RAT Heat shock cognate 71 kDa protein OS=Rattus norvegicus GN=Hspa8 PE=1 SV=1//0
CI01000000_17884239_17897080	other genes related to immune response	HSP	>ref|NP_956151.1| heat shock protein 4b [Danio rerio] gb|AAH48063.1|	sp|P34932|HSP74_HUMAN Heat shock 70 kDa protein 4 OS=Homo sapiens GN=HSPA4 PE=1 SV=4//0
CI01000009_01981245_01988092	other genes related to immune response	HSP	>gb|ADU34083.1| 60 kDa heat shock protein [Ctenopharyngodon idella]	sp|Q5ZL72|CH60_CHICK 60 kDa heat shock protein, mitochondrial OS=Gallus gallus GN=HSPD1 PE=1 SV=1//0
CI01000352_00564738_00564956	other genes related to immune response	HSP	>ref|XP_016325846.1| heat shock cognate 71 kDa protein-like isoform X1 [Sinocyclocheilus anshuiensis]	-//-
CI01000071_03119163_03126340	other genes related to immune response	HSP	>ref|XP_016428312.1| heat shock protein beta-8 [Sinocyclocheilus rhinocerous]	sp|Q5RAB0|HSPB8_PONAB Heat shock protein beta-8 OS=Pongo abelii GN=HSPB8 PE=2 SV=1//1.81678e-58
CI01000319_02589828_02606166	other genes related to immune response	HSP	>gb|ALK27859.1| heat shock factor 1 [Ctenopharyngodon idella]	sp|P38529|HSF1_CHICK Heat shock factor protein 1 OS=Gallus gallus GN=HSF1 PE=2 SV=1//1.11331e-162
CI01000066_01339972_01347463	other genes related to immune response	HSP	>ref|XP_016302975.1| heat shock 70 kDa protein 14 [Sinocyclocheilus anshuiensis]	sp|Q5RGE6|HSP7E_DANRE Heat shock 70 kDa protein 14 OS=Danio rerio GN=hspa14 PE=2 SV=1//0
CI01030818_00001287_00001442	other genes related to immune response	HSP	>ref|XP_016149297.1| heat shock protein 75 kDa, mitochondrial [Sinocyclocheilus grahami]	sp|Q12931|TRAP1_HUMAN Heat shock protein 75 kDa, mitochondrial OS=Homo sapiens GN=TRAP1 PE=1 SV=3//8.19006e-28
CI01000312_00452710_00476302	other genes related to immune response	HSP	>ref|XP_016308950.1| heat shock 70 kDa protein 12A-like isoform X1 [Sinocyclocheilus anshuiensis]	sp|O43301|HS12A_HUMAN Heat shock 70 kDa protein 12A OS=Homo sapiens GN=HSPA12A PE=1 SV=2//0
CI01000040_01160713_01185710	other genes related to immune response	HSP	>gb|KTG38662.1| hypothetical protein cypCar_00003891 [Cyprinus carpio]	sp|P34932|HSP74_HUMAN Heat shock 70 kDa protein 4 OS=Homo sapiens GN=HSPA4 PE=1 SV=4//0
CI01000053_00814327_00814524	other genes related to immune response	HSP	>gb|AEA39712.1| heat shock protein 70 cognate, partial [Epinephelus coioides]	sp|P47773|HSP7C_ICTPU Heat shock cognate 71 kDa protein OS=Ictalurus punctatus GN=hsc70 PE=2 SV=1//6.02455e-10
CI01000304_14352375_14355516	other genes related to immune response	HSP	>gb|AEM75093.1| HSC70 [Ctenopharyngodon idella]	sp|Q90473|HSP7C_DANRE Heat shock cognate 71 kDa protein OS=Danio rerio GN=hspa8 PE=2 SV=1//0
CI01000029_07365981_07371241	other genes related to immune response	HSP	>gb|KPP70748.1| hypothetical protein Z043_110396 [Scleropages formosus]	sp|O57521|HS90B_DANRE Heat shock protein HSP 90-beta OS=Danio rerio GN=hsp90ab1 PE=1 SV=2//9.67504e-119
CI01000208_00000482_00000738	other genes related to immune response	HSP	>ref|XP_016377292.1| heat shock protein 75 kDa, mitochondrial-like [Sinocyclocheilus rhinocerous]	sp|Q2TBI4|TRAP1_BOVIN Heat shock protein 75 kDa, mitochondrial OS=Bos taurus GN=TRAP1 PE=2 SV=1//8.06911e-19
CI01000095_00219520_00237347	other genes related to immune response	HSP	>gb|KTF92013.1| hypothetical protein cypCar_00012253 [Cyprinus carpio]	sp|Q92598|HS105_HUMAN Heat shock protein 105 kDa OS=Homo sapiens GN=HSPH1 PE=1 SV=1//0
CI01000304_16221131_16225319	other genes related to immune response	HSP	>ref|XP_016132714.1| heat shock factor protein 1-like [Sinocyclocheilus grahami]	sp|Q08DJ8|HSF1_BOVIN Heat shock factor protein 1 OS=Bos taurus GN=HSF1 PE=2 SV=1//2.41553e-42
CI01030802_00001395_00003258	other genes related to immune response	HSP	>ref|XP_016118332.1| heat shock protein 75 kDa, mitochondrial-like, partial [Sinocyclocheilus grahami]	sp|Q9CQN1|TRAP1_MOUSE Heat shock protein 75 kDa, mitochondrial OS=Mus musculus GN=Trap1 PE=1 SV=1//5.65315e-61
CI01000029_02593889_02603627	other genes related to immune response	HSP	>ref|XP_016378948.1| heat shock factor protein 2-like [Sinocyclocheilus rhinocerous]	sp|P38530|HSF2_CHICK Heat shock factor protein 2 OS=Gallus gallus GN=HSF2 PE=2 SV=1//5.12557e-80
CI01030838_00000037_00000511	other genes related to immune response	HSP	>ref|XP_016334078.1| heat shock protein 75 kDa, mitochondrial-like, partial [Sinocyclocheilus anshuiensis]	sp|Q5XHZ0|TRAP1_RAT Heat shock protein 75 kDa, mitochondrial OS=Rattus norvegicus GN=Trap1 PE=1 SV=1//2.21398e-61
CI01030823_00001125_00001388	other genes related to immune response	HSP	>ref|XP_016115676.1| heat shock protein 75 kDa, mitochondrial-like [Sinocyclocheilus grahami]	sp|Q12931|TRAP1_HUMAN Heat shock protein 75 kDa, mitochondrial OS=Homo sapiens GN=TRAP1 PE=1 SV=3//6.73485e-29
CI01000053_00808245_00813766	other genes related to immune response	HSP	>ref|XP_016308334.1| heat shock cognate 71 kDa protein-like [Sinocyclocheilus anshuiensis]	sp|P63018|HSP7C_RAT Heat shock cognate 71 kDa protein OS=Rattus norvegicus GN=Hspa8 PE=1 SV=1//0
CI01000297_00011910_00013529	other genes related to immune response	HSP	>gb|AIS76354.1| TNF receptor-associated protein 1 [Ctenopharyngodon idella]	sp|Q9CQN1|TRAP1_MOUSE Heat shock protein 75 kDa, mitochondrial OS=Mus musculus GN=Trap1 PE=1 SV=1//6.40591e-41
CI01000026_13082079_13210565	other genes related to immune response	ITFG	>ref|XP_016145563.1| T-cell immunomodulatory protein-like [Sinocyclocheilus grahami]	sp|Q8TB96|TIP_HUMAN T-cell immunomodulatory protein OS=Homo sapiens GN=ITFG1 PE=1 SV=1//0
CI01000299_06556313_06564020	other genes related to immune response	Leukocyte related	>gb|KTF82213.1| hypothetical protein cypCar_00039828 [Cyprinus carpio]	sp|Q1JPB0|ILEU_BOVIN Leukocyte elastase inhibitor OS=Bos taurus GN=SERPINB1 PE=2 SV=2//7.10756e-71
CI01000016_05208242_05218239	other genes related to immune response	Leukocyte related	>ref|XP_016389515.1| leukocyte receptor cluster member 8 homolog [Sinocyclocheilus rhinocerous]	sp|A4QNR8|LENG8_DANRE Leukocyte receptor cluster member 8 homolog OS=Danio rerio GN=leng8 PE=2 SV=1//3.42414e-14
CI01000325_05397368_05401207	other genes related to immune response	Leukocyte related	>gb|KTG41565.1| hypothetical protein cypCar_00030479 [Cyprinus carpio]	sp|Q52L45|ILEU_XENLA Leukocyte elastase inhibitor OS=Xenopus laevis GN=serpinb1 PE=2 SV=1//4.55668e-135
CI01000339_03832789_03834539	other genes related to immune response	Leukocyte related	>ref|XP_016370014.1| leukocyte surface antigen CD53-like [Sinocyclocheilus rhinocerous]	-//-
CI01000016_05871353_05874812	other genes related to immune response	Leukocyte related	>ref|XP_016321877.1| leukocyte receptor cluster member 9-like [Sinocyclocheilus anshuiensis] ref|XP_016321878.1|	sp|Q8BTN6|LENG9_MOUSE Leukocyte receptor cluster member 9 OS=Mus musculus GN=Leng9 PE=2 SV=1//2.12392e-34
CI01000212_00009827_00011299	other genes related to immune response	Leukocyte related	>gb|KTF82213.1| hypothetical protein cypCar_00039828 [Cyprinus carpio]	sp|P80229|ILEU_PIG Leukocyte elastase inhibitor OS=Sus scrofa GN=SERPINB1 PE=1 SV=1//2.61199e-69
CI01000027_09369991_09372314	other genes related to immune response	Leukocyte related	>gb|KTG45802.1| hypothetical protein cypCar_00002353 [Cyprinus carpio]	sp|Q3T0Z5|LENG1_BOVIN Leukocyte receptor cluster member 1 homolog OS=Bos taurus GN=LENG1 PE=2 SV=1//6.39621e-09
CI01000140_00009857_00014245	other genes related to immune response	Leukocyte related	>ref|XP_016381511.1| leukocyte elastase inhibitor-like [Sinocyclocheilus rhinocerous]	sp|Q1JPB0|ILEU_BOVIN Leukocyte elastase inhibitor OS=Bos taurus GN=SERPINB1 PE=2 SV=2//5.73183e-60
CI01074188_00001163_00001955	other genes related to immune response	lymphocyte antigen	>ref|XP_016404068.1| lymphocyte antigen 6B-like [Sinocyclocheilus rhinocerous]	-//-
CI01000056_01804273_01835065	other genes related to immune response	lymphocyte antigen	>ref|XP_016331932.1| lymphocyte antigen 75-like isoform X1 [Sinocyclocheilus anshuiensis]	sp|Q60767|LY75_MOUSE Lymphocyte antigen 75 OS=Mus musculus GN=Ly75 PE=1 SV=2//1.14388e-06
CI01087152_00000779_00001379	other genes related to immune response	lymphocyte antigen	>ref|XP_016127944.1| lymphocyte antigen 6B-like [Sinocyclocheilus grahami]	-//-
CI01000350_02547936_02556627	other genes related to immune response	lymphocyte antigen	>ref|XP_016086403.1| midasin-like [Sinocyclocheilus grahami]	sp|P19256|LFA3_HUMAN Lymphocyte function-associated antigen 3 OS=Homo sapiens GN=CD58 PE=1 SV=1//8.95819e-08
CI01000388_00201698_00203332	other genes related to immune response	lymphocyte antigen	>ref|XP_016404066.1| lymphocyte antigen 6B-like [Sinocyclocheilus rhinocerous]	-//-
CI01000006_02000378_02005713	other genes related to immune response	lymphocyte related	>gb|ABW79870.1| SLP-76 [Cyprinus carpio]	sp|Q13094|LCP2_HUMAN Lymphocyte cytosolic protein 2 OS=Homo sapiens GN=LCP2 PE=1 SV=1//1.8706e-09
CI01000013_00561825_00581324	other genes related to immune response	MALT1	>ref|XP_016369919.1| mucosa-associated lymphoid tissue lymphoma translocation protein 1-like isoform X2 [Sinocyclocheilus rhinocerous]	sp|Q9UDY8|MALT1_HUMAN Mucosa-associated lymphoid tissue lymphoma translocation protein 1 OS=Homo sapiens GN=MALT1 PE=1 SV=1//3.54731e-121
CI01000344_00278641_00308915	other genes related to immune response	microtubule-associated	>ref|XP_016398586.1| echinoderm microtubule-associated protein-like 3 [Sinocyclocheilus rhinocerous]	sp|Q8VC03|EMAL3_MOUSE Echinoderm microtubule-associated protein-like 3 OS=Mus musculus GN=Eml3 PE=1 SV=1//5.01767e-13
CI01000005_04265065_04289873	other genes related to immune response	Microtubule-associated	>ref|XP_016354612.1| echinoderm microtubule-associated protein-like 4 isoform X1 [Sinocyclocheilus anshuiensis]	sp|Q3UMY5|EMAL4_MOUSE Echinoderm microtubule-associated protein-like 4 OS=Mus musculus GN=Eml4 PE=1 SV=1//2.16906e-42
CI01000140_01058442_01103457	other genes related to immune response	microtubule-associated	>ref|XP_016424644.1| microtubule-associated protein 4-like isoform X3 [Sinocyclocheilus rhinocerous]	sp|P27816|MAP4_HUMAN Microtubule-associated protein 4 OS=Homo sapiens GN=MAP4 PE=1 SV=3//2.99207e-15
CI01000072_05208841_05218652	other genes related to immune response	microtubule-associated	>gb|KTF94858.1| hypothetical protein cypCar_00021193 [Cyprinus carpio]	sp|O00423|EMAL1_HUMAN Echinoderm microtubule-associated protein-like 1 OS=Homo sapiens GN=EML1 PE=1 SV=3//1.46295e-138
CI01000004_15631508_15632389	other genes related to immune response	myeloid cell related	>ref|XP_016365558.1| myeloid-associated differentiation marker homolog [Sinocyclocheilus rhinocerous]	sp|Q63ZU3|MYADM_XENLA Myeloid-associated differentiation marker homolog OS=Xenopus laevis GN=myadm PE=2 SV=1//1.01147e-119
CI01000343_00139236_00142557	other genes related to immune response	myeloid cell related	>ref|XP_001344534.2| myeloid-associated differentiation marker homolog [Danio rerio]	sp|Q6DFR5|MYADM_XENTR Myeloid-associated differentiation marker homolog OS=Xenopus tropicalis GN=myadm PE=2 SV=1//2.81103e-111
CI01000018_03795661_03800529	other genes related to immune response	myeloid cell related	>gb|AKM20823.1| myeloid differentiation factor 88 [Squaliobarbus curriculus]	sp|Q5XJ85|MYD88_DANRE Myeloid differentiation primary response protein MyD88 OS=Danio rerio GN=myd88 PE=2 SV=2//3.98839e-145
CI01000027_09220776_09224935	other genes related to immune response	myeloid cell related	>ref|NP_001020687.1| myeloid leukemia factor 2 [Danio rerio] gb|AAH97157.1|	sp|Q15773|MLF2_HUMAN Myeloid leukemia factor 2 OS=Homo sapiens GN=MLF2 PE=1 SV=1//5.27552e-45
CI01000030_10971452_10974167	other genes related to immune response	myeloid cell related	>ref|XP_016392937.1| myeloid-derived growth factor-like [Sinocyclocheilus rhinocerous]	sp|Q9CPT4|MYDGF_MOUSE Myeloid-derived growth factor OS=Mus musculus GN=Mydgf PE=1 SV=1//6.11655e-40
CI01000117_00207043_00208962	other genes related to immune response	myeloid cell related	>gb|KTG35055.1| hypothetical protein cypCar_00043744 [Cyprinus carpio]	sp|Q9Z1P3|MCL1_RAT Induced myeloid leukemia cell differentiation protein Mcl-1 homolog OS=Rattus norvegicus GN=Mcl1 PE=1 SV=2//7.88075e-45
CI01000113_02147391_02148242	other genes related to immune response	myeloid cell related	>ref|XP_016381250.1| myeloid-associated differentiation marker homolog [Sinocyclocheilus rhinocerous]	sp|Q63ZU3|MYADM_XENLA Myeloid-associated differentiation marker homolog OS=Xenopus laevis GN=myadm PE=2 SV=1//5.77454e-50
CI01000027_08033124_08037571	other genes related to immune response	myeloid cell related	>ref|XP_016410008.1| induced myeloid leukemia cell differentiation protein Mcl-1 homolog [Sinocyclocheilus rhinocerous]	sp|Q8HYS5|MCL1_CANFA Induced myeloid leukemia cell differentiation protein Mcl-1 homolog OS=Canis familiaris GN=MCL1 PE=2 SV=1//6.82704e-24
CI01000113_02156565_02157428	other genes related to immune response	myeloid cell related	>ref|XP_016295648.1| myeloid-associated differentiation marker homolog [Sinocyclocheilus anshuiensis]	sp|Q6DFR5|MYADM_XENTR Myeloid-associated differentiation marker homolog OS=Xenopus tropicalis GN=myadm PE=2 SV=1//1.15153e-50
CI01000069_03935114_03939004	other genes related to immune response	Nitric oxide synthase and related	>ref|NP_001007435.1| nitric oxide synthase-interacting protein [Danio rerio] ref|XP_005164079.1|	sp|Q5U3S7|NOSIP_DANRE Nitric oxide synthase-interacting protein OS=Danio rerio GN=nosip PE=2 SV=1//0
CI01000004_00794261_00800431	other genes related to immune response	Nitric oxide synthase and related	>ref|XP_002660758.2| carboxyl-terminal PDZ ligand of neuronal nitric oxide synthase protein [Danio rerio]	sp|Q9D3A8|CAPON_MOUSE Carboxyl-terminal PDZ ligand of neuronal nitric oxide synthase protein OS=Mus musculus GN=Nos1ap PE=1 SV=3//1.07104e-57
CI01000310_03135568_03137756	other genes related to immune response	NK-lysin	>ref|XP_016395172.1| antimicrobial peptide NK-lysin-like [Sinocyclocheilus rhinocerous]	sp|Q29075|NKL_PIG Antimicrobial peptide NK-lysin (Fragment) OS=Sus scrofa GN=NKL PE=1 SV=1//3.47719e-06
CI01000310_03152976_03154047	other genes related to immune response	NK-lysin	>ref|XP_016401610.1| antimicrobial peptide NK-lysin-like [Sinocyclocheilus rhinocerous]	sp|O13035|SAP_CHICK Proactivator polypeptide OS=Gallus gallus GN=PSAP PE=1 SV=1//5.64086e-07
CI01000312_00288197_00289840	other genes related to immune response	oncogene	>gb|KTG47953.1| hypothetical protein cypCar_00000378 [Cyprinus carpio]	sp|Q95KR7|LCK_SAISC Proto-oncogene tyrosine-protein kinase LCK OS=Saimiri sciureus GN=LCK PE=1 SV=3//2.69984e-68
CI01000001_00580789_00602408	other genes related to immune response	oncogene	>ref|XP_016426987.1| proto-oncogene tyrosine-protein kinase Src-like isoform X2 [Sinocyclocheilus rhinocerous]	sp|Q1JPZ3|SRC_DANRE Proto-oncogene tyrosine-protein kinase Src OS=Danio rerio GN=src PE=1 SV=2//0
CI01000325_07604006_07618057	other genes related to immune response	oncogene	>ref|XP_016391573.1| FGFR1 oncogene partner-like isoform X4 [Sinocyclocheilus rhinocerous]	sp|Q4R7V3|FR1OP_MACFA FGFR1 oncogene partner OS=Macaca fascicularis GN=FGFR1OP PE=2 SV=1//6.47014e-55
CI01000029_05429198_05430689	other genes related to immune response	oncogene	>gb|AAK58088.1|AF380155_1 c-Fos [Ctenopharyngodon idella] gb|ABB99429.1| c-Fos protein	sp|P79702|FOS_CYPCA Proto-oncogene c-Fos OS=Cyprinus carpio GN=fos PE=2 SV=1//3.1514e-133
CI01000010_04165584_04232583	other genes related to immune response	oncogene	>ref|XP_016412791.1| ski oncogene [Sinocyclocheilus rhinocerous]	sp|P49140|SKI_CHICK Ski oncogene OS=Gallus gallus GN=SKI PE=1 SV=1//0
CI01000311_02060675_02069562	other genes related to immune response	oncogene	>ref|XP_694329.6| proto-oncogene tyrosine-protein kinase ROS isoform X2 [Danio rerio]	sp|P08941|ROS1_CHICK Proto-oncogene tyrosine-protein kinase ROS OS=Gallus gallus GN=ROS1 PE=1 SV=3//5.35406e-33
CI01000012_11874504_11884601	other genes related to immune response	oncogene	>ref|XP_016392134.1| proto-oncogene c-Rel-like [Sinocyclocheilus rhinocerous]	sp|P16236|REL_CHICK Proto-oncogene c-Rel OS=Gallus gallus GN=REL PE=1 SV=2//4.91998e-58
CI01000312_00316164_00336506	other genes related to immune response	oncogene	>ref|XP_016125434.1| tyrosine-protein kinase Lck-like [Sinocyclocheilus grahami]	sp|P42683|LCK_CHICK Proto-oncogene tyrosine-protein kinase LCK OS=Gallus gallus GN=LCK PE=2 SV=2//9.98892e-34
CI01000321_01734972_01738515	other genes related to immune response	oncogene	>ref|NP_958893.1| RAB5A, member RAS oncogene family, a [Danio rerio] gb|AAH47803.1|	sp|P61271|RAB5A_MACFA Ras-related protein Rab-5A OS=Macaca fascicularis GN=RAB5A PE=2 SV=1//7.794e-146
CI01000027_01059994_01067301	other genes related to immune response	oncogene	>ref|NP_956417.1| RAB11a, member RAS oncogene family, like [Danio rerio] gb|AAH55141.1|	sp|Q5ZJN2|RB11A_CHICK Ras-related protein Rab-11A OS=Gallus gallus GN=RAB11A PE=2 SV=1//7.10973e-128
CI01000312_00286629_00287654	other genes related to immune response	oncogene	>gb|KTG47953.1| hypothetical protein cypCar_00000378 [Cyprinus carpio]	sp|Q95KR7|LCK_SAISC Proto-oncogene tyrosine-protein kinase LCK OS=Saimiri sciureus GN=LCK PE=1 SV=3//2.0391e-61
CI01000068_00022331_00025614	other genes related to immune response	oncogene	>gb|KTF79336.1| hypothetical protein cypCar_00036941 [Cyprinus carpio]	sp|Q7T338|FGOP2_DANRE FGFR1 oncogene partner 2 homolog OS=Danio rerio GN=fgfr1op2 PE=2 SV=1//5.65847e-122
CI01000021_05808363_05825783	other genes related to immune response	oncogene	>dbj|BAC55895.1| Serine/Threonine protein kinase RAF1 [Danio rerio]	sp|P05625|RAF1_CHICK RAF proto-oncogene serine/threonine-protein kinase OS=Gallus gallus GN=RAF1 PE=2 SV=1//0
CI01000012_11981083_11993407	other genes related to immune response	oncogene	>ref|XP_016098598.1| proto-oncogene tyrosine-protein kinase receptor Ret isoform X2 [Sinocyclocheilus grahami]	sp|G3V9H8|RET_RAT Proto-oncogene tyrosine-protein kinase receptor Ret OS=Rattus norvegicus GN=Ret PE=1 SV=1//0
CI01000057_04612115_04631293	other genes related to immune response	oncogene	>ref|XP_016431280.1| RAF proto-oncogene serine/threonine-protein kinase [Sinocyclocheilus rhinocerous] ref|XP_016431285.1|	sp|P05625|RAF1_CHICK RAF proto-oncogene serine/threonine-protein kinase OS=Gallus gallus GN=RAF1 PE=2 SV=1//0
CI01000005_05092459_05121594	other genes related to immune response	oncogene	>gb|AMT92202.1| cytokine receptor family member B13 [Ctenopharyngodon idella]	sp|P35288|RAB23_MOUSE Ras-related protein Rab-23 OS=Mus musculus GN=Rab23 PE=1 SV=2//1.03451e-62
CI01000221_00058565_00083388	other genes related to immune response	platelet related	>ref|XP_016347782.1| platelet-derived growth factor receptor beta-like isoform X1 [Sinocyclocheilus anshuiensis] ref|XP_016347784.1|	sp|P79749|PGFRB_TAKRU Platelet-derived growth factor receptor beta OS=Takifugu rubripes GN=pdgfrb PE=3 SV=1//0
CI01000351_00540597_00552843	other genes related to immune response	platelet related	>ref|XP_016411631.1| platelet endothelial cell adhesion molecule-like [Sinocyclocheilus rhinocerous]	sp|P16284|PECA1_HUMAN Platelet endothelial cell adhesion molecule OS=Homo sapiens GN=PECAM1 PE=1 SV=1//1.68225e-52
CI01000147_00389706_00411983	other genes related to immune response	platelet related	>ref|XP_016343096.1| platelet-derived growth factor D-like isoform X2 [Sinocyclocheilus anshuiensis]	sp|Q9GZP0|PDGFD_HUMAN Platelet-derived growth factor D OS=Homo sapiens GN=PDGFD PE=1 SV=1//7.07207e-131
CI01000223_00069358_00073284	other genes related to immune response	platelet related	>ref|XP_016370567.1| serine-rich adhesin for platelets-like [Sinocyclocheilus rhinocerous]	-//-
CI01180000_07958912_07969452	other genes related to immune response	platelet related	>ref|XP_016330141.1| V-type immunoglobulin domain-containing suppressor of T-cell activation-like [Sinocyclocheilus anshuiensis]	sp|Q9D659|GI24_MOUSE Platelet receptor Gi24 OS=Mus musculus PE=2 SV=1//8.10869e-29
CI01000010_09976570_09980561	other genes related to immune response	platelet related	>ref|XP_016373943.1| platelet glycoprotein Ib beta chain-like isoform X1 [Sinocyclocheilus rhinocerous]	sp|P56400|GP1BB_MOUSE Platelet glycoprotein Ib beta chain OS=Mus musculus GN=Gp1bb PE=1 SV=1//7.86063e-32
CI01000112_00627027_00637276	other genes related to immune response	platelet related	>ref|XP_016090998.1| platelet endothelial cell adhesion molecule-like isoform X4 [Sinocyclocheilus grahami]	sp|Q95242|PECA1_PIG Platelet endothelial cell adhesion molecule OS=Sus scrofa GN=PECAM1 PE=2 SV=1//1.01222e-47
CI01000000_10096840_10101549	other genes related to immune response	platelet related	>ref|XP_016306479.1| platelet-derived growth factor receptor-like protein [Sinocyclocheilus anshuiensis]	sp|Q5BIP2|PGFRL_BOVIN Platelet-derived growth factor receptor-like protein OS=Bos taurus GN=PDGFRL PE=2 SV=1//1.12578e-131
CI01000325_10486953_10491074	other genes related to immune response	platelet related	>ref|XP_016399210.1| platelet-activating factor acetylhydrolase-like [Sinocyclocheilus rhinocerous]	sp|Q90678|PAFA_CHICK Platelet-activating factor acetylhydrolase OS=Gallus gallus GN=PLA2G7 PE=2 SV=1//2.47941e-132
CI01000070_02197425_02225261	other genes related to immune response	platelet related	>emb|CDQ61047.1| unnamed protein product [Oncorhynchus mykiss]	sp|Q01813|PFKAP_HUMAN ATP-dependent 6-phosphofructokinase, platelet type OS=Homo sapiens GN=PFKP PE=1 SV=2//1.47978e-08
CI01000118_00396458_00422127	other genes related to immune response	platelet related	>ref|XP_016394015.1| ATP-dependent 6-phosphofructokinase, platelet type-like isoform X8 [Sinocyclocheilus rhinocerous]	sp|Q01813|PFKAP_HUMAN ATP-dependent 6-phosphofructokinase, platelet type OS=Homo sapiens GN=PFKP PE=1 SV=2//5.50529e-12
CI01000325_02591867_02600477	other genes related to immune response	platelet related	>ref|XP_016335539.1| platelet-derived growth factor receptor alpha-like [Sinocyclocheilus anshuiensis]	sp|Q9DE49|PGFRA_DANRE Platelet-derived growth factor receptor alpha OS=Danio rerio GN=pdgfra PE=2 SV=1//0
CI01000000_13152692_13175605	other genes related to immune response	platelet related	>ref|XP_016316674.1| platelet-derived growth factor C-like isoform X2 [Sinocyclocheilus anshuiensis]	sp|A8WCC4|PDGFC_GECJA Platelet-derived growth factor C OS=Gecko japonicus GN=PDGFC PE=2 SV=1//1.13164e-54
CI01000325_02606575_02617202	other genes related to immune response	platelet related	>ref|XP_016380938.1| platelet-derived growth factor receptor alpha [Sinocyclocheilus rhinocerous]	sp|Q9DE49|PGFRA_DANRE Platelet-derived growth factor receptor alpha OS=Danio rerio GN=pdgfra PE=2 SV=1//1.83812e-29
CI01000016_04927541_04930989	other genes related to immune response	platelet related	>ref|XP_016319595.1| platelet-activating factor acetylhydrolase IB subunit gamma-like isoform X1 [Sinocyclocheilus anshuiensis]	sp|Q5ZMS2|PA1B2_CHICK Platelet-activating factor acetylhydrolase IB subunit beta OS=Gallus gallus GN=PAFAH1B2 PE=2 SV=1//6.84153e-80
CI01000304_16816039_16828777	other genes related to immune response	RIPK	>ref|XP_016132986.1| receptor-interacting serine/threonine-protein kinase 4-like isoform X1 [Sinocyclocheilus grahami]	sp|Q9ERK0|RIPK4_MOUSE Receptor-interacting serine/threonine-protein kinase 4 OS=Mus musculus GN=Ripk4 PE=1 SV=2//7.80496e-22
CI01000098_01043364_01060736	other genes related to immune response	RIPK	>ref|XP_016388308.1| receptor-interacting serine/threonine-protein kinase 1-like isoform X1 [Sinocyclocheilus rhinocerous]	sp|Q13546|RIPK1_HUMAN Receptor-interacting serine/threonine-protein kinase 1 OS=Homo sapiens GN=RIPK1 PE=1 SV=3//2.18715e-142
CI01000263_00114729_00125266	other genes related to immune response	RIPK	>ref|XP_016114571.1| receptor-interacting serine/threonine-protein kinase 3-like isoform X1 [Sinocyclocheilus grahami]	sp|Q9Y572|RIPK3_HUMAN Receptor-interacting serine/threonine-protein kinase 3 OS=Homo sapiens GN=RIPK3 PE=1 SV=2//2.06149e-38
CI01000322_00114516_00119522	other genes related to immune response	TBK	>gb|AEN04475.1| TANK-binding kinase 1 [Carassius auratus]	sp|Q9UHD2|TBK1_HUMAN Serine/threonine-protein kinase TBK1 OS=Homo sapiens GN=TBK1 PE=1 SV=1//0
CI01000013_08229647_08258878	other genes related to immune response	TBX related	>ref|XP_016386319.1| thromboxane-A synthase-like isoform X2 [Sinocyclocheilus rhinocerous]	sp|Q2PG45|THAS_MACFA Thromboxane-A synthase OS=Macaca fascicularis GN=TBXAS1 PE=2 SV=2//4.52553e-142
CI01000340_10975991_10979709	other genes related to immune response	TCTA	>ref|XP_014021717.1| T-cell leukemia translocation-altered gene protein homolog isoform X1 [Salmo salar] gb|ACI68751.1|	sp|Q6DGY3|TCTA_DANRE T-cell leukemia translocation-altered gene protein homolog OS=Danio rerio GN=tcta PE=3 SV=1//2.77469e-48
CI01154834_00000371_00001788	other genes related to immune response	TMED	>ref|XP_016411019.1| transmembrane emp24 domain-containing protein 1-like [Sinocyclocheilus rhinocerous]	sp|Q28BQ6|TMED1_XENTR Transmembrane emp24 domain-containing protein 1 OS=Xenopus tropicalis GN=tmed1 PE=2 SV=1//7.66638e-50
CI01000357_00891655_00892993	other genes related to immune response	TMED	>ref|XP_016120380.1| transmembrane emp24 domain-containing protein 6-like [Sinocyclocheilus grahami] ref|XP_016427116.1|	sp|Q0VCA9|TMED6_BOVIN Transmembrane emp24 domain-containing protein 6 OS=Bos taurus GN=TMED6 PE=2 SV=1//8.14259e-68
CI01000026_04971470_04972391	other genes related to immune response	TMED	>ref|XP_016421402.1| transmembrane emp24 domain-containing protein 3-like [Sinocyclocheilus rhinocerous]	sp|Q6AY25|TMED3_RAT Transmembrane emp24 domain-containing protein 3 OS=Rattus norvegicus GN=Tmed3 PE=1 SV=1//1.66113e-89
CI01000000_00260299_00262433	other genes related to immune response	TMED	>ref|XP_016305998.1| transmembrane emp24 domain-containing protein 11-like [Sinocyclocheilus anshuiensis]	sp|P27869|TMD11_CANFA Transmembrane emp24 domain-containing protein 11 OS=Canis familiaris GN=TMED11 PE=1 SV=1//7.46962e-64
CI01000168_01162239_01166570	other genes related to immune response	TMED	>ref|XP_015232314.1| transmembrane emp24 domain-containing protein 2 isoform X1 [Cyprinodon variegatus]	sp|P49020|TMED2_CRIGR Transmembrane emp24 domain-containing protein 2 (Fragment) OS=Cricetulus griseus GN=TMED2 PE=1 SV=1//4.7997e-125
CI01000000_16087757_16091758	other genes related to immune response	TMED	>ref|XP_016310925.1| transmembrane emp24 domain-containing protein 9-like [Sinocyclocheilus anshuiensis]	sp|Q9BVK6|TMED9_HUMAN Transmembrane emp24 domain-containing protein 9 OS=Homo sapiens GN=TMED9 PE=1 SV=2//2.15343e-98
CI01000174_00642752_00643518	other genes related to immune response	TMED	>ref|NP_001074109.1| interleukin 1 receptor-like 1 ligand precursor [Danio rerio] gb|AAI29378.1|	sp|Q28BQ6|TMED1_XENTR Transmembrane emp24 domain-containing protein 1 OS=Xenopus tropicalis GN=tmed1 PE=2 SV=1//5.82424e-27
CI01000033_00482628_00490027	other genes related to immune response	TMED	>ref|XP_016414303.1| transmembrane emp24 domain-containing protein 1-like [Sinocyclocheilus rhinocerous]	sp|Q28BQ6|TMED1_XENTR Transmembrane emp24 domain-containing protein 1 OS=Xenopus tropicalis GN=tmed1 PE=2 SV=1//5.95906e-56
CI01000051_03022303_03035625	other genes related to immune response	TMED	>gb|KTG46148.1| hypothetical protein cypCar_00012239 [Cyprinus carpio]	sp|Q2KJ84|TMED5_BOVIN Transmembrane emp24 domain-containing protein 5 OS=Bos taurus GN=TMED5 PE=2 SV=1//7.83966e-95
CI01000155_00168729_00179474	other genes related to immune response	TMED	>ref|XP_016309320.1| transmembrane emp24 domain-containing protein 7-like [Sinocyclocheilus anshuiensis] ref|XP_016309321.1|	sp|Q9Y3B3|TMED7_HUMAN Transmembrane emp24 domain-containing protein 7 OS=Homo sapiens GN=TMED7 PE=1 SV=2//2.58661e-113
CI01000030_11550703_11555403	other genes related to immune response	ubiquitin ligase	>ref|XP_016085897.1| E3 ubiquitin-protein ligase UHRF1 [Sinocyclocheilus grahami]	sp|E7EZF3|UHRF1_DANRE E3 ubiquitin-protein ligase UHRF1 OS=Danio rerio GN=uhrf1 PE=1 SV=1//0
CI01000039_05012573_05014491	other genes related to immune response	ubiquitin ligase	>ref|NP_001116534.1| uncharacterized protein LOC100144568 [Danio rerio]	sp|Q5REG4|DTX3_PONAB Probable E3 ubiquitin-protein ligase DTX3 OS=Pongo abelii GN=DTX3 PE=2 SV=1//3.79758e-77
CI01000325_04548811_04554697	other genes related to immune response	ubiquitin ligase	>gb|KTG05490.1| hypothetical protein cypCar_00020976 [Cyprinus carpio]	sp|Q28DS3|RN170_XENTR E3 ubiquitin-protein ligase RNF170 OS=Xenopus tropicalis GN=rnf170 PE=2 SV=1//1.42237e-26
CI01000203_00118686_00131344	other genes related to immune response	ubiquitin ligase	>ref|XP_016417316.1| E3 ubiquitin-protein ligase TTC3-like, partial [Sinocyclocheilus rhinocerous]	sp|P53804|TTC3_HUMAN E3 ubiquitin-protein ligase TTC3 OS=Homo sapiens GN=TTC3 PE=1 SV=2//3.91081e-30
CI01000000_13906139_13911457	other genes related to immune response	ubiquitin ligase	>ref|XP_016347502.1| E3 ubiquitin-protein ligase RNF130-like, partial [Sinocyclocheilus anshuiensis]	-//-
CI01000113_00461761_00471457	other genes related to immune response	ubiquitin ligase	>ref|XP_016425836.1| probable E3 ubiquitin-protein ligase MGRN1 isoform X1 [Sinocyclocheilus rhinocerous]	sp|Q7ZUL9|MGRN1_DANRE Probable E3 ubiquitin-protein ligase MGRN1 OS=Danio rerio GN=mgrn1 PE=2 SV=1//0
CI01000018_04557779_04561445	other genes related to immune response	ubiquitin ligase	>gb|KTG35683.1| hypothetical protein cypCar_00000085, partial [Cyprinus carpio]	sp|Q9Y252|RNF6_HUMAN E3 ubiquitin-protein ligase RNF6 OS=Homo sapiens GN=RNF6 PE=1 SV=1//3.86997e-46
CI01000082_00439306_00442252	other genes related to immune response	ubiquitin ligase	>ref|XP_016134417.1| E3 ubiquitin-protein ligase MSL2-like [Sinocyclocheilus grahami]	sp|Q9HCI7|MSL2_HUMAN E3 ubiquitin-protein ligase MSL2 OS=Homo sapiens GN=MSL2 PE=1 SV=2//0
CI01000092_01871020_01880095	other genes related to immune response	ubiquitin ligase	>ref|XP_016327361.1| E3 ubiquitin-protein ligase RNF169-like isoform X1 [Sinocyclocheilus anshuiensis]	sp|E7FAP1|RN169_DANRE E3 ubiquitin-protein ligase RNF169 OS=Danio rerio GN=rnf169 PE=3 SV=1//0
CI01000301_00827494_00848481	other genes related to immune response	ubiquitin ligase	>ref|XP_016336025.1| probable E3 ubiquitin-protein ligase HERC3 [Sinocyclocheilus anshuiensis]	sp|Q15034|HERC3_HUMAN Probable E3 ubiquitin-protein ligase HERC3 OS=Homo sapiens GN=HERC3 PE=1 SV=1//1.40003e-09
CI01000340_08710260_08719614	other genes related to immune response	ubiquitin ligase	>ref|XP_016371492.1| ubiquitin-protein ligase E3A-like [Sinocyclocheilus rhinocerous]	sp|Q05086|UBE3A_HUMAN Ubiquitin-protein ligase E3A OS=Homo sapiens GN=UBE3A PE=1 SV=4//0
CI01090578_00000130_00000862	other genes related to immune response	ubiquitin ligase	>ref|NP_001108218.1| butyrophilin-like [Danio rerio] gb|AAI59249.1|	sp|Q6MFZ5|TRI39_RAT E3 ubiquitin-protein ligase TRIM39 OS=Rattus norvegicus GN=Trim39 PE=3 SV=1//4.36211e-23
CI01000054_10389232_10412773	other genes related to immune response	ubiquitin ligase	>ref|XP_016426890.1| E3 ubiquitin-protein ligase MYLIP-A [Sinocyclocheilus rhinocerous]	sp|Q6TEM9|MYLIA_DANRE E3 ubiquitin-protein ligase MYLIP-A OS=Danio rerio GN=mylipa PE=1 SV=2//0
CI01000029_07455468_07464461	other genes related to immune response	ubiquitin ligase	>ref|XP_016391887.1| E3 ubiquitin-protein ligase RNF8 isoform X2 [Sinocyclocheilus rhinocerous]	sp|Q803C1|RNF8_DANRE E3 ubiquitin-protein ligase RNF8 OS=Danio rerio GN=rnf8 PE=2 SV=1//0
CI01000321_00451198_00505835	other genes related to immune response	ubiquitin ligase	>ref|XP_016391159.1| E3 ubiquitin-protein ligase RING2-A-like isoform X1 [Sinocyclocheilus rhinocerous]	sp|Q66J69|RNG2A_XENLA E3 ubiquitin-protein ligase RING2-A OS=Xenopus laevis GN=rnf2-a PE=2 SV=1//6.60728e-144
CI01000004_09616639_09622200	other genes related to immune response	ubiquitin ligase	>gb|KTF72321.1| hypothetical protein cypCar_00034192 [Cyprinus carpio]	sp|Q96EP0|RNF31_HUMAN E3 ubiquitin-protein ligase RNF31 OS=Homo sapiens GN=RNF31 PE=1 SV=1//5.07675e-131
CI01000063_07429231_07440299	other genes related to immune response	ubiquitin ligase	>ref|XP_016425889.1| E3 ubiquitin-protein ligase BRE1B-like [Sinocyclocheilus rhinocerous] ref|XP_016425890.1|	sp|O75150|BRE1B_HUMAN E3 ubiquitin-protein ligase BRE1B OS=Homo sapiens GN=RNF40 PE=1 SV=4//2.84322e-18
CI01000013_04824249_04836061	other genes related to immune response	ubiquitin ligase	>ref|XP_016406039.1| E3 ubiquitin-protein ligase arih1-like [Sinocyclocheilus rhinocerous]	sp|Q6PFJ9|ARI1_DANRE E3 ubiquitin-protein ligase arih1 OS=Danio rerio GN=arih1 PE=2 SV=1//0
CI01000086_02403053_02403317	other genes related to immune response	ubiquitin ligase	>ref|XP_016303410.1| E3 ubiquitin-protein ligase ZNRF2-like isoform X4 [Sinocyclocheilus anshuiensis]	sp|Q71FD5|ZNRF2_MOUSE E3 ubiquitin-protein ligase ZNRF2 OS=Mus musculus GN=Znrf2 PE=1 SV=1//1.97773e-29
CI01000062_02432300_02449658	other genes related to immune response	ubiquitin ligase	>ref|NP_001038674.1| probable E3 ubiquitin-protein ligase RNF144A-A [Danio rerio] ref|XP_005158793.1|	sp|Q5RFV4|R1441_DANRE Probable E3 ubiquitin-protein ligase RNF144A-A OS=Danio rerio GN=rnf144aa PE=3 SV=1//6.06605e-173
CI01000315_00487202_00496249	other genes related to immune response	ubiquitin ligase	>ref|XP_016398948.1| E3 ubiquitin-protein ligase pellino homolog 2-like [Sinocyclocheilus rhinocerous]	sp|Q8BST6|PELI2_MOUSE E3 ubiquitin-protein ligase pellino homolog 2 OS=Mus musculus GN=Peli2 PE=1 SV=2//1.01791e-08
CI01000180_01434810_01440307	other genes related to immune response	ubiquitin ligase	>ref|XP_016092473.1| E3 ubiquitin/ISG15 ligase TRIM25-like [Sinocyclocheilus grahami]	sp|Q61510|TRI25_MOUSE E3 ubiquitin/ISG15 ligase TRIM25 OS=Mus musculus GN=Trim25 PE=1 SV=2//6.30487e-22
CI01000352_01954774_01985342	other genes related to immune response	ubiquitin ligase	>ref|XP_009301944.1| probable E3 ubiquitin-protein ligase HECTD4 isoform X2 [Danio rerio]	sp|Q9Y4D8|HECD4_HUMAN Probable E3 ubiquitin-protein ligase HECTD4 OS=Homo sapiens GN=HECTD4 PE=1 SV=5//0
CI01000046_06077232_06091190	other genes related to immune response	ubiquitin ligase	>gb|KTF79849.1| hypothetical protein cypCar_00006423 [Cyprinus carpio]	sp|Q7Z6E9|RBBP6_HUMAN E3 ubiquitin-protein ligase RBBP6 OS=Homo sapiens GN=RBBP6 PE=1 SV=1//1.96247e-07
CI01000053_05563771_05573792	other genes related to immune response	ubiquitin ligase	>ref|XP_016340985.1| E3 ubiquitin-protein ligase RNF34-like isoform X1 [Sinocyclocheilus anshuiensis]	sp|Q5NVC7|RNF34_PONAB E3 ubiquitin-protein ligase RNF34 OS=Pongo abelii GN=RNF34 PE=2 SV=2//7.60818e-113
CI01000004_13785437_13800307	other genes related to immune response	ubiquitin ligase	>ref|XP_016110471.1| E3 ubiquitin-protein ligase RFWD2 [Sinocyclocheilus grahami]	sp|Q8NHY2|RFWD2_HUMAN E3 ubiquitin-protein ligase RFWD2 OS=Homo sapiens GN=RFWD2 PE=1 SV=1//0
CI01000000_14841466_14845039	other genes related to immune response	ubiquitin ligase	>gb|KTG39547.1| hypothetical protein cypCar_00007435, partial [Cyprinus carpio]	sp|Q9R0I6|XIAP_RAT E3 ubiquitin-protein ligase XIAP OS=Rattus norvegicus GN=Xiap PE=2 SV=1//5.92539e-127
CI01000348_00375751_00390035	other genes related to immune response	ubiquitin ligase	>ref|XP_016098878.1| E3 ubiquitin-protein ligase UBR3-like [Sinocyclocheilus grahami]	sp|Q6ZT12|UBR3_HUMAN E3 ubiquitin-protein ligase UBR3 OS=Homo sapiens GN=UBR3 PE=2 SV=2//5.72994e-96
CI01000000_14915913_14961634	other genes related to immune response	ubiquitin ligase	>ref|XP_009289348.1| probable E3 ubiquitin-protein ligase MID2 isoform X1 [Danio rerio] ref|XP_009289349.1|	sp|Q9QUS6|TRIM1_MOUSE Probable E3 ubiquitin-protein ligase MID2 OS=Mus musculus GN=Mid2 PE=2 SV=2//1.7699e-23
CI01000319_03180932_03187841	other genes related to immune response	ubiquitin ligase	>ref|XP_016313640.1| pyrin-like isoform X2 [Sinocyclocheilus anshuiensis]	sp|P19474|RO52_HUMAN E3 ubiquitin-protein ligase TRIM21 OS=Homo sapiens GN=TRIM21 PE=1 SV=1//1.92795e-17
CI01000034_00486238_00516732	other genes related to immune response	ubiquitin ligase	>gb|KTG43847.1| hypothetical protein cypCar_00024737 [Cyprinus carpio]	sp|A9JRZ0|SMUF2_DANRE E3 ubiquitin-protein ligase SMURF2 OS=Danio rerio GN=smurf2 PE=2 SV=1//0
CI01000344_01634301_01634892	other genes related to immune response	ubiquitin ligase	>ref|XP_016398612.1| E3 ubiquitin-protein ligase RNF182-like [Sinocyclocheilus rhinocerous]	sp|D2H788|RN182_AILME E3 ubiquitin-protein ligase RNF182 OS=Ailuropoda melanoleuca GN=RNF182 PE=3 SV=1//6.04502e-11
CI01000003_01382733_01410162	other genes related to immune response	ubiquitin ligase	>ref|XP_017557971.1| E3 ubiquitin-protein ligase MIB1 isoform X1 [Pygocentrus nattereri] ref|XP_017557972.1|	sp|Q804S5|MIB1_DANRE E3 ubiquitin-protein ligase mib1 OS=Danio rerio GN=mib1 PE=1 SV=1//7.3871e-10
CI01000112_04033996_04035285	other genes related to immune response	ubiquitin ligase	>ref|XP_016359554.1| LOW QUALITY PROTEIN: E3 ubiquitin-protein ligase rnf213-alpha-like [Sinocyclocheilus anshuiensis]	-//-
CI01000006_04633525_04639618	other genes related to immune response	ubiquitin ligase	>ref|XP_010896808.1| E3 ubiquitin-protein ligase rififylin isoform X2 [Esox lucius]	sp|Q8WZ73|RFFL_HUMAN E3 ubiquitin-protein ligase rififylin OS=Homo sapiens GN=RFFL PE=1 SV=1//1.02064e-31
CI01029526_00000255_00003073	other genes related to immune response	ubiquitin ligase	>gb|KTG41806.1| hypothetical protein cypCar_00006840 [Cyprinus carpio]	sp|P46935|NEDD4_MOUSE E3 ubiquitin-protein ligase NEDD4 OS=Mus musculus GN=Nedd4 PE=1 SV=3//3.11694e-26
CI01000130_00263328_00264839	other genes related to immune response	ubiquitin ligase	>ref|XP_016424412.1| E3 ubiquitin-protein ligase TRIM39-like [Sinocyclocheilus rhinocerous]	sp|P19474|RO52_HUMAN E3 ubiquitin-protein ligase TRIM21 OS=Homo sapiens GN=TRIM21 PE=1 SV=1//1.72871e-22
CI01000026_04430286_04481358	other genes related to immune response	ubiquitin ligase	>ref|XP_009301515.1| probable E3 ubiquitin-protein ligase HERC1 isoform X3 [Danio rerio]	sp|Q15751|HERC1_HUMAN Probable E3 ubiquitin-protein ligase HERC1 OS=Homo sapiens GN=HERC1 PE=1 SV=2//5.16499e-28
CI01000015_03858281_03868648	other genes related to immune response	ubiquitin ligase	>ref|XP_016391293.1| E3 ubiquitin-protein ligase RNF123-like isoform X2 [Sinocyclocheilus rhinocerous]	sp|Q5XPI4|RN123_HUMAN E3 ubiquitin-protein ligase RNF123 OS=Homo sapiens GN=RNF123 PE=1 SV=1//2.66236e-153
CI01000071_01099467_01110243	other genes related to immune response	ubiquitin ligase	>gb|KTF72465.1| hypothetical protein cypCar_00034824 [Cyprinus carpio]	sp|Q08CZ0|UBE3B_XENTR Ubiquitin-protein ligase E3B OS=Xenopus tropicalis GN=ube3b PE=2 SV=1//0
CI01000117_00346286_00349309	other genes related to immune response	ubiquitin ligase	>ref|XP_016417817.1| E3 ubiquitin-protein ligase RNF139-like isoform X2 [Sinocyclocheilus rhinocerous]	sp|Q8WU17|RN139_HUMAN E3 ubiquitin-protein ligase RNF139 OS=Homo sapiens GN=RNF139 PE=1 SV=1//0
CI01000357_00832194_00843238	other genes related to immune response	ubiquitin ligase	>ref|XP_016341959.1| E3 ubiquitin-protein ligase RFWD3-like [Sinocyclocheilus anshuiensis] ref|XP_016341967.1|	sp|D2HWM5|RFWD3_AILME E3 ubiquitin-protein ligase RFWD3 OS=Ailuropoda melanoleuca GN=RFWD3 PE=3 SV=1//0
CI01000129_00791201_00794955	other genes related to immune response	ubiquitin ligase	>ref|XP_016420956.1| E3 ubiquitin-protein ligase Topors-like isoform X2 [Sinocyclocheilus rhinocerous]	sp|Q9NS56|TOPRS_HUMAN E3 ubiquitin-protein ligase Topors OS=Homo sapiens GN=TOPORS PE=1 SV=1//1.55802e-109
CI01000092_01307631_01315805	other genes related to immune response	ubiquitin ligase	>ref|XP_016384275.1| E3 ubiquitin-protein ligase RNF168-like [Sinocyclocheilus rhinocerous] ref|XP_016384276.1|	sp|Q7T308|RN168_DANRE E3 ubiquitin-protein ligase RNF168 OS=Danio rerio GN=rnf168 PE=2 SV=1//0
CI01000032_01614652_01616848	other genes related to immune response	ubiquitin ligase	>ref|XP_686027.4| E3 ubiquitin-protein ligase RLIM [Danio rerio] ref|XP_009306042.1|	sp|Q9NVW2|RNF12_HUMAN E3 ubiquitin-protein ligase RLIM OS=Homo sapiens GN=RLIM PE=1 SV=3//8.10716e-13
CI01000116_00015666_00024312	other genes related to immune response	ubiquitin ligase	>ref|XP_016087970.1| E3 ubiquitin-protein ligase NEURL1B-like isoform X1 [Sinocyclocheilus grahami]	sp|A8MQ27|NEU1B_HUMAN E3 ubiquitin-protein ligase NEURL1B OS=Homo sapiens GN=NEURL1B PE=1 SV=1//0
CI01000315_01773696_01782846	other genes related to immune response	ubiquitin ligase	>ref|XP_016308156.1| E3 ubiquitin-protein ligase UBR1-like isoform X3 [Sinocyclocheilus anshuiensis]	sp|Q8IWV7|UBR1_HUMAN E3 ubiquitin-protein ligase UBR1 OS=Homo sapiens GN=UBR1 PE=1 SV=1//4.49455e-128
CI01000205_00526387_00529708	other genes related to immune response	ubiquitin ligase	>gb|ACO09130.1| RING finger protein 185 [Osmerus mordax]	sp|Q6PC78|RN185_DANRE E3 ubiquitin-protein ligase RNF185 OS=Danio rerio GN=rnf185 PE=2 SV=1//7.51476e-44
CI01000055_00483077_00487121	other genes related to immune response	ubiquitin ligase	>ref|XP_016427665.1| E3 ubiquitin-protein ligase rnf213-beta-like [Sinocyclocheilus rhinocerous]	sp|E9Q555|RN213_MOUSE E3 ubiquitin-protein ligase RNF213 OS=Mus musculus GN=Rnf213 PE=2 SV=1//2.02881e-58
CI01079253_00000097_00000882	other genes related to immune response	ubiquitin ligase	>gb|KTF77388.1| hypothetical protein cypCar_00038105 [Cyprinus carpio]	sp|O95071|UBR5_HUMAN E3 ubiquitin-protein ligase UBR5 OS=Homo sapiens GN=UBR5 PE=1 SV=2//8.11926e-89
CI01000059_01985427_01999889	other genes related to immune response	ubiquitin ligase	>gb|KTF92400.1| hypothetical protein cypCar_00016298 [Cyprinus carpio]	sp|Q63364|PJA2_RAT E3 ubiquitin-protein ligase Praja-2 OS=Rattus norvegicus GN=Pja2 PE=2 SV=1//8.29991e-13
CI01000016_10600154_10633808	other genes related to immune response	ubiquitin ligase	>ref|XP_016423138.1| E3 ubiquitin-protein ligase TRIM71 [Sinocyclocheilus rhinocerous]	sp|E7FAM5|LIN41_DANRE E3 ubiquitin-protein ligase TRIM71 OS=Danio rerio GN=trim71 PE=2 SV=1//6.59993e-39
CI01000024_02535360_02545552	other genes related to immune response	ubiquitin ligase	>ref|XP_016327998.1| E3 ubiquitin-protein ligase MARCH7-like [Sinocyclocheilus anshuiensis]	sp|Q5R9W2|MARH7_PONAB E3 ubiquitin-protein ligase MARCH7 OS=Pongo abelii GN=MARCH7 PE=2 SV=1//5.41931e-64
CI01000004_09627968_09635256	other genes related to immune response	ubiquitin ligase	>ref|XP_016108575.1| E3 ubiquitin-protein ligase rnf152-like [Sinocyclocheilus grahami]	sp|Q58EC8|RN152_DANRE E3 ubiquitin-protein ligase rnf152 OS=Danio rerio GN=rnf152 PE=2 SV=1//9.9539e-81
CI01000304_10292429_10311478	other genes related to immune response	ubiquitin ligase	>ref|XP_016360690.1| E3 ubiquitin-protein ligase listerin-like isoform X1 [Sinocyclocheilus anshuiensis]	sp|E1C231|LTN1_CHICK E3 ubiquitin-protein ligase listerin OS=Gallus gallus GN=LTN1 PE=3 SV=1//0
CI01000016_06048748_06054049	other genes related to immune response	ubiquitin ligase	>gb|KTF79609.1| hypothetical protein cypCar_00031586 [Cyprinus carpio]	sp|Q9D0C1|RN115_MOUSE E3 ubiquitin-protein ligase RNF115 OS=Mus musculus GN=Rnf115 PE=1 SV=1//3.22582e-68
CI01000105_01425923_01437380	other genes related to immune response	ubiquitin ligase	>ref|NP_998088.1| E3 ubiquitin-protein ligase arih1l [Danio rerio] sp|Q6NW85.1|ARI1L_DANRE RecName: Full=E3 ubiquitin-protein ligase arih1l gb|AAH67684.1|	sp|Q6NW85|ARI1L_DANRE E3 ubiquitin-protein ligase arih1l OS=Danio rerio GN=arih1l PE=2 SV=1//0
CI01000116_00200657_00207032	other genes related to immune response	ubiquitin ligase	>ref|XP_016386284.1| E3 ubiquitin-protein ligase RNF103-like [Sinocyclocheilus rhinocerous]	sp|Q9EPZ8|RN103_RAT E3 ubiquitin-protein ligase RNF103 OS=Rattus norvegicus GN=Rnf103 PE=2 SV=1//0
CI01000075_00448756_00452145	other genes related to immune response	ubiquitin ligase	>ref|NP_001076486.1| E3 ubiquitin-protein ligase RNF126 [Danio rerio] gb|AAI33165.1|	sp|Q91YL2|RN126_MOUSE E3 ubiquitin-protein ligase RNF126 OS=Mus musculus GN=Rnf126 PE=1 SV=1//2.42004e-112
CI01000337_01333128_01336233	other genes related to immune response	ubiquitin ligase	>ref|XP_016418190.1| RNA-binding E3 ubiquitin-protein ligase MEX3C-like [Sinocyclocheilus rhinocerous] ref|XP_016418191.1|	sp|Q05A36|MEX3C_MOUSE RNA-binding E3 ubiquitin-protein ligase MEX3C OS=Mus musculus GN=Mex3c PE=2 SV=2//5.34145e-103
CI01000072_03455112_03462887	other genes related to immune response	ubiquitin ligase	>ref|XP_016335333.1| E3 ubiquitin-protein ligase CBL isoform X1 [Sinocyclocheilus anshuiensis] ref|XP_016335334.1|	sp|P22681|CBL_HUMAN E3 ubiquitin-protein ligase CBL OS=Homo sapiens GN=CBL PE=1 SV=2//0
CI01000040_06377128_06414371	other genes related to immune response	ubiquitin ligase	>ref|XP_017559812.1| E3 ubiquitin-protein ligase Siah2 [Pygocentrus nattereri]	sp|Q7SYL3|SIAH2_DANRE E3 ubiquitin-protein ligase Siah2 OS=Danio rerio GN=siah2l PE=2 SV=2//0
CI01000325_05556137_05564928	other genes related to immune response	ubiquitin ligase	>gb|KTF78831.1| hypothetical protein cypCar_00014556 [Cyprinus carpio]	sp|Q8N806|UBR7_HUMAN Putative E3 ubiquitin-protein ligase UBR7 OS=Homo sapiens GN=UBR7 PE=1 SV=2//2.72347e-140
CI01000354_01450329_01466394	other genes related to immune response	ubiquitin ligase	>ref|XP_016391198.1| E3 ubiquitin-protein ligase TRIM39-like [Sinocyclocheilus rhinocerous]	sp|Q1XHU0|TRI39_PANTR E3 ubiquitin-protein ligase TRIM39 OS=Pan troglodytes GN=TRIM39 PE=3 SV=1//1.53146e-08
CI01000004_10907590_10926357	other genes related to immune response	ubiquitin ligase	>ref|XP_005163507.1| E3 ubiquitin-protein ligase MARCH6 isoform X3 [Danio rerio]	sp|O60337|MARH6_HUMAN E3 ubiquitin-protein ligase MARCH6 OS=Homo sapiens GN=MARCH6 PE=1 SV=2//1.1489e-107
CI01000319_03162184_03166209	other genes related to immune response	ubiquitin ligase	>ref|XP_016317886.1| small integral membrane protein 13-like [Sinocyclocheilus anshuiensis] ref|XP_016317887.1|	sp|Q14258|TRI25_HUMAN E3 ubiquitin/ISG15 ligase TRIM25 OS=Homo sapiens GN=TRIM25 PE=1 SV=2//9.9837e-29
CI01000055_01592531_01599895	other genes related to immune response	ubiquitin ligase	>ref|XP_016106568.1| probable E3 ubiquitin-protein ligase TRIM8 [Sinocyclocheilus grahami]	sp|Q9BZR9|TRIM8_HUMAN Probable E3 ubiquitin-protein ligase TRIM8 OS=Homo sapiens GN=TRIM8 PE=1 SV=2//0
CI01000020_00643857_00646974	other genes related to immune response	ubiquitin ligase	>ref|XP_016134563.1| E3 ubiquitin-protein ligase Hakai-like isoform X2 [Sinocyclocheilus grahami] ref|XP_016134572.1|	sp|Q9JIY2|HAKAI_MOUSE E3 ubiquitin-protein ligase Hakai OS=Mus musculus GN=Cbll1 PE=1 SV=1//6.97122e-110
CI01000004_09006723_09020870	other genes related to immune response	ubiquitin ligase	>ref|XP_016126907.1| uncharacterized protein LOC107584711 isoform X1 [Sinocyclocheilus grahami]	sp|Q924T7|RNF31_MOUSE E3 ubiquitin-protein ligase RNF31 OS=Mus musculus GN=Rnf31 PE=1 SV=2//2.6398e-94
CI01000210_00163381_00181387	other genes related to immune response	ubiquitin ligase	>ref|XP_017537487.1| E3 ubiquitin-protein ligase UHRF2 [Pygocentrus nattereri]	sp|Q7TMI3|UHRF2_MOUSE E3 ubiquitin-protein ligase UHRF2 OS=Mus musculus GN=Uhrf2 PE=1 SV=1//1.03324e-12
CI01000119_00031496_00051755	other genes related to immune response	ubiquitin ligase	>ref|XP_002660570.1| E3 ubiquitin-protein ligase DTX4 [Danio rerio]	sp|Q6PDK8|DTX4_MOUSE E3 ubiquitin-protein ligase DTX4 OS=Mus musculus GN=Dtx4 PE=1 SV=2//3.90779e-75
CI01000001_11099313_11137500	other genes related to immune response	ubiquitin ligase	>ref|XP_005162337.1| E3 ubiquitin-protein ligase HUWE1 isoform X2 [Danio rerio]	sp|Q7TMY8|HUWE1_MOUSE E3 ubiquitin-protein ligase HUWE1 OS=Mus musculus GN=Huwe1 PE=1 SV=5//4.73937e-49
CI01000046_01047300_01066367	other genes related to immune response	ubiquitin ligase	>ref|XP_016361454.1| putative E3 ubiquitin-protein ligase UNKL isoform X1 [Sinocyclocheilus anshuiensis]	sp|Q5FWH2|UNKL_MOUSE Putative E3 ubiquitin-protein ligase UNKL OS=Mus musculus GN=Unkl PE=2 SV=2//1.24823e-11
CI01000052_01243845_01252671	other genes related to immune response	ubiquitin ligase	>ref|NP_998308.1| E3 ubiquitin-protein ligase ARIH2 [Danio rerio] ref|XP_009302263.1|	sp|Q9Z1K6|ARI2_MOUSE E3 ubiquitin-protein ligase ARIH2 OS=Mus musculus GN=Arih2 PE=1 SV=1//0
CI01000006_12808989_12841786	other genes related to immune response	ubiquitin ligase	>ref|XP_009293506.1| E3 ubiquitin-protein ligase NEDD4-like isoform X6 [Danio rerio]	sp|Q5RBF2|NED4L_PONAB E3 ubiquitin-protein ligase NEDD4-like OS=Pongo abelii GN=NEDD4L PE=2 SV=1//0
CI01000203_00103997_00118416	other genes related to immune response	ubiquitin ligase	>ref|XP_016326529.1| E3 ubiquitin-protein ligase TTC3, partial [Sinocyclocheilus anshuiensis]	sp|P53804|TTC3_HUMAN E3 ubiquitin-protein ligase TTC3 OS=Homo sapiens GN=TTC3 PE=1 SV=2//7.43716e-16
CI01000325_07195504_07200452	other genes related to immune response	ubiquitin ligase	>ref|NP_001002727.1| probable E3 ubiquitin-protein ligase RNF144A-B [Danio rerio] sp|Q6DH94.1|R1442_DANRE RecName: Full=Probable E3 ubiquitin-protein ligase RNF144A-B; AltName: Full=RING finger protein 144A-B gb|AAH76084.1|	sp|Q6DH94|R1442_DANRE Probable E3 ubiquitin-protein ligase RNF144A-B OS=Danio rerio GN=rnf144ab PE=2 SV=1//0
CI01180000_05721160_05745421	other genes related to immune response	ubiquitin ligase	>ref|XP_016368169.1| uncharacterized protein LOC107708446 isoform X5 [Sinocyclocheilus rhinocerous]	sp|Q28IK8|MARH8_XENTR E3 ubiquitin-protein ligase MARCH8 OS=Xenopus tropicalis GN=march8 PE=2 SV=1//1.0199e-124
CI01000046_06202182_06214539	other genes related to immune response	ubiquitin ligase	>ref|XP_004570399.1| E3 ubiquitin-protein ligase TRAF7 [Maylandia zebra] ref|XP_004570400.1|	sp|Q6Q0C0|TRAF7_HUMAN E3 ubiquitin-protein ligase TRAF7 OS=Homo sapiens GN=TRAF7 PE=1 SV=1//2.88874e-07
CI01000300_06614020_06632318	other genes related to immune response	ubiquitin ligase	>ref|XP_695200.4| E3 ubiquitin-protein ligase RNF38 [Danio rerio]	-//-
CI01000004_06074774_06078306	other genes related to immune response	ubiquitin ligase	>ref|XP_007245126.1| E3 ubiquitin-protein ligase RING2 isoform X1 [Astyanax mexicanus]	sp|Q803I4|RING2_DANRE E3 ubiquitin-protein ligase RING2 OS=Danio rerio GN=rnf2 PE=2 SV=1//0
CI01000001_10137862_10139041	other genes related to immune response	ubiquitin ligase	>ref|XP_016351372.1| probable E3 ubiquitin-protein ligase DTX3 isoform X2 [Sinocyclocheilus anshuiensis] ref|XP_016351373.1|	sp|Q80V91|DTX3_MOUSE Probable E3 ubiquitin-protein ligase DTX3 OS=Mus musculus GN=Dtx3 PE=2 SV=2//3.59366e-79
CI01000014_00039915_00044319	other genes related to immune response	ubiquitin ligase	>ref|XP_016347718.1| E3 ubiquitin-protein ligase RNF14 [Sinocyclocheilus anshuiensis] ref|XP_016347719.1|	sp|Q9UBS8|RNF14_HUMAN E3 ubiquitin-protein ligase RNF14 OS=Homo sapiens GN=RNF14 PE=1 SV=1//3.03394e-131
CI01000010_01235831_01238043	other genes related to immune response	ubiquitin ligase	>gb|KTF94227.1| hypothetical protein cypCar_00021138 [Cyprinus carpio]	sp|Q9TT91|MKRN1_MACEU E3 ubiquitin-protein ligase makorin-1 OS=Macropus eugenii GN=MKRN1 PE=2 SV=1//2.43707e-22
CI01000306_11217445_11231205	other genes related to immune response	ubiquitin ligase	>gb|KTG40856.1| hypothetical protein cypCar_00005359 [Cyprinus carpio]	sp|Q80V85|TRI62_MOUSE E3 ubiquitin-protein ligase TRIM62 OS=Mus musculus GN=Trim62 PE=2 SV=1//3.39098e-73
CI01000025_00196826_00207489	other genes related to immune response	ubiquitin ligase	>ref|XP_016402330.1| E3 ubiquitin-protein ligase NEDD4-like isoform X1 [Sinocyclocheilus rhinocerous]	sp|P46934|NEDD4_HUMAN E3 ubiquitin-protein ligase NEDD4 OS=Homo sapiens GN=NEDD4 PE=1 SV=4//0
CI01000046_03721265_03754551	other genes related to immune response	ubiquitin ligase	>ref|XP_016418856.1| E3 ubiquitin-protein ligase RNF216-like, partial [Sinocyclocheilus rhinocerous]	sp|P58283|RN216_MOUSE E3 ubiquitin-protein ligase RNF216 OS=Mus musculus GN=Rnf216 PE=1 SV=3//1.14053e-37
CI01000001_00089680_00091054	other genes related to immune response	ubiquitin ligase	>ref|XP_016310217.1| E3 ubiquitin-protein ligase rnf146 [Sinocyclocheilus anshuiensis]	sp|Q7ZUK0|RN146_DANRE E3 ubiquitin-protein ligase rnf146 OS=Danio rerio GN=rnf146 PE=2 SV=1//1.14445e-150
CI01000325_03508153_03535245	other genes related to immune response	ubiquitin ligase	>ref|XP_016311747.1| E3 ubiquitin-protein ligase SH3RF1 isoform X2 [Sinocyclocheilus anshuiensis]	sp|A5D8S5|SH3R1_DANRE E3 ubiquitin-protein ligase SH3RF1 OS=Danio rerio GN=sh3rf1 PE=2 SV=2//6.03046e-08
CI01000313_01616695_01623806	other genes related to immune response	ubiquitin ligase	>ref|NP_001071069.2| protein pellino homolog 1 [Danio rerio] gb|AAI34834.1|	sp|Q8C669|PELI1_MOUSE E3 ubiquitin-protein ligase pellino homolog 1 OS=Mus musculus GN=Peli1 PE=1 SV=2//0
CI01000028_05433749_05473473	other genes related to immune response	ubiquitin ligase	>ref|XP_005159286.1| E3 ubiquitin-protein ligase TRIP12 isoform X2 [Danio rerio]	sp|F1RCR6|TRIPC_DANRE E3 ubiquitin-protein ligase TRIP12 OS=Danio rerio GN=trip12 PE=3 SV=1//1.74504e-64
CI01000340_08204216_08250869	other genes related to immune response	ubiquitin ligase	>ref|XP_016379088.1| E3 ubiquitin-protein ligase HERC2-like [Sinocyclocheilus rhinocerous]	sp|O95714|HERC2_HUMAN E3 ubiquitin-protein ligase HERC2 OS=Homo sapiens GN=HERC2 PE=1 SV=2//3.68957e-08
CI01037394_00000079_00003356	other genes related to immune response	ubiquitin ligase	>ref|XP_016395339.1| probable E3 ubiquitin-protein ligase HERC4 [Sinocyclocheilus rhinocerous]	sp|Q5GLZ8|HERC4_HUMAN Probable E3 ubiquitin-protein ligase HERC4 OS=Homo sapiens GN=HERC4 PE=1 SV=1//3.62287e-24
CI01000069_04026932_04030927	other genes related to immune response	ubiquitin ligase	>ref|XP_016395522.1| E3 ubiquitin-protein ligase RNF25-like isoform X1 [Sinocyclocheilus rhinocerous]	sp|Q96BH1|RNF25_HUMAN E3 ubiquitin-protein ligase RNF25 OS=Homo sapiens GN=RNF25 PE=1 SV=1//5.15856e-38
CI01000112_04036511_04048219	other genes related to immune response	ubiquitin ligase	>ref|XP_016095223.1| E3 ubiquitin-protein ligase rnf213-alpha-like isoform X3 [Sinocyclocheilus grahami]	sp|E9Q555|RN213_MOUSE E3 ubiquitin-protein ligase RNF213 OS=Mus musculus GN=Rnf213 PE=2 SV=1//0
CI01000319_03394244_03396334	other genes related to immune response	ubiquitin ligase	>ref|XP_016117401.1| E3 ubiquitin-protein ligase TRIM39-like [Sinocyclocheilus grahami]	sp|P19474|RO52_HUMAN E3 ubiquitin-protein ligase TRIM21 OS=Homo sapiens GN=TRIM21 PE=1 SV=1//1.07087e-26
CI01000339_01936214_01951569	other genes related to immune response	ubiquitin ligase	>ref|XP_016340563.1| E3 ubiquitin-protein ligase RNF128-like [Sinocyclocheilus anshuiensis]	sp|Q8TEB7|RN128_HUMAN E3 ubiquitin-protein ligase RNF128 OS=Homo sapiens GN=RNF128 PE=1 SV=1//3.80215e-87
CI01000034_03923671_03931871	other genes related to immune response	ubiquitin ligase	>ref|XP_016342472.1| uncharacterized protein LOC107689081 [Sinocyclocheilus anshuiensis]	sp|Q5REG4|DTX3_PONAB Probable E3 ubiquitin-protein ligase DTX3 OS=Pongo abelii GN=DTX3 PE=2 SV=1//1.15955e-18
CI01000057_04635274_04644405	other genes related to immune response	ubiquitin ligase	>ref|XP_016340080.1| probable E3 ubiquitin-protein ligase makorin-2 [Sinocyclocheilus anshuiensis]	sp|Q9DFG8|MKRN2_DANRE Probable E3 ubiquitin-protein ligase makorin-2 OS=Danio rerio GN=mkrn2 PE=2 SV=2//0
CI01000032_03210864_03212974	other genes related to immune response	ubiquitin ligase	>ref|NP_998612.1| E3 ubiquitin-protein ligase TM129 [Danio rerio] sp|Q6PD82.1|TM129_DANRE RecName: Full=E3 ubiquitin-protein ligase TM129 gb|AAH58876.1|	sp|Q6PD82|TM129_DANRE E3 ubiquitin-protein ligase TM129 OS=Danio rerio GN=tmem129 PE=2 SV=1//0
CI01000334_00197293_00203268	other genes related to immune response	ubiquitin ligase	>ref|XP_016150753.1| E3 ubiquitin-protein ligase TRIM39-like [Sinocyclocheilus grahami]	sp|Q9ESN2|TRI39_MOUSE E3 ubiquitin-protein ligase TRIM39 OS=Mus musculus GN=Trim39 PE=2 SV=1//1.5188e-58
CI01000157_00500165_00508817	other genes related to immune response	ubiquitin ligase	>ref|XP_016319349.1| E3 ubiquitin-protein ligase DTX1-like [Sinocyclocheilus anshuiensis]	sp|Q86Y01|DTX1_HUMAN E3 ubiquitin-protein ligase DTX1 OS=Homo sapiens GN=DTX1 PE=1 SV=1//1.35231e-162
CI01000252_00046722_00065570	other genes related to immune response	ubiquitin ligase	>ref|NP_001289155.1| E3 ubiquitin-protein ligase Itchy homolog [Danio rerio] dbj|BAO04456.1|	sp|Q8C863|ITCH_MOUSE E3 ubiquitin-protein ligase Itchy OS=Mus musculus GN=Itch PE=1 SV=2//1.16504e-09
CI01000034_00643011_00645310	other genes related to immune response	ubiquitin ligase	>ref|XP_012031084.1| E3 ubiquitin-protein ligase RBX1 isoform X2 [Ovis aries] ref|XP_011991840.1|	sp|P62878|RBX1_MOUSE E3 ubiquitin-protein ligase RBX1 OS=Mus musculus GN=Rbx1 PE=1 SV=1//2.53165e-29
CI01000304_13613026_13686604	other genes related to immune response	ubiquitin ligase	>ref|XP_016349030.1| E3 ubiquitin-protein ligase CBL-B-like [Sinocyclocheilus anshuiensis]	sp|Q13191|CBLB_HUMAN E3 ubiquitin-protein ligase CBL-B OS=Homo sapiens GN=CBLB PE=1 SV=2//0
CI01000055_00487518_00496389	other genes related to immune response	ubiquitin ligase	>ref|XP_016427665.1| E3 ubiquitin-protein ligase rnf213-beta-like [Sinocyclocheilus rhinocerous]	sp|Q63HN8|RN213_HUMAN E3 ubiquitin-protein ligase RNF213 OS=Homo sapiens GN=RNF213 PE=1 SV=3//7.60582e-147
CI01000004_09609822_09616099	other genes related to immune response	ubiquitin ligase	>ref|XP_016376293.1| E3 ubiquitin-protein ligase RNF31-like isoform X2 [Sinocyclocheilus rhinocerous]	sp|Q96EP0|RNF31_HUMAN E3 ubiquitin-protein ligase RNF31 OS=Homo sapiens GN=RNF31 PE=1 SV=1//1.02917e-119
CI01000025_00207564_00210212	other genes related to immune response	ubiquitin ligase	>gb|KTG41803.1| hypothetical protein cypCar_00006839 [Cyprinus carpio]	sp|Q8CFI0|NED4L_MOUSE E3 ubiquitin-protein ligase NEDD4-like OS=Mus musculus GN=Nedd4l PE=1 SV=2//1.65735e-68
CI01180000_10175318_10178751	other genes related to immune response	ubiquitin ligase	>ref|XP_016400963.1| probable E3 ubiquitin-protein ligase TRIML1 [Sinocyclocheilus rhinocerous]	sp|Q9ESN2|TRI39_MOUSE E3 ubiquitin-protein ligase TRIM39 OS=Mus musculus GN=Trim39 PE=2 SV=1//2.0415e-19
CI01180000_03447461_03475999	other genes related to immune response	ubiquitin ligase	>gb|KTG37513.1| hypothetical protein cypCar_00029855 [Cyprinus carpio]	sp|Q99PJ2|TRIM8_MOUSE Probable E3 ubiquitin-protein ligase TRIM8 OS=Mus musculus GN=Trim8 PE=1 SV=3//4.54592e-56
CI01000112_04055598_04089942	other genes related to immune response	ubiquitin ligase	>ref|XP_016095222.1| E3 ubiquitin-protein ligase rnf213-alpha-like isoform X2 [Sinocyclocheilus grahami]	sp|Q63HN8|RN213_HUMAN E3 ubiquitin-protein ligase RNF213 OS=Homo sapiens GN=RNF213 PE=1 SV=3//0
CI01000059_09706218_09708197	other genes related to immune response	ubiquitin ligase	>gb|KTF96517.1| hypothetical protein cypCar_00030477 [Cyprinus carpio]	sp|Q13049|TRI32_HUMAN E3 ubiquitin-protein ligase TRIM32 OS=Homo sapiens GN=TRIM32 PE=1 SV=2//0
CI01000027_05931114_05936800	other genes related to immune response	ubiquitin ligase	>ref|XP_016141535.1| E3 ubiquitin-protein ligase MYLIP-B isoform X1 [Sinocyclocheilus grahami]	sp|Q05AK5|MYLIB_DANRE E3 ubiquitin-protein ligase MYLIP-B OS=Danio rerio GN=mylipb PE=2 SV=1//3.47118e-19
CI01000158_00873090_00877118	other genes related to immune response	ubiquitin ligase	>ref|XP_016381384.1| E3 ubiquitin-protein ligase MARCH5 [Sinocyclocheilus rhinocerous] ref|XP_016381386.1|	sp|Q6NYK8|MARH5_DANRE E3 ubiquitin-protein ligase MARCH5 OS=Danio rerio GN=march5 PE=2 SV=1//0
CI01000071_02077867_02087670	other genes related to immune response	ubiquitin ligase	>ref|XP_016147404.1| E3 ubiquitin-protein ligase CHFR isoform X1 [Sinocyclocheilus grahami]	sp|A5WW08|CHFR_DANRE E3 ubiquitin-protein ligase CHFR OS=Danio rerio GN=chfr PE=2 SV=1//0
CI01000006_07203185_07207649	other genes related to immune response	ubiquitin ligase	>ref|XP_016365729.1| E3 ubiquitin-protein ligase RNF180-like [Sinocyclocheilus rhinocerous]	sp|Q86T96|RN180_HUMAN E3 ubiquitin-protein ligase RNF180 OS=Homo sapiens GN=RNF180 PE=2 SV=2//6.55801e-27
CI01000004_12646972_12652534	other genes related to immune response	ubiquitin ligase	>gb|KTG42655.1| hypothetical protein cypCar_00029340 [Cyprinus carpio]	sp|Q8HXD5|RN220_MACFA E3 ubiquitin-protein ligase RNF220 OS=Macaca fascicularis GN=RNF220 PE=2 SV=1//2.75401e-09
CI01000348_00306451_00364181	other genes related to immune response	ubiquitin ligase	>ref|XP_016411536.1| E3 ubiquitin-protein ligase UBR3-like [Sinocyclocheilus rhinocerous]	sp|Q5U430|UBR3_MOUSE E3 ubiquitin-protein ligase UBR3 OS=Mus musculus GN=Ubr3 PE=1 SV=3//0
CI01000026_05227857_05260889	other genes related to immune response	ubiquitin ligase	>ref|XP_016398457.1| E3 ubiquitin-protein ligase Arkadia-like isoform X1 [Sinocyclocheilus rhinocerous]	sp|Q6ZNA4|RN111_HUMAN E3 ubiquitin-protein ligase Arkadia OS=Homo sapiens GN=RNF111 PE=1 SV=3//2.97091e-140
CI01000027_07545610_07559939	other genes related to immune response	ubiquitin ligase	>ref|XP_016343525.1| transcription intermediary factor 1-alpha-like [Sinocyclocheilus anshuiensis]	sp|Q6E2N3|TRI33_DANRE E3 ubiquitin-protein ligase TRIM33 OS=Danio rerio GN=trim33 PE=2 SV=1//1.69406e-12
CI01000059_06642665_06650346	other genes related to immune response	ubiquitin ligase	>ref|XP_016407041.1| E3 ubiquitin-protein ligase RNF167-like [Sinocyclocheilus rhinocerous]	sp|Q9H6Y7|RN167_HUMAN E3 ubiquitin-protein ligase RNF167 OS=Homo sapiens GN=RNF167 PE=1 SV=1//6.7142e-95
CI01000020_05118876_05129284	other genes related to immune response	ubiquitin ligase	>ref|XP_016100451.1| probable E3 ubiquitin-protein ligase makorin-1 [Sinocyclocheilus grahami]	sp|Q4VBT5|MKRN1_DANRE Probable E3 ubiquitin-protein ligase makorin-1 OS=Danio rerio GN=mkrn1 PE=2 SV=1//1.31965e-26
CI01031799_00000330_00000641	other genes related to immune response	ubiquitin ligase	>ref|XP_017208475.1| E3 ubiquitin-protein ligase UHRF1-like, partial [Danio rerio]	-//-
CI01000049_06800515_06810513	other genes related to immune response	ubiquitin ligase	>ref|XP_016403992.1| E3 ubiquitin-protein ligase ZFP91-like isoform X1 [Sinocyclocheilus rhinocerous]	sp|Q96JP5|ZFP91_HUMAN E3 ubiquitin-protein ligase ZFP91 OS=Homo sapiens GN=ZFP91 PE=1 SV=1//7.43594e-100
CI01000319_00978927_00982520	other genes related to immune response	ubiquitin ligase	>ref|XP_017340794.1| E3 ubiquitin-protein ligase RNF5 [Ictalurus punctatus]	sp|Q99942|RNF5_HUMAN E3 ubiquitin-protein ligase RNF5 OS=Homo sapiens GN=RNF5 PE=1 SV=1//2.48165e-45
CI01000001_13458908_13462457	other genes related to immune response	ubiquitin ligase	>ref|XP_016320331.1| E3 ubiquitin-protein ligase NRDP1 [Sinocyclocheilus anshuiensis]	sp|Q7ZW16|RNF41_DANRE E3 ubiquitin-protein ligase NRDP1 OS=Danio rerio GN=rnf41 PE=2 SV=1//1.91911e-54
CI01180000_01835906_01859546	other genes related to immune response	ubiquitin ligase	>ref|XP_016342791.1| probable E3 ubiquitin-protein ligase HERC4 isoform X1 [Sinocyclocheilus anshuiensis] ref|XP_016342792.1|	sp|Q5PQN1|HERC4_RAT Probable E3 ubiquitin-protein ligase HERC4 OS=Rattus norvegicus GN=Herc4 PE=2 SV=1//0
CI01000010_07702553_07734537	other genes related to immune response	ubiquitin ligase	>ref|XP_016323791.1| E3 ubiquitin-protein ligase TRIM33 isoform X1 [Sinocyclocheilus anshuiensis]	sp|Q6E2N3|TRI33_DANRE E3 ubiquitin-protein ligase TRIM33 OS=Danio rerio GN=trim33 PE=2 SV=1//1.5578e-75
CI01031794_00000941_00001243	other genes related to immune response	ubiquitin ligase	>ref|XP_017537487.1| E3 ubiquitin-protein ligase UHRF2 [Pygocentrus nattereri]	sp|Q96PU4|UHRF2_HUMAN E3 ubiquitin-protein ligase UHRF2 OS=Homo sapiens GN=UHRF2 PE=1 SV=1//2.15043e-09
CI01000004_08108419_08111331	other genes related to immune response	ubiquitin ligase	>ref|XP_016386528.1| E3 ubiquitin-protein ligase MSL2-like [Sinocyclocheilus rhinocerous]	sp|Q9HCI7|MSL2_HUMAN E3 ubiquitin-protein ligase MSL2 OS=Homo sapiens GN=MSL2 PE=1 SV=2//1.15547e-127
CI01000315_01751896_01773065	other genes related to immune response	ubiquitin ligase	>ref|XP_016399376.1| E3 ubiquitin-protein ligase UBR1 isoform X1 [Sinocyclocheilus rhinocerous]	sp|O70481|UBR1_MOUSE E3 ubiquitin-protein ligase UBR1 OS=Mus musculus GN=Ubr1 PE=1 SV=2//0
CI01000205_00131831_00136078	other genes related to immune response	ubiquitin ligase	>ref|XP_008323024.1| LOW QUALITY PROTEIN: E3 ubiquitin-protein ligase RNF170-like [Cynoglossus semilaevis]	sp|Q7SZN2|RN170_DANRE E3 ubiquitin-protein ligase RNF170 OS=Danio rerio GN=rnf170 PE=2 SV=1//1.56138e-106
CI01000059_01118201_01130248	other genes related to immune response	ubiquitin ligase	>ref|NP_957246.1| E3 ubiquitin-protein ligase KCMF1 [Danio rerio] sp|Q7T321.1|KCMF1_DANRE RecName: Full=E3 ubiquitin-protein ligase KCMF1 gb|AAH53288.1|	sp|Q7T321|KCMF1_DANRE E3 ubiquitin-protein ligase KCMF1 OS=Danio rerio GN=kcmf1 PE=2 SV=1//7.24144e-161
CI01000026_12036990_12067506	other genes related to immune response	ubiquitin ligase	>gb|KTG06591.1| hypothetical protein cypCar_00010351 [Cyprinus carpio]	sp|Q15386|UBE3C_HUMAN Ubiquitin-protein ligase E3C OS=Homo sapiens GN=UBE3C PE=1 SV=3//0
CI01000013_04980677_04981525	other genes related to immune response	ubiquitin ligase	>ref|XP_005159200.1| E3 ubiquitin-protein ligase Siah1 isoform X1 [Danio rerio]	sp|Q7ZVG6|SIAH1_DANRE E3 ubiquitin-protein ligase Siah1 OS=Danio rerio GN=siah1 PE=2 SV=2//0
CI01000189_01760609_01763883	other genes related to immune response	ubiquitin ligase	>gb|KTG47374.1| hypothetical protein cypCar_00012393, partial [Cyprinus carpio]	sp|Q9ULT8|HECD1_HUMAN E3 ubiquitin-protein ligase HECTD1 OS=Homo sapiens GN=HECTD1 PE=1 SV=3//7.14513e-130
CI01000325_05462254_05467455	other genes related to immune response	ubiquitin ligase	>ref|XP_016372136.1| tripartite motif-containing protein 5-like isoform X1 [Sinocyclocheilus rhinocerous] ref|XP_016372137.1|	sp|O95714|HERC2_HUMAN E3 ubiquitin-protein ligase HERC2 OS=Homo sapiens GN=HERC2 PE=1 SV=2//4.89031e-10
CI01000080_04261007_04369108	other genes related to immune response	ubiquitin ligase	>ref|XP_009302838.1| E3 ubiquitin-protein ligase MYCBP2 isoform X17 [Danio rerio]	sp|O75592|MYCB2_HUMAN E3 ubiquitin-protein ligase MYCBP2 OS=Homo sapiens GN=MYCBP2 PE=1 SV=3//0
CI01000015_01349369_01366864	other genes related to immune response	ubiquitin ligase	>ref|XP_016088451.1| E3 ubiquitin-protein ligase RNF13-like [Sinocyclocheilus grahami] ref|XP_016088452.1|	sp|Q90972|RNF13_CHICK E3 ubiquitin-protein ligase RNF13 OS=Gallus gallus GN=RNF13 PE=1 SV=1//1.43964e-128
CI01000065_04081314_04103789	other genes related to immune response	ubiquitin ligase	>ref|XP_016342551.1| E3 ubiquitin-protein ligase E3D-like isoform X1 [Sinocyclocheilus anshuiensis]	sp|Q8BX13|UBE3D_MOUSE E3 ubiquitin-protein ligase E3D OS=Mus musculus GN=Ube3d PE=2 SV=1//2.91309e-68
CI01000019_03122047_03127637	other genes related to immune response	ubiquitin ligase	>ref|XP_016135425.1| E3 ubiquitin-protein ligase Mdm2 isoform X1 [Sinocyclocheilus grahami]	sp|O42354|MDM2_DANRE E3 ubiquitin-protein ligase Mdm2 OS=Danio rerio GN=mdm2 PE=2 SV=1//0
CI01000340_10388851_10395247	other genes related to immune response	ubiquitin ligase	>ref|XP_016126613.1| E3 ubiquitin-protein ligase RAD18-like [Sinocyclocheilus grahami]	sp|Q9NS91|RAD18_HUMAN E3 ubiquitin-protein ligase RAD18 OS=Homo sapiens GN=RAD18 PE=1 SV=2//8.25514e-38
CI01000354_01204555_01213381	other genes related to immune response	ubiquitin ligase	>ref|XP_016117251.1| E3 ubiquitin/ISG15 ligase TRIM25-like, partial [Sinocyclocheilus grahami]	sp|Q61510|TRI25_MOUSE E3 ubiquitin/ISG15 ligase TRIM25 OS=Mus musculus GN=Trim25 PE=1 SV=2//1.16385e-31
CI01000304_15859896_15879052	other genes related to immune response	ubiquitin ligase	>ref|XP_016338478.1| E3 ubiquitin-protein ligase TRIM37-like [Sinocyclocheilus anshuiensis]	sp|Q6PCX9|TRI37_MOUSE E3 ubiquitin-protein ligase TRIM37 OS=Mus musculus GN=Trim37 PE=1 SV=1//0
CI01000059_03376423_03402604	other genes related to immune response	ubiquitin ligase	>gb|AAI63383.1| Zgc:194800 [Danio rerio]	sp|Q8R3P2|DTX2_MOUSE Probable E3 ubiquitin-protein ligase DTX2 OS=Mus musculus GN=Dtx2 PE=1 SV=2//1.24898e-177
CI01000301_00805945_00827282	other genes related to immune response	ubiquitin ligase	>ref|XP_016336025.1| probable E3 ubiquitin-protein ligase HERC3 [Sinocyclocheilus anshuiensis]	sp|Q5GLZ8|HERC4_HUMAN Probable E3 ubiquitin-protein ligase HERC4 OS=Homo sapiens GN=HERC4 PE=1 SV=1//1.54806e-06
CI01000339_07277428_07288530	other genes related to immune response	ubiquitin ligase	>gb|KTG46827.1| hypothetical protein cypCar_00001312 [Cyprinus carpio]	sp|Q80ZI6|LRSM1_MOUSE E3 ubiquitin-protein ligase LRSAM1 OS=Mus musculus GN=Lrsam1 PE=2 SV=1//0
CI01000319_01734367_01740669	other genes related to immune response	ubiquitin ligase	>gb|KTF73535.1| hypothetical protein cypCar_00044803 [Cyprinus carpio]	sp|Q08CN9|ZNRF2_DANRE E3 ubiquitin-protein ligase ZNRF2 OS=Danio rerio GN=znrf2 PE=2 SV=1//6.36324e-52
CI01000351_00747567_00756326	other genes related to immune response	ubiquitin ligase	>ref|XP_016098048.1| butyrophilin subfamily 3 member A3-like [Sinocyclocheilus grahami]	sp|Q9ESN2|TRI39_MOUSE E3 ubiquitin-protein ligase TRIM39 OS=Mus musculus GN=Trim39 PE=2 SV=1//2.18759e-38
CI01000171_00167413_00206328	other genes related to immune response	ubiquitin ligase	>ref|XP_016296820.1| E3 ubiquitin-protein ligase RNF43-like [Sinocyclocheilus anshuiensis]	sp|Q5NCP0|RNF43_MOUSE E3 ubiquitin-protein ligase RNF43 OS=Mus musculus GN=Rnf43 PE=2 SV=1//3.37777e-12
CI01000000_17759341_17772818	other genes related to immune response	ubiquitin ligase	>ref|XP_016328212.1| putative E3 ubiquitin-protein ligase SH3RF2 [Sinocyclocheilus anshuiensis]	sp|Q8BZT2|SH3R2_MOUSE Putative E3 ubiquitin-protein ligase SH3RF2 OS=Mus musculus GN=Sh3rf2 PE=1 SV=2//9.36064e-79
CI01000179_00983864_00998229	other genes related to immune response	ubiquitin ligase	>ref|XP_016107146.1| E3 ubiquitin-protein ligase AMFR-like [Sinocyclocheilus grahami]	sp|Q9R049|AMFR_MOUSE E3 ubiquitin-protein ligase AMFR OS=Mus musculus GN=Amfr PE=1 SV=2//0
CI01000057_00631558_00652724	other genes related to immune response	ubiquitin ligase	>ref|XP_017213748.1| uncharacterized protein si:dkey-40c23.3 isoform X1 [Danio rerio]	sp|Q8TDB6|DTX3L_HUMAN E3 ubiquitin-protein ligase DTX3L OS=Homo sapiens GN=DTX3L PE=1 SV=1//1.35931e-51
CI01000112_04020422_04027554	other genes related to immune response	ubiquitin ligase	>gb|KTF76282.1| hypothetical protein cypCar_00043792, partial [Cyprinus carpio]	sp|E9Q555|RN213_MOUSE E3 ubiquitin-protein ligase RNF213 OS=Mus musculus GN=Rnf213 PE=2 SV=1//4.71291e-06
CI01000110_00000051_00009907	other genes related to immune response	ubiquitin ligase	>ref|XP_016305978.1| E3 ubiquitin-protein ligase RNF4-like isoform X2 [Sinocyclocheilus anshuiensis] ref|XP_016305979.1|	sp|P78317|RNF4_HUMAN E3 ubiquitin-protein ligase RNF4 OS=Homo sapiens GN=RNF4 PE=1 SV=1//2.36744e-18
CI01000030_02104123_02108608	other genes related to immune response	ubiquitin ligase	>sp|Q1LVZ2.1|MARH2_DANRE RecName: Full=E3 ubiquitin-protein ligase MARCH2; AltName: Full=Membrane-associated RING finger protein 2; AltName: Full=Membrane-associated RING-CH protein II; Short=MARCH-II >ref|NP_001038255.2| E3 ubiquitin-protein ligase MARCH2	sp|Q1LVZ2|MARH2_DANRE E3 ubiquitin-protein ligase MARCH2 OS=Danio rerio GN=march2 PE=2 SV=1//2.83681e-164
CI01000027_02961909_02972343	other genes related to immune response	ubiquitin ligase	>ref|XP_016095723.1| E3 ubiquitin-protein ligase RNF144B-like [Sinocyclocheilus grahami] ref|XP_016095724.1|	sp|Q7Z419|R144B_HUMAN E3 ubiquitin-protein ligase RNF144B OS=Homo sapiens GN=RNF144B PE=1 SV=1//1.22865e-93
CI01000110_03095980_03103572	other genes related to immune response	ubiquitin ligase	>ref|XP_016307241.1| E3 ubiquitin-protein ligase BRE1A [Sinocyclocheilus anshuiensis]	sp|Q5RAU7|BRE1B_PONAB E3 ubiquitin-protein ligase BRE1B OS=Pongo abelii GN=RNF40 PE=2 SV=1//0
CI01000320_00264815_00284889	other genes related to immune response	ubiquitin ligase	>ref|XP_016418619.1| E3 ubiquitin-protein ligase RNF19A-like isoform X2 [Sinocyclocheilus rhinocerous]	sp|Q9NV58|RN19A_HUMAN E3 ubiquitin-protein ligase RNF19A OS=Homo sapiens GN=RNF19A PE=1 SV=3//0
CI01000003_01430247_01451033	other genes related to immune response	ubiquitin ligase	>ref|XP_009295120.1| E3 ubiquitin-protein ligase mib1 isoform X2 [Danio rerio]	sp|Q804S5|MIB1_DANRE E3 ubiquitin-protein ligase mib1 OS=Danio rerio GN=mib1 PE=1 SV=1//4.99177e-09
CI01000092_01562366_01575276	other genes related to immune response	ubiquitin ligase	>ref|XP_016384291.1| E3 ubiquitin-protein ligase rififylin-like isoform X3 [Sinocyclocheilus rhinocerous]	sp|Q8WZ73|RFFL_HUMAN E3 ubiquitin-protein ligase rififylin OS=Homo sapiens GN=RFFL PE=1 SV=1//9.94176e-28
CI01000001_06884020_06889266	other genes related to immune response	ubiquitin ligase	>ref|XP_017209171.1| E3 ubiquitin-protein ligase UBR4 isoform X9 [Danio rerio]	sp|Q5T4S7|UBR4_HUMAN E3 ubiquitin-protein ligase UBR4 OS=Homo sapiens GN=UBR4 PE=1 SV=1//0
CI01000057_00603519_00620072	other genes related to immune response	ubiquitin ligase	>ref|XP_016410842.1| E3 ubiquitin-protein ligase DTX3L-like [Sinocyclocheilus rhinocerous]	sp|Q3UIR3|DTX3L_MOUSE E3 ubiquitin-protein ligase DTX3L OS=Mus musculus GN=Dtx3l PE=2 SV=1//8.71624e-55
CI01000304_04650911_04659754	other genes related to immune response	ubiquitin ligase	>ref|XP_016343693.1| E3 ubiquitin-protein ligase TRIM23 [Sinocyclocheilus anshuiensis]	sp|Q8BGX0|TRI23_MOUSE E3 ubiquitin-protein ligase TRIM23 OS=Mus musculus GN=Trim23 PE=2 SV=1//0
CI01000005_03944039_03979362	other genes related to immune response	ubiquitin ligase	>ref|XP_005156554.1| E3 ubiquitin-protein ligase UBR2 isoform X5 [Danio rerio]	sp|Q8IWV8|UBR2_HUMAN E3 ubiquitin-protein ligase UBR2 OS=Homo sapiens GN=UBR2 PE=1 SV=1//0
CI01000055_06238643_06245138	other genes related to immune response	ubiquitin ligase	>ref|XP_016116315.1| E3 ubiquitin-protein ligase Hakai-like isoform X2 [Sinocyclocheilus grahami]	sp|Q75N03|HAKAI_HUMAN E3 ubiquitin-protein ligase Hakai OS=Homo sapiens GN=CBLL1 PE=1 SV=1//8.60123e-34
CI01000340_18030360_18041157	other genes related to immune response	ubiquitin ligase	>ref|XP_016333039.1| E3 ubiquitin-protein ligase Itchy-like isoform X3 [Sinocyclocheilus anshuiensis]	sp|Q96J02|ITCH_HUMAN E3 ubiquitin-protein ligase Itchy homolog OS=Homo sapiens GN=ITCH PE=1 SV=2//2.63947e-55
CI01000301_00582914_00589293	other genes related to immune response	ubiquitin ligase	>ref|XP_016395302.1| probable E3 ubiquitin-protein ligase HERC3 isoform X2 [Sinocyclocheilus rhinocerous]	sp|Q15034|HERC3_HUMAN Probable E3 ubiquitin-protein ligase HERC3 OS=Homo sapiens GN=HERC3 PE=1 SV=1//2.62571e-20
CI01000021_03044076_03086657	other genes related to immune response	ubiquitin ligase	>ref|XP_016364618.1| E3 ubiquitin-protein ligase PDZRN3-like isoform X1 [Sinocyclocheilus rhinocerous]	sp|Q9UPQ7|PZRN3_HUMAN E3 ubiquitin-protein ligase PDZRN3 OS=Homo sapiens GN=PDZRN3 PE=1 SV=2//0
CI01000112_00810157_00821637	other genes related to immune response	ubiquitin ligase	>gb|AFP48364.1| tripartite motif protein 25 [Rhodeus uyekii]	sp|Q61510|TRI25_MOUSE E3 ubiquitin/ISG15 ligase TRIM25 OS=Mus musculus GN=Trim25 PE=1 SV=2//8.81685e-38
CI01159397_00001539_00005105	other genes related to immune response	ubiquitin ligase	>ref|XP_016403802.1| E3 ubiquitin-protein ligase UHRF2-like, partial [Sinocyclocheilus rhinocerous]	sp|Q7TMI3|UHRF2_MOUSE E3 ubiquitin-protein ligase UHRF2 OS=Mus musculus GN=Uhrf2 PE=1 SV=1//1.31039e-95
CI01000027_06329025_06333271	other genes related to immune response	ubiquitin ligase	>gb|KTF86462.1| hypothetical protein cypCar_00009830 [Cyprinus carpio]	sp|Q6MFZ5|TRI39_RAT E3 ubiquitin-protein ligase TRIM39 OS=Rattus norvegicus GN=Trim39 PE=3 SV=1//4.91258e-51
CI01180000_07536722_07547119	other genes related to immune response	ubiquitin ligase	>gb|KPP79410.1| E3 ubiquitin-protein ligase MARCH5-like [Scleropages formosus]	sp|Q3KNM2|MARH5_MOUSE E3 ubiquitin-protein ligase MARCH5 OS=Mus musculus GN=March5 PE=2 SV=1//1.27675e-178
CI01000015_03872971_03904497	other genes related to immune response	ubiquitin ligase	>ref|XP_016361989.1| E3 ubiquitin-protein ligase RNF123 [Sinocyclocheilus anshuiensis]	sp|Q5XPI4|RN123_HUMAN E3 ubiquitin-protein ligase RNF123 OS=Homo sapiens GN=RNF123 PE=1 SV=1//0
CI01000046_03680288_03699097	other genes related to immune response	ubiquitin ligase	>ref|XP_005164172.1| E3 ubiquitin-protein ligase SMURF1 isoform X1 [Danio rerio]	sp|Q9HCE7|SMUF1_HUMAN E3 ubiquitin-protein ligase SMURF1 OS=Homo sapiens GN=SMURF1 PE=1 SV=2//0
CI01000050_00851621_00899726	other genes related to immune response	ubiquitin ligase	>ref|XP_016354924.1| E3 ubiquitin-protein ligase MIB2-like isoform X1 [Sinocyclocheilus anshuiensis]	sp|Q5ZIJ9|MIB2_CHICK E3 ubiquitin-protein ligase MIB2 OS=Gallus gallus GN=MIB2 PE=2 SV=1//0
CI01000000_13865446_13896796	other genes related to immune response	ubiquitin ligase	>ref|XP_009289393.1| E3 ubiquitin-protein ligase RNF130 isoform X1 [Danio rerio]	sp|Q6Y290|GOLI_RAT E3 ubiquitin-protein ligase RNF130 OS=Rattus norvegicus GN=Rnf130 PE=1 SV=1//7.07684e-156
CI01000004_08866163_08873681	other genes related to immune response	ubiquitin ligase	>ref|XP_016341678.1| E3 ubiquitin-protein ligase HECTD3-like [Sinocyclocheilus anshuiensis]	sp|Q5T447|HECD3_HUMAN E3 ubiquitin-protein ligase HECTD3 OS=Homo sapiens GN=HECTD3 PE=1 SV=1//0
CI01000054_05608892_05634793	other genes related to immune response	ubiquitin ligase	>ref|XP_016370737.1| E3 ubiquitin-protein ligase RNF19B isoform X1 [Sinocyclocheilus rhinocerous] ref|XP_016370746.1|	sp|Q1L8L6|RN19B_DANRE E3 ubiquitin-protein ligase RNF19B OS=Danio rerio GN=rnf19b PE=3 SV=2//0
CI01000310_02549824_02559417	other genes related to immune response	ubiquitin ligase	>ref|XP_016139478.1| E3 ubiquitin-protein ligase SHPRH isoform X1 [Sinocyclocheilus grahami]	sp|Q7TPQ3|SHPRH_MOUSE E3 ubiquitin-protein ligase SHPRH OS=Mus musculus GN=Shprh PE=1 SV=1//0
CI01000339_03763339_03767443	other genes related to immune response	ubiquitin ligase	>ref|XP_016140751.1| E3 ubiquitin-protein ligase RNF181 [Sinocyclocheilus grahami] ref|XP_016140752.1|	sp|Q7ZW78|RN181_DANRE E3 ubiquitin-protein ligase RNF181 OS=Danio rerio GN=rnf181 PE=2 SV=2//2.79156e-100
CI01000086_01852638_01897719	other genes related to immune response	ubiquitin ligase	>ref|XP_005158495.1| E3 ubiquitin-protein ligase UBR5 isoform X2 [Danio rerio]	sp|Q62671|UBR5_RAT E3 ubiquitin-protein ligase UBR5 OS=Rattus norvegicus GN=Ubr5 PE=1 SV=3//6.31097e-58
CI01000150_01418874_01429051	other genes related to immune response	ubiquitin ligase	>ref|XP_016374611.1| E3 ubiquitin-protein ligase RNF114-like [Sinocyclocheilus rhinocerous] ref|XP_016374612.1|	sp|Q4U5R4|RN114_BOVIN E3 ubiquitin-protein ligase RNF114 OS=Bos taurus GN=RNF114 PE=2 SV=1//4.28183e-75
CI01000071_02968380_02973158	other genes related to immune response	ubiquitin ligase	>gb|KTF83428.1| hypothetical protein cypCar_00027676, partial [Cyprinus carpio]	sp|A5WWA0|ZNRF3_DANRE E3 ubiquitin-protein ligase ZNRF3 OS=Danio rerio GN=znrf3 PE=1 SV=2//0
CI01000063_01809470_01817028	other genes related to immune response	ubiquitin ligase	>ref|XP_016316860.1| probable E3 ubiquitin-protein ligase MGRN1 isoform X1 [Sinocyclocheilus anshuiensis] ref|XP_016316861.1|	sp|Q7ZUL9|MGRN1_DANRE Probable E3 ubiquitin-protein ligase MGRN1 OS=Danio rerio GN=mgrn1 PE=2 SV=1//0
CI01000003_02385930_02406911	other genes related to immune response	ubiquitin related	>ref|XP_016368529.1| ubiquitin carboxyl-terminal hydrolase 33 isoform X3 [Sinocyclocheilus rhinocerous]	sp|A5PMR2|UBP33_DANRE Ubiquitin carboxyl-terminal hydrolase 33 OS=Danio rerio GN=usp33 PE=2 SV=1//0
CI01105295_00000539_00001196	other genes related to immune response	ubiquitin related	>ref|XP_016119141.1| ubiquitin carboxyl-terminal hydrolase 16-like, partial [Sinocyclocheilus grahami]	sp|A8HAL1|UBP16_DANRE Ubiquitin carboxyl-terminal hydrolase 16 OS=Danio rerio GN=usp16 PE=3 SV=1//1.01565e-59
CI01000026_01211595_01215959	other genes related to immune response	ubiquitin related	>gb|EAW74187.1| OTU domain, ubiquitin aldehyde binding 1, isoform CRA_a, partial [Homo sapiens]	sp|B2RYG6|OTUB1_RAT Ubiquitin thioesterase OTUB1 OS=Rattus norvegicus GN=Otub1 PE=1 SV=1//1.28322e-29
CI01000018_04604468_04611851	other genes related to immune response	ubiquitin related	>ref|XP_016363889.1| ubiquitin carboxyl-terminal hydrolase 12A [Sinocyclocheilus rhinocerous] ref|XP_016378336.1|	sp|A4FUN7|UBP12_DANRE Ubiquitin carboxyl-terminal hydrolase 12A OS=Danio rerio GN=usp12a PE=2 SV=1//0
CI01000098_00301943_00303337	other genes related to immune response	ubiquitin related	>ref|XP_016305163.1| mitochondrial ubiquitin ligase activator of nfkb 1-A-like [Sinocyclocheilus anshuiensis] ref|XP_016305164.1|	sp|Q5M7X9|MUL1A_DANRE Mitochondrial ubiquitin ligase activator of nfkb 1-A OS=Danio rerio GN=mul1a PE=2 SV=1//1.58686e-57
CI01000043_05185874_05196576	other genes related to immune response	ubiquitin related	>ref|XP_007254706.1| ubiquitin carboxyl-terminal hydrolase 47 isoform X1 [Astyanax mexicanus]	sp|Q96K76|UBP47_HUMAN Ubiquitin carboxyl-terminal hydrolase 47 OS=Homo sapiens GN=USP47 PE=1 SV=3//0
CI01000330_03967806_03980317	other genes related to immune response	ubiquitin related	>ref|XP_016423744.1| ubiquitin carboxyl-terminal hydrolase 3 [Sinocyclocheilus rhinocerous]	sp|Q9Y6I4|UBP3_HUMAN Ubiquitin carboxyl-terminal hydrolase 3 OS=Homo sapiens GN=USP3 PE=1 SV=2//0
CI01000304_05394708_05400373	other genes related to immune response	ubiquitin related	>ref|XP_017563679.1| ubiquitin-related modifier 1 isoform X2 [Pygocentrus nattereri] ref|XP_017563680.1|	-//-
CI01000050_04281992_04287535	other genes related to immune response	ubiquitin related	>ref|NP_956594.1| ubiquitin-like protein 4A [Danio rerio] sp|Q7ZWB2.1|UBL4A_DANRE RecName: Full=Ubiquitin-like protein 4A gb|AAH49498.1|	sp|Q7ZWB2|UBL4A_DANRE Ubiquitin-like protein 4A OS=Danio rerio GN=ubl4a PE=2 SV=1//6.32376e-83
CI01000080_00334181_00344800	other genes related to immune response	ubiquitin related	>ref|XP_016093773.1| ubiquitin-associated domain-containing protein 1-like [Sinocyclocheilus grahami]	sp|Q5ZJI9|UBAC1_CHICK Ubiquitin-associated domain-containing protein 1 OS=Gallus gallus GN=UBAC1 PE=2 SV=1//0
CI01000340_19415587_19437603	other genes related to immune response	ubiquitin related	>ref|XP_017539924.1| probable ubiquitin carboxyl-terminal hydrolase FAF-X isoform X3 [Pygocentrus nattereri]	sp|Q93008|USP9X_HUMAN Probable ubiquitin carboxyl-terminal hydrolase FAF-X OS=Homo sapiens GN=USP9X PE=1 SV=3//0
CI01000306_09067901_09077320	other genes related to immune response	ubiquitin related	>ref|XP_005172973.1| ubiquitin carboxyl-terminal hydrolase 48 [Danio rerio]	sp|Q86UV5|UBP48_HUMAN Ubiquitin carboxyl-terminal hydrolase 48 OS=Homo sapiens GN=USP48 PE=1 SV=1//0
CI01013924_00000042_00000527	other genes related to immune response	ubiquitin related	>ref|XP_016116126.1| ubiquitin carboxyl-terminal hydrolase CYLD-like [Sinocyclocheilus grahami]	sp|Q66H62|CYLD_RAT Ubiquitin carboxyl-terminal hydrolase CYLD OS=Rattus norvegicus GN=Cyld PE=2 SV=1//4.43054e-10
CI01000024_04262881_04279056	other genes related to immune response	ubiquitin related	>ref|XP_016365955.1| ubiquitin carboxyl-terminal hydrolase 40 [Sinocyclocheilus rhinocerous]	sp|Q8BWR4|UBP40_MOUSE Ubiquitin carboxyl-terminal hydrolase 40 OS=Mus musculus GN=Usp40 PE=1 SV=2//0
CI01000009_02572388_02587828	other genes related to immune response	ubiquitin related	>ref|XP_016418352.1| probable ubiquitin carboxyl-terminal hydrolase FAF-X isoform X2 [Sinocyclocheilus rhinocerous]	sp|Q93008|USP9X_HUMAN Probable ubiquitin carboxyl-terminal hydrolase FAF-X OS=Homo sapiens GN=USP9X PE=1 SV=3//0
CI01000152_01905400_01907934	other genes related to immune response	ubiquitin related	>gb|KTF75155.1| hypothetical protein cypCar_00032234 [Cyprinus carpio]	sp|Q5M7X9|MUL1A_DANRE Mitochondrial ubiquitin ligase activator of nfkb 1-A OS=Danio rerio GN=mul1a PE=2 SV=1//3.95298e-152
CI01000024_05134932_05139961	other genes related to immune response	ubiquitin related	>ref|XP_016423437.1| ubiquitin-like-conjugating enzyme ATG3 [Sinocyclocheilus rhinocerous]	sp|Q6PFS7|ATG3_DANRE Ubiquitin-like-conjugating enzyme ATG3 OS=Danio rerio GN=atg3 PE=2 SV=1//3.32156e-06
CI01000010_08846524_08862740	other genes related to immune response	ubiquitin related	>ref|XP_016295627.1| ubiquitin carboxyl-terminal hydrolase 11-like [Sinocyclocheilus anshuiensis]	sp|Q99K46|UBP11_MOUSE Ubiquitin carboxyl-terminal hydrolase 11 OS=Mus musculus GN=Usp11 PE=2 SV=4//1.96898e-65
CI01000026_09991433_10006016	other genes related to immune response	ubiquitin related	>ref|XP_016411297.1| ubiquitin carboxyl-terminal hydrolase CYLD [Sinocyclocheilus rhinocerous]	sp|Q1RMU2|CYLD_BOVIN Ubiquitin carboxyl-terminal hydrolase CYLD OS=Bos taurus GN=CYLD PE=2 SV=1//0
CI01000037_00104304_00104988	other genes related to immune response	ubiquitin related	>gb|KTF87317.1| hypothetical protein cypCar_00013656 [Cyprinus carpio]	sp|Q6DI05|SUMO3_DANRE Small ubiquitin-related modifier 3 OS=Danio rerio GN=sumo3 PE=3 SV=1//6.18682e-49
CI01000306_09887420_09890429	other genes related to immune response	ubiquitin related	>ref|NP_001017716.1| ubiquitin thioesterase OTU1 [Danio rerio] sp|Q567B1.1|OTU1_DANRE RecName: Full=Ubiquitin thioesterase OTU1 gb|AAH93247.1|	sp|Q567B1|OTU1_DANRE Ubiquitin thioesterase OTU1 OS=Danio rerio GN=yod1 PE=2 SV=1//0
CI01000043_02464522_02485377	other genes related to immune response	ubiquitin related	>ref|XP_016303457.1| ubiquitin carboxyl-terminal hydrolase 10-like isoform X1 [Sinocyclocheilus anshuiensis]	sp|Q7ZXR7|UB10B_XENLA Ubiquitin carboxyl-terminal hydrolase 10-B OS=Xenopus laevis GN=usp10-b PE=2 SV=1//0
CI01000112_02585528_02607525	other genes related to immune response	ubiquitin related	>ref|XP_016379734.1| ubiquitin carboxyl-terminal hydrolase 36-like isoform X1 [Sinocyclocheilus rhinocerous] ref|XP_016379735.1|	sp|B1AQJ2|UBP36_MOUSE Ubiquitin carboxyl-terminal hydrolase 36 OS=Mus musculus GN=Usp36 PE=2 SV=1//3.9614e-25
CI01000001_01656726_01659321	other genes related to immune response	ubiquitin related	>ref|XP_016310074.1| mitochondrial ubiquitin ligase activator of NFKB 1 [Sinocyclocheilus anshuiensis]	sp|Q969V5|MUL1_HUMAN Mitochondrial ubiquitin ligase activator of NFKB 1 OS=Homo sapiens GN=MUL1 PE=1 SV=1//6.30088e-148
CI01000039_04240525_04242132	other genes related to immune response	ubiquitin related	>dbj|BAB71316.1| unnamed protein product [Homo sapiens]	sp|P0C276|RL40_SHEEP Ubiquitin-60S ribosomal protein L40 OS=Ovis aries GN=UBA52 PE=2 SV=2//1.09786e-10
CI01000016_04084854_04101874	other genes related to immune response	ubiquitin related	>gb|AAI35052.1| Si:ch211-154o6.3 protein [Danio rerio]	sp|Q01277|SCONB_NEUCR Probable E3 ubiquitin ligase complex SCF subunit scon-2 OS=Neurospora crassa (strain ATCC 24698 / 74-OR23-1A / CBS 708.71 / DSM 1257 / FGSC 987) GN=scon-2 PE=1 SV=1//3.42516e-12
CI01000158_01881044_01882873	other genes related to immune response	ubiquitin related	>dbj|BAD15290.1| polyubiquitin [Crassostrea gigas] gb|KFM70679.1|	sp|Q63429|UBC_RAT Polyubiquitin-C OS=Rattus norvegicus GN=Ubc PE=1 SV=1//0
CI01000090_00820226_00828760	other genes related to immune response	ubiquitin related	>ref|XP_016112115.1| ubiquitin thioesterase ZRANB1 [Sinocyclocheilus grahami]	sp|Q9UGI0|ZRAN1_HUMAN Ubiquitin thioesterase ZRANB1 OS=Homo sapiens GN=ZRANB1 PE=1 SV=2//0
CI01000353_01157283_01179497	other genes related to immune response	ubiquitin related	>ref|XP_016086433.1| ubiquitin carboxyl-terminal hydrolase 37 isoform X3 [Sinocyclocheilus grahami]	sp|E7F6T8|UBP37_DANRE Ubiquitin carboxyl-terminal hydrolase 37 OS=Danio rerio GN=usp37 PE=2 SV=1//3.00812e-22
CI01000024_06883853_06888064	other genes related to immune response	ubiquitin related	>gb|KKF26397.1| Ubiquitin-40S ribosomal protein S27a [Larimichthys crocea]	sp|P68200|RS27A_ICTPU Ubiquitin-40S ribosomal protein S27a OS=Ictalurus punctatus GN=rps27a PE=2 SV=2//2.82116e-79
CI01000001_06442969_06455699	other genes related to immune response	ubiquitin related	>ref|XP_005162108.1| ubiquitin-like modifier-activating enzyme 1 isoform X1 [Danio rerio] ref|XP_005162109.1|	sp|A3KMV5|UBA1_BOVIN Ubiquitin-like modifier-activating enzyme 1 OS=Bos taurus GN=UBA1 PE=2 SV=1//0
CI01000340_00031137_00033754	other genes related to immune response	ubiquitin related	>ref|XP_016115445.1| small ubiquitin-related modifier 3-like [Sinocyclocheilus grahami]	sp|P55854|SUMO3_HUMAN Small ubiquitin-related modifier 3 OS=Homo sapiens GN=SUMO3 PE=1 SV=2//1.30905e-27
CI01000319_06263395_06286919	other genes related to immune response	ubiquitin related	>gb|KTF71097.1| hypothetical protein cypCar_00040059 [Cyprinus carpio]	sp|Q80X50|UBP2L_MOUSE Ubiquitin-associated protein 2-like OS=Mus musculus GN=Ubap2l PE=1 SV=1//7.89451e-34
CI01000063_01070457_01077403	other genes related to immune response	ubiquitin related	>ref|XP_016389188.1| ubiquitin carboxyl-terminal hydrolase 42-like [Sinocyclocheilus rhinocerous]	sp|D3ZU96|UBP42_RAT Ubiquitin carboxyl-terminal hydrolase 42 OS=Rattus norvegicus GN=Usp42 PE=3 SV=1//0
CI01000075_00015676_00016381	other genes related to immune response	ubiquitin related	>ref|XP_017350425.1| ubiquitin-60S ribosomal protein L40 isoform X1 [Ictalurus punctatus]	sp|P0C276|RL40_SHEEP Ubiquitin-60S ribosomal protein L40 OS=Ovis aries GN=UBA52 PE=2 SV=2//1.63259e-88
CI01000001_06146900_06161111	other genes related to immune response	ubiquitin related	>ref|XP_016404636.1| ubiquitin carboxyl-terminal hydrolase 19-like isoform X1 [Sinocyclocheilus rhinocerous]	sp|Q3UJD6|UBP19_MOUSE Ubiquitin carboxyl-terminal hydrolase 19 OS=Mus musculus GN=Usp19 PE=1 SV=1//1.70719e-19
CI01000140_02365746_02379310	other genes related to immune response	ubiquitin related	>ref|XP_017549401.1| ubiquitin carboxyl-terminal hydrolase 15 isoform X1 [Pygocentrus nattereri]	sp|Q9Y4E8|UBP15_HUMAN Ubiquitin carboxyl-terminal hydrolase 15 OS=Homo sapiens GN=USP15 PE=1 SV=3//0
CI01055847_00000777_00000997	other genes related to immune response	ubiquitin related	>ref|XP_016100315.1| ubiquitin-like protein 5 [Sinocyclocheilus grahami] ref|XP_016100316.1|	sp|Q7SXF2|UBL5_DANRE Ubiquitin-like protein 5 OS=Danio rerio GN=ubl5 PE=3 SV=1//3.07525e-19
CI01000043_02033302_02075904	other genes related to immune response	ubiquitin related	>ref|XP_016303413.1| inactive ubiquitin carboxyl-terminal hydrolase 53-like [Sinocyclocheilus anshuiensis]	sp|Q70EK8|UBP53_HUMAN Inactive ubiquitin carboxyl-terminal hydrolase 53 OS=Homo sapiens GN=USP53 PE=2 SV=2//0
CI01000034_00229261_00311362	other genes related to immune response	ubiquitin related	>ref|XP_016382209.1| ubiquitin carboxyl-terminal hydrolase 43-like [Sinocyclocheilus rhinocerous]	sp|Q70EL4|UBP43_HUMAN Ubiquitin carboxyl-terminal hydrolase 43 OS=Homo sapiens GN=USP43 PE=1 SV=2//5.04084e-43
CI01013973_00000696_00001324	other genes related to immune response	ubiquitin related	>ref|XP_016354557.1| ubiquitin carboxyl-terminal hydrolase CYLD-like [Sinocyclocheilus anshuiensis]	sp|Q1RMU2|CYLD_BOVIN Ubiquitin carboxyl-terminal hydrolase CYLD OS=Bos taurus GN=CYLD PE=2 SV=1//7.21876e-52
CI01000030_07829863_07839971	other genes related to immune response	ubiquitin related	>ref|XP_016362850.1| ubiquitin carboxyl-terminal hydrolase BAP1 [Sinocyclocheilus anshuiensis]	sp|A1L2G3|BAP1_DANRE Ubiquitin carboxyl-terminal hydrolase BAP1 OS=Danio rerio GN=bap1 PE=2 SV=2//0
CI01000012_07268516_07270856	other genes related to immune response	ubiquitin related	>ref|XP_016389072.1| E3 ubiquitin/ISG15 ligase TRIM25-like isoform X2 [Sinocyclocheilus rhinocerous]	-//-
CI01000340_05646434_05651598	other genes related to immune response	ubiquitin related	>ref|XP_016095754.1| ubiquitin carboxyl-terminal hydrolase CYLD-like [Sinocyclocheilus grahami] ref|XP_016095755.1|	sp|Q80TQ2|CYLD_MOUSE Ubiquitin carboxyl-terminal hydrolase CYLD OS=Mus musculus GN=Cyld PE=1 SV=2//1.78104e-06
CI01000006_05870762_05888691	other genes related to immune response	ubiquitin related	>ref|XP_016088832.1| ubiquitin carboxyl-terminal hydrolase 28-like isoform X1 [Sinocyclocheilus grahami]	sp|Q96RU2|UBP28_HUMAN Ubiquitin carboxyl-terminal hydrolase 28 OS=Homo sapiens GN=USP28 PE=1 SV=1//7.56951e-133
CI01000047_05185698_05212150	other genes related to immune response	ubiquitin related	>ref|XP_016296318.1| LOW QUALITY PROTEIN: ubiquitin carboxyl-terminal hydrolase 22-like [Sinocyclocheilus anshuiensis]	sp|A6H8I0|UBP22_DANRE Ubiquitin carboxyl-terminal hydrolase 22 OS=Danio rerio GN=usp22 PE=2 SV=1//0
CI01000049_04000506_04009508	other genes related to immune response	ubiquitin related	>ref|XP_016389849.1| ubiquitin carboxyl-terminal hydrolase 38 [Sinocyclocheilus rhinocerous] ref|XP_016389850.1|	sp|Q8NB14|UBP38_HUMAN Ubiquitin carboxyl-terminal hydrolase 38 OS=Homo sapiens GN=USP38 PE=1 SV=2//0
CI01000158_01221423_01241226	other genes related to immune response	ubiquitin related	>ref|XP_016342822.1| ubiquitin-like-conjugating enzyme ATG10 isoform X1 [Sinocyclocheilus anshuiensis]	sp|Q9H0Y0|ATG10_HUMAN Ubiquitin-like-conjugating enzyme ATG10 OS=Homo sapiens GN=ATG10 PE=1 SV=1//2.89317e-60
CI01000017_00690202_00694475	other genes related to immune response	ubiquitin related	>ref|XP_016316152.1| ubiquitin-like protein 7 isoform X2 [Sinocyclocheilus anshuiensis]	sp|Q2KIS3|UBL7_BOVIN Ubiquitin-like protein 7 OS=Bos taurus GN=UBL7 PE=2 SV=1//2.06109e-108
CI01013977_00000080_00001630	other genes related to immune response	ubiquitin related	>ref|XP_016354551.1| ubiquitin carboxyl-terminal hydrolase CYLD-like [Sinocyclocheilus anshuiensis]	sp|Q1RMU2|CYLD_BOVIN Ubiquitin carboxyl-terminal hydrolase CYLD OS=Bos taurus GN=CYLD PE=2 SV=1//2.43697e-12
CI01000010_10047068_10049049	other genes related to immune response	ubiquitin related	>ref|XP_016090593.1| ubiquitin fusion degradation protein 1 homolog [Sinocyclocheilus grahami]	sp|Q92890|UFD1_HUMAN Ubiquitin fusion degradation protein 1 homolog OS=Homo sapiens GN=UFD1L PE=1 SV=3//8.12239e-142
CI01000009_09390390_09394996	other genes related to immune response	ubiquitin related	>ref|XP_016363827.1| ubiquitin carboxyl-terminal hydrolase isozyme L3 isoform X2 [Sinocyclocheilus rhinocerous]	sp|Q9JKB1|UCHL3_MOUSE Ubiquitin carboxyl-terminal hydrolase isozyme L3 OS=Mus musculus GN=Uchl3 PE=1 SV=2//2.77787e-124
CI01000340_15963116_16000051	other genes related to immune response	ubiquitin related	>ref|XP_016312654.1| ubiquitin-like modifier-activating enzyme 1 isoform X1 [Sinocyclocheilus anshuiensis]	sp|Q29504|UBA1_RABIT Ubiquitin-like modifier-activating enzyme 1 OS=Oryctolagus cuniculus GN=UBA1 PE=2 SV=1//0
CI01000030_05772694_05782541	other genes related to immune response	ubiquitin related	>ref|NP_998249.1| ubiquitin carboxyl-terminal hydrolase isozyme L5 [Danio rerio] gb|AAH67545.1|	sp|Q06AT3|UCHL5_PIG Ubiquitin carboxyl-terminal hydrolase isozyme L5 OS=Sus scrofa GN=UCHL5 PE=2 SV=1//9.15724e-170
CI01000340_10648767_10660257	other genes related to immune response	ubiquitin related	>ref|XP_016126568.1| ubiquitin carboxyl-terminal hydrolase 4-like [Sinocyclocheilus grahami]	sp|A6QR55|UBP4_BOVIN Ubiquitin carboxyl-terminal hydrolase 4 OS=Bos taurus GN=USP4 PE=2 SV=1//6.32552e-108
CI01000057_05357955_05399136	other genes related to immune response	ubiquitin related	>ref|XP_016340088.1| ubiquitin-like modifier-activating enzyme ATG7 isoform X1 [Sinocyclocheilus anshuiensis]	sp|O95352|ATG7_HUMAN Ubiquitin-like modifier-activating enzyme ATG7 OS=Homo sapiens GN=ATG7 PE=1 SV=1//3.56147e-52
CI01000240_00073885_00081319	other genes related to immune response	ubiquitin related	>ref|XP_016105844.1| small ubiquitin-related modifier 2 [Sinocyclocheilus grahami] ref|XP_016422784.1|	sp|Q6DHL4|SUMO2_DANRE Small ubiquitin-related modifier 2 OS=Danio rerio GN=sumo2 PE=3 SV=1//2.8441e-56
CI01000006_02617160_02621622	other genes related to immune response	ubiquitin related	>gb|KTF92986.1| hypothetical protein cypCar_00003366 [Cyprinus carpio]	sp|Q96FW1|OTUB1_HUMAN Ubiquitin thioesterase OTUB1 OS=Homo sapiens GN=OTUB1 PE=1 SV=2//4.83774e-138
CI01000314_01635113_01658762	other genes related to immune response	ubiquitin related	>ref|XP_016115158.1| apoptosis-resistant E3 ubiquitin protein ligase 1-like isoform X2 [Sinocyclocheilus grahami]	sp|O15033|AREL1_HUMAN Apoptosis-resistant E3 ubiquitin protein ligase 1 OS=Homo sapiens GN=AREL1 PE=1 SV=3//0
CI01000027_09735579_09766657	other genes related to immune response	ubiquitin related	>ref|XP_016378938.1| ubiquitin carboxyl-terminal hydrolase 45-like [Sinocyclocheilus rhinocerous]	sp|Q70EL2|UBP45_HUMAN Ubiquitin carboxyl-terminal hydrolase 45 OS=Homo sapiens GN=USP45 PE=1 SV=3//6.57693e-70
CI01000039_08302787_08303257	other genes related to immune response	ubiquitin related	>gb|AAP68825.1| ubquitin-like protein 1 [Carassius auratus]	sp|P0CG73|UBI1P_CANAX Polyubiquitin OS=Candida albicans GN=UBI1 PE=1 SV=1//8.42072e-25
CI01000069_00932460_00950854	other genes related to immune response	ubiquitin related	>ref|XP_005164014.1| ubiquitin carboxyl-terminal hydrolase 7 isoform X3 [Danio rerio]	sp|Q93009|UBP7_HUMAN Ubiquitin carboxyl-terminal hydrolase 7 OS=Homo sapiens GN=USP7 PE=1 SV=2//0
CI01000304_17538160_17540583	other genes related to immune response	ubiquitin related	>ref|XP_015194713.1| ubiquitin-like protein 3 [Lepisosteus oculatus]	sp|O95164|UBL3_HUMAN Ubiquitin-like protein 3 OS=Homo sapiens GN=UBL3 PE=1 SV=1//6.67095e-42
CI01000081_00036237_00048055	other genes related to immune response	ubiquitin related	>ref|XP_016311270.1| ubiquitin carboxyl-terminal hydrolase 2-like isoform X2 [Sinocyclocheilus anshuiensis]	sp|Q2KHV7|UBP2_BOVIN Ubiquitin carboxyl-terminal hydrolase 2 OS=Bos taurus GN=USP2 PE=2 SV=1//4.88176e-151
CI01000024_02934515_02936669	other genes related to immune response	ubiquitin related	>ref|NP_998289.1| small ubiquitin-related modifier 3-like precursor [Danio rerio] ref|XP_016122424.1|	sp|Q6NV25|SMO3L_DANRE Small ubiquitin-related modifier 3-like OS=Danio rerio GN=sumo3l PE=3 SV=1//1.9847e-59
CI01000339_05456563_05486320	other genes related to immune response	ubiquitin related	>ref|XP_016369790.1| ubiquitin-associated and SH3 domain-containing protein B-like [Sinocyclocheilus rhinocerous]	sp|Q8TF42|UBS3B_HUMAN Ubiquitin-associated and SH3 domain-containing protein B OS=Homo sapiens GN=UBASH3B PE=1 SV=2//0
CI01000327_03023203_03032049	other genes related to immune response	ubiquitin related	>ref|XP_016385744.1| ubiquitin-like modifier-activating enzyme 5 [Sinocyclocheilus rhinocerous]	sp|A7MAZ3|UBA5_BOVIN Ubiquitin-like modifier-activating enzyme 5 OS=Bos taurus GN=UBA5 PE=2 SV=1//0
CI01000310_03175131_03188416	other genes related to immune response	ubiquitin related	>ref|XP_016133583.1| ubiquitin thioesterase zranb1-B [Sinocyclocheilus grahami] ref|XP_016133584.1|	sp|A0JMQ9|ZRN1B_DANRE Ubiquitin thioesterase zranb1-B OS=Danio rerio GN=zranb1b PE=2 SV=1//0
CI01000039_08311824_08317719	other genes related to immune response	ubiquitin related	>ref|XP_016409384.1| ubiquitin carboxyl-terminal hydrolase 30-like [Sinocyclocheilus rhinocerous]	sp|A2BGT0|UBP30_DANRE Ubiquitin carboxyl-terminal hydrolase 30 OS=Danio rerio GN=usp30 PE=3 SV=1//0
CI01000006_12289635_12293874	other genes related to immune response	ubiquitin related	>ref|XP_016426654.1| ubiquitin-associated protein 1-like [Sinocyclocheilus rhinocerous] ref|XP_016426657.1|	sp|Q8BH48|UBAP1_MOUSE Ubiquitin-associated protein 1 OS=Mus musculus GN=Ubap1 PE=1 SV=1//7.30953e-83
CI01000071_00720193_00720785	other genes related to immune response	ubiquitin related	>gb|AAP68826.1| ubquitin-like protein 2 [Carassius auratus]	sp|P0CG73|UBI1P_CANAX Polyubiquitin OS=Candida albicans GN=UBI1 PE=1 SV=1//1.55687e-24
CI01000029_09062820_09065407	other genes related to immune response	ubiquitin related	>gb|KTF90754.1| hypothetical protein cypCar_00037139 [Cyprinus carpio]	sp|P0C2F1|UBIM_PONAB Ubiquitin-like protein FUBI OS=Pongo abelii GN=FAU PE=3 SV=1//1.85871e-28
CI01000300_07170775_07183983	other genes related to immune response	ubiquitin related	>ref|XP_016088713.1| ubiquitin-like modifier-activating enzyme 6 isoform X1 [Sinocyclocheilus grahami]	sp|Q8C7R4|UBA6_MOUSE Ubiquitin-like modifier-activating enzyme 6 OS=Mus musculus GN=Uba6 PE=1 SV=1//0
CI01000166_00608130_00615243	other genes related to immune response	ubiquitin related	>ref|XP_012706630.1| ubiquitin carboxyl-terminal hydrolase 8 isoform X2 [Fundulus heteroclitus]	sp|P40818|UBP8_HUMAN Ubiquitin carboxyl-terminal hydrolase 8 OS=Homo sapiens GN=USP8 PE=1 SV=1//4.0912e-119
CI01000304_18419836_18444486	other genes related to immune response	ubiquitin related	>ref|XP_016412129.1| ubiquitin carboxyl-terminal hydrolase 25-like [Sinocyclocheilus rhinocerous]	sp|Q9UHP3|UBP25_HUMAN Ubiquitin carboxyl-terminal hydrolase 25 OS=Homo sapiens GN=USP25 PE=1 SV=4//2.05231e-22
CI01000021_03748559_03755297	other genes related to immune response	ubiquitin related	>ref|XP_016392234.1| proteasomal ubiquitin receptor ADRM1 isoform X1 [Sinocyclocheilus rhinocerous] ref|XP_016392235.1|	sp|Q6P877|ADRM1_XENTR Proteasomal ubiquitin receptor ADRM1 OS=Xenopus tropicalis GN=adrm1 PE=2 SV=1//1.63272e-61
CI01000304_12556446_12557806	other genes related to immune response	ubiquitin related	>ref|XP_016381470.1| ubiquitin-like protein FUBI [Sinocyclocheilus rhinocerous]	sp|P0C2F1|UBIM_PONAB Ubiquitin-like protein FUBI OS=Pongo abelii GN=FAU PE=3 SV=1//2.06577e-19
CI01000069_00925578_00927804	other genes related to immune response	ubiquitin related	>ref|XP_012728558.1| ubiquitin carboxyl-terminal hydrolase 7 isoform X2 [Fundulus heteroclitus]	-//-
CI01000024_03682769_03686417	other genes related to immune response	ubiquitin related	>ref|XP_016328044.1| small ubiquitin-related modifier 1 isoform X2 [Sinocyclocheilus anshuiensis] ref|XP_016364373.1|	sp|Q7SZR5|SUMO1_DANRE Small ubiquitin-related modifier 1 OS=Danio rerio GN=sumo1 PE=3 SV=1//9.94927e-62
CI01000059_02246538_02247644	other genes related to immune response	ubiquitin related	>ref|XP_016116620.1| ubiquitin-fold modifier-conjugating enzyme 1 [Sinocyclocheilus grahami] ref|XP_016412715.1|	sp|Q6DEN0|UFC1_DANRE Ubiquitin-fold modifier-conjugating enzyme 1 OS=Danio rerio GN=ufc1 PE=2 SV=1//2.92747e-114
CI01000340_05387790_05394295	other genes related to immune response	ubiquitin related	>ref|XP_016379288.1| ubiquitin carboxyl-terminal hydrolase 1 [Sinocyclocheilus rhinocerous] ref|XP_016379289.1|	sp|Q29RP1|UBP1_BOVIN Ubiquitin carboxyl-terminal hydrolase 1 OS=Bos taurus GN=USP1 PE=2 SV=1//0
CI01000051_01989511_02060303	other genes related to immune response	ubiquitin related	>ref|XP_016122513.1| ubiquitin carboxyl-terminal hydrolase 24 [Sinocyclocheilus grahami]	sp|Q9UPU5|UBP24_HUMAN Ubiquitin carboxyl-terminal hydrolase 24 OS=Homo sapiens GN=USP24 PE=1 SV=3//0
CI01000016_05914765_05917918	other genes related to immune response	ubiquitin related	>ref|XP_016321962.1| ubiquitin-like protein ATG12 [Sinocyclocheilus anshuiensis]	sp|Q3T0W7|ATG12_BOVIN Ubiquitin-like protein ATG12 OS=Bos taurus GN=ATG12 PE=2 SV=1//2.55294e-49
CI01000016_05086983_05098757	other genes related to immune response	ubiquitin related	>ref|XP_016145262.1| ubiquitin carboxyl-terminal hydrolase 5-like [Sinocyclocheilus grahami]	sp|P45974|UBP5_HUMAN Ubiquitin carboxyl-terminal hydrolase 5 OS=Homo sapiens GN=USP5 PE=1 SV=2//2.64415e-37
CI01000072_03066306_03101316	other genes related to immune response	ubiquitin related	>ref|XP_016128123.1| ubiquitin carboxyl-terminal hydrolase 32-like isoform X1 [Sinocyclocheilus grahami]	sp|Q8NFA0|UBP32_HUMAN Ubiquitin carboxyl-terminal hydrolase 32 OS=Homo sapiens GN=USP32 PE=1 SV=1//0
CI01000095_06438476_06449339	other genes related to immune response	ubiquitin related	>ref|XP_016414511.1| ubiquitin carboxyl-terminal hydrolase 16-like isoform X1 [Sinocyclocheilus rhinocerous] ref|XP_016414512.1|	sp|A8HAL1|UBP16_DANRE Ubiquitin carboxyl-terminal hydrolase 16 OS=Danio rerio GN=usp16 PE=3 SV=1//1.84793e-82
CI01000006_12252567_12267751	other genes related to immune response	ubiquitin related	>gb|KTF86445.1| hypothetical protein cypCar_00011393 [Cyprinus carpio]	sp|Q5T6F2|UBAP2_HUMAN Ubiquitin-associated protein 2 OS=Homo sapiens GN=UBAP2 PE=1 SV=1//1.40117e-32
CI01000000_10407402_10409508	other genes related to immune response	ubiquitin related	>gb|KTG35016.1| hypothetical protein cypCar_00003411 [Cyprinus carpio]	sp|O95164|UBL3_HUMAN Ubiquitin-like protein 3 OS=Homo sapiens GN=UBL3 PE=1 SV=1//1.34965e-36
CI01000004_12228586_12231682	other genes related to immune response	ubiquitin related	>ref|XP_016095770.1| transmembrane and ubiquitin-like domain-containing protein 1 [Sinocyclocheilus grahami]	sp|Q6P135|TMUB1_DANRE Transmembrane and ubiquitin-like domain-containing protein 1 OS=Danio rerio GN=tmub1 PE=2 SV=1//2.89771e-51
CI01100439_00004301_00005788	other genes related to immune response	ubiquitin related	>ref|XP_016370193.1| E3 ubiquitin/ISG15 ligase TRIM25-like isoform X3 [Sinocyclocheilus rhinocerous]	-//-
CI01000302_00877590_00889734	other genes related to immune response	ubiquitin related	>ref|XP_016361913.1| LOW QUALITY PROTEIN: ubiquitin carboxyl-terminal hydrolase 34-like [Sinocyclocheilus anshuiensis]	sp|Q70CQ2|UBP34_HUMAN Ubiquitin carboxyl-terminal hydrolase 34 OS=Homo sapiens GN=USP34 PE=1 SV=2//0
CI01000074_00151523_00153009	other genes related to immune response	ubiquitin related	>ref|XP_016430910.1| E3 ubiquitin/ISG15 ligase TRIM25-like [Sinocyclocheilus rhinocerous]	-//-
CI01000098_00438241_00447948	other genes related to immune response	ubiquitin related	>gb|KTG34129.1| hypothetical protein cypCar_00002968 [Cyprinus carpio]	sp|Q0IIF7|UBP14_BOVIN Ubiquitin carboxyl-terminal hydrolase 14 OS=Bos taurus GN=USP14 PE=2 SV=3//0
CI01000186_00433415_00435816	other genes related to immune response	ubiquitin related	>ref|XP_016300328.1| ubiquitin carboxyl-terminal hydrolase 49-like [Sinocyclocheilus anshuiensis] ref|XP_016300329.1|	sp|Q70CQ1|UBP49_HUMAN Ubiquitin carboxyl-terminal hydrolase 49 OS=Homo sapiens GN=USP49 PE=1 SV=1//0
CI01000146_00861236_00886257	other genes related to immune response	ubiquitin related	>ref|XP_016409048.1| ubiquitin-associated protein 2-like isoform X2 [Sinocyclocheilus rhinocerous]	sp|Q91VX2|UBAP2_MOUSE Ubiquitin-associated protein 2 OS=Mus musculus GN=Ubap2 PE=1 SV=1//1.65105e-59
CI01000345_01001393_01009012	other genes related to immune response	ubiquitin related	>ref|XP_016367532.1| ubiquitin carboxyl-terminal hydrolase 12-like isoform X1 [Sinocyclocheilus rhinocerous]	sp|A5D9H7|UBP12_BOVIN Ubiquitin carboxyl-terminal hydrolase 12 OS=Bos taurus GN=USP12 PE=2 SV=1//0
CI01000019_01224023_01232161	other genes related to immune response	ubiquitin related	>ref|XP_016418737.1| ubiquitin carboxyl-terminal hydrolase 44-like [Sinocyclocheilus rhinocerous] ref|XP_016418738.1|	sp|Q7ZUM8|UBP44_DANRE Ubiquitin carboxyl-terminal hydrolase 44 OS=Danio rerio GN=usp44 PE=2 SV=1//1.897e-71
CI01000005_07593934_07596058	other genes related to immune response	ubiquitin related	>ref|NP_956796.1| ubiquitin-40S ribosomal protein S27a [Danio rerio] ref|NP_001187222.1|	sp|P68200|RS27A_ICTPU Ubiquitin-40S ribosomal protein S27a OS=Ictalurus punctatus GN=rps27a PE=2 SV=2//2.64374e-84
CI01000339_07541292_07556434	other genes related to immune response	ubiquitin related	>ref|XP_009299732.1| ubiquitin carboxyl-terminal hydrolase 20 isoform X1 [Danio rerio]	sp|A5PN09|UBP20_DANRE Ubiquitin carboxyl-terminal hydrolase 20 OS=Danio rerio GN=usp20 PE=3 SV=1//0
CI01000004_00634207_00644652	other genes related to immune response	VCAM	>ref|XP_016333494.1| vascular cell adhesion protein 1-like [Sinocyclocheilus anshuiensis]	sp|P19320|VCAM1_HUMAN Vascular cell adhesion protein 1 OS=Homo sapiens GN=VCAM1 PE=1 SV=1//5.11083e-18
CI01000030_01260932_01266392	other genes related to immune response	VCAM	>ref|XP_016295888.1| vascular cell adhesion protein 1-like [Sinocyclocheilus anshuiensis]	sp|P19320|VCAM1_HUMAN Vascular cell adhesion protein 1 OS=Homo sapiens GN=VCAM1 PE=1 SV=1//2.12864e-06
CI01000339_00233236_00247333	other genes related to immune response	WSC	>ref|XP_016412005.1| WSC domain-containing protein 2 [Sinocyclocheilus rhinocerous] ref|XP_016412006.1|	sp|A2BGL3|WSCD2_DANRE WSC domain-containing protein 2 OS=Danio rerio GN=wscd2 PE=3 SV=1//0
CI01000339_01579365_01607972	pattern recognition	BRWD	>ref|XP_016331753.1| bromodomain and WD repeat-containing protein 3-like isoform X2 [Sinocyclocheilus anshuiensis]	sp|A2AHJ4|BRWD3_MOUSE Bromodomain and WD repeat-containing protein 3 OS=Mus musculus GN=Brwd3 PE=2 SV=1//0
CI01000092_02933754_02957495	pattern recognition	BRWD	>ref|XP_016397438.1| bromodomain and WD repeat-containing protein 3-like isoform X1 [Sinocyclocheilus rhinocerous]	sp|Q9NSI6|BRWD1_HUMAN Bromodomain and WD repeat-containing protein 1 OS=Homo sapiens GN=BRWD1 PE=1 SV=4//1.74515e-22
CI01000000_08944744_08952170	pattern recognition	BTK	>ref|XP_016332534.1| tyrosine-protein kinase BTK [Sinocyclocheilus anshuiensis] ref|XP_016332535.1|	sp|Q06187|BTK_HUMAN Tyrosine-protein kinase BTK OS=Homo sapiens GN=BTK PE=1 SV=3//0
CI01000062_01813674_01817188	pattern recognition	collectin	>ref|XP_016140365.1| collectin-11 isoform X3 [Sinocyclocheilus grahami]	sp|Q5U3G1|COL11_DANRE Collectin-11 OS=Danio rerio GN=colec11 PE=2 SV=1//9.08834e-112
CI01000004_11489380_11502517	pattern recognition	collectin	>ref|XP_016310038.1| collectin-12 [Sinocyclocheilus anshuiensis]	sp|A5PMY6|COL12_DANRE Collectin-12 OS=Danio rerio GN=colec12 PE=2 SV=1//3.24395e-56
CI01000233_00043882_00045626	pattern recognition	collectin	>ref|XP_016406352.1| collectin-10-like [Sinocyclocheilus rhinocerous]	sp|Q8CF98|COL10_MOUSE Collectin-10 OS=Mus musculus GN=Colec10 PE=2 SV=1//4.25061e-50
CI01000129_00996334_01002659	pattern recognition	C-type lectin	>ref|XP_016322156.1| asialoglycoprotein receptor 1-like [Sinocyclocheilus anshuiensis]	sp|Q8IUN9|CLC10_HUMAN C-type lectin domain family 10 member A OS=Homo sapiens GN=CLEC10A PE=2 SV=1//9.98358e-35
CI01000027_07690842_07692012	pattern recognition	C-type lectin	>ref|XP_016144688.1| C-type lectin domain family 9 member A-like [Sinocyclocheilus grahami]	sp|P07307|ASGR2_HUMAN Asialoglycoprotein receptor 2 OS=Homo sapiens GN=ASGR2 PE=1 SV=2//4.28479e-15
CI01000319_04960448_04963377	pattern recognition	C-type lectin	>ref|XP_016311410.1| C-type lectin domain family 4 member E-like [Sinocyclocheilus anshuiensis]	sp|Q67EQ1|CLC4E_RAT C-type lectin domain family 4 member E OS=Rattus norvegicus GN=Clec4e PE=2 SV=1//2.34009e-25
CI01000016_05229439_05231984	pattern recognition	C-type lectin	>ref|XP_016321862.1| CD209 antigen-like protein C isoform X2 [Sinocyclocheilus anshuiensis]	sp|Q9P126|CLC1B_HUMAN C-type lectin domain family 1 member B OS=Homo sapiens GN=CLEC1B PE=1 SV=2//1.11793e-10
CI01000049_07723874_07725512	pattern recognition	C-type lectin	>gb|AEH76775.1| C-type lectin 1 [Ctenopharyngodon idella]	sp|Q02988|LECA_PLEWA Lectin OS=Pleurodeles waltl GN=LEC PE=1 SV=1//3.06849e-18
CI01000049_07806682_07825156	pattern recognition	C-type lectin	>gb|AEH76770.1| C-type lectin 2 [Ctenopharyngodon idella] gb|AEH76776.1|	sp|Q02988|LECA_PLEWA Lectin OS=Pleurodeles waltl GN=LEC PE=1 SV=1//6.67325e-18
CI01000053_05302453_05304313	pattern recognition	C-type lectin	>ref|XP_016424779.1| C-type lectin domain family 4 member E-like [Sinocyclocheilus rhinocerous] ref|XP_016424780.1|	sp|Q9ULY5|CLC4E_HUMAN C-type lectin domain family 4 member E OS=Homo sapiens GN=CLEC4E PE=1 SV=1//3.05809e-24
CI01000049_07726983_07729245	pattern recognition	C-type lectin	>gb|AEH76770.1| C-type lectin 2 [Ctenopharyngodon idella] gb|AEH76776.1|	sp|Q02988|LECA_PLEWA Lectin OS=Pleurodeles waltl GN=LEC PE=1 SV=1//2.50953e-24
CI01000059_00311235_00321078	pattern recognition	FBXW	>ref|XP_016336091.1| F-box/WD repeat-containing protein 5 [Sinocyclocheilus anshuiensis]	sp|Q969U6|FBXW5_HUMAN F-box/WD repeat-containing protein 5 OS=Homo sapiens GN=FBXW5 PE=1 SV=1//0
CI01000221_00456980_00467949	pattern recognition	FBXW	>ref|XP_016131839.1| F-box/WD repeat-containing protein 11 [Sinocyclocheilus grahami]	sp|Q5SRY7|FBW1B_MOUSE F-box/WD repeat-containing protein 11 OS=Mus musculus GN=Fbxw11 PE=1 SV=1//0
CI01000012_10322141_10348992	pattern recognition	FBXW	>ref|XP_016378187.1| F-box/WD repeat-containing protein 4-like isoform X1 [Sinocyclocheilus rhinocerous]	sp|P57775|FBXW4_HUMAN F-box/WD repeat-containing protein 4 OS=Homo sapiens GN=FBXW4 PE=2 SV=1//6.50588e-160
CI01000304_09325707_09339195	pattern recognition	FBXW	>ref|XP_005155351.1| F-box and WD repeat domain containing 11b isoform X1 [Danio rerio]	sp|Q9UKB1|FBW1B_HUMAN F-box/WD repeat-containing protein 11 OS=Homo sapiens GN=FBXW11 PE=1 SV=1//6.17589e-08
CI01000056_00601216_00610322	pattern recognition	FBXW	>ref|XP_016147606.1| F-box-like/WD repeat-containing protein TBL1XR1 [Sinocyclocheilus grahami] ref|XP_016147607.1|	sp|Q8BHJ5|TBL1R_MOUSE F-box-like/WD repeat-containing protein TBL1XR1 OS=Mus musculus GN=Tbl1xr1 PE=1 SV=1//0
CI01000150_00273705_00281464	pattern recognition	FBXW	>ref|XP_016094183.1| F-box/WD repeat-containing protein 12 [Sinocyclocheilus grahami]	sp|Q6X9E4|FBW12_HUMAN F-box/WD repeat-containing protein 12 OS=Homo sapiens GN=FBXW12 PE=2 SV=2//9.83461e-27
CI01000304_06489010_06490993	pattern recognition	Fish-egg lectin	>gb|KTG43673.1| hypothetical protein cypCar_00031365 [Cyprinus carpio]	sp|P68512|FEL_CYPCA Fish-egg lectin OS=Cyprinus carpio PE=1 SV=1//1.78718e-127
CI01000012_05143891_05154080	pattern recognition	galectin	>ref|XP_016403382.1| galectin-3-like [Sinocyclocheilus rhinocerous] ref|XP_016403388.1|	sp|P47953|LEG3_CRILO Galectin-3 OS=Cricetulus longicaudatus GN=LGALS3 PE=2 SV=2//8.89998e-39
CI01000022_00632797_00636869	pattern recognition	galectin	>ref|XP_017211942.1| galectin-1 isoform X1 [Danio rerio]	sp|P08520|LEG_ELEEL Beta-galactoside-binding lectin OS=Electrophorus electricus PE=1 SV=1//2.3748e-34
CI01000373_00198797_00211235	pattern recognition	galectin	>ref|XP_016115630.1| galectin-9-like isoform X1 [Sinocyclocheilus grahami] ref|XP_016115631.1|	sp|P38552|LEG4_RAT Galectin-4 OS=Rattus norvegicus GN=Lgals4 PE=1 SV=1//1.96732e-18
CI01000358_00458949_00461373	pattern recognition	galectin	>ref|XP_016116349.1| galectin-9-like isoform X2 [Sinocyclocheilus grahami]	sp|Q29058|LEG4_PIG Galectin-4 OS=Sus scrofa GN=LGALS4 PE=2 SV=1//9.26894e-13
CI01000069_01661474_01662461	pattern recognition	galectin	>gb|KTF88077.1| hypothetical protein cypCar_00003263 [Cyprinus carpio]	sp|P08520|LEG_ELEEL Beta-galactoside-binding lectin OS=Electrophorus electricus PE=1 SV=1//1.68956e-36
CI01000311_00349573_00358751	pattern recognition	galectin	>ref|XP_016365615.1| galectin-8-like [Sinocyclocheilus rhinocerous]	sp|O00214|LEG8_HUMAN Galectin-8 OS=Homo sapiens GN=LGALS8 PE=1 SV=4//4.04755e-94
CI01000093_01042275_01068202	pattern recognition	galectin	>ref|XP_016320654.1| galectin-9-like [Sinocyclocheilus anshuiensis]	sp|P38552|LEG4_RAT Galectin-4 OS=Rattus norvegicus GN=Lgals4 PE=1 SV=1//4.24156e-06
CI01000310_04179073_04180084	pattern recognition	galectin	>gb|KTF88189.1| hypothetical protein cypCar_00008360 [Cyprinus carpio]	sp|P17931|LEG3_HUMAN Galectin-3 OS=Homo sapiens GN=LGALS3 PE=1 SV=5//4.40028e-33
CI01000324_00271546_00278453	pattern recognition	galectin	>ref|XP_016418090.1| galectin-8-like isoform X3 [Sinocyclocheilus rhinocerous]	sp|O00214|LEG8_HUMAN Galectin-8 OS=Homo sapiens GN=LGALS8 PE=1 SV=4//1.21086e-105
CI01000040_04503393_04506409	pattern recognition	HMG	>ref|NP_001017769.1| high mobility group protein B3 [Danio rerio] gb|AAH93186.1|	sp|Q32L31|HMGB3_BOVIN High mobility group protein B3 OS=Bos taurus GN=HMGB3 PE=2 SV=2//9.65862e-68
CI01000095_00183587_00185442	pattern recognition	HMG	>ref|XP_016334451.1| high mobility group protein B1-like [Sinocyclocheilus anshuiensis] ref|XP_016334455.1|	sp|P63159|HMGB1_RAT High mobility group protein B1 OS=Rattus norvegicus GN=Hmgb1 PE=1 SV=2//1.76646e-80
CI01000222_00631228_00636853	pattern recognition	HMG	>ref|XP_009292359.1| HMG domain-containing protein 3 isoform X2 [Danio rerio] ref|XP_009292360.1|	-//-
CI01000023_00402401_00409119	pattern recognition	HMG	>ref|XP_016326861.1| HMG box-containing protein 4-like isoform X1 [Sinocyclocheilus anshuiensis]	sp|Q6WKW9|HMGX4_XENLA HMG box-containing protein 4 OS=Xenopus laevis GN=hmgxb4 PE=1 SV=1//3.1957e-10
CI01000221_00117232_00132077	pattern recognition	HMG	>ref|XP_016417014.1| HMG domain-containing protein 3 [Sinocyclocheilus rhinocerous]	sp|Q12766|HMGX3_HUMAN HMG domain-containing protein 3 OS=Homo sapiens GN=HMGXB3 PE=2 SV=2//2.26758e-52
CI01000004_06677179_06740196	pattern recognition	HMG	>ref|XP_016386533.1| thymocyte selection-associated high mobility group box protein TOX-like isoform X2 [Sinocyclocheilus rhinocerous]	sp|O94900|TOX_HUMAN Thymocyte selection-associated high mobility group box protein TOX OS=Homo sapiens GN=TOX PE=2 SV=3//1.40707e-08
CI01000304_13541959_13564807	pattern recognition	HMG	>ref|XP_016413887.1| HMG box transcription factor BBX-like isoform X1 [Sinocyclocheilus rhinocerous] ref|XP_016413888.1|	sp|Q8WY36|BBX_HUMAN HMG box transcription factor BBX OS=Homo sapiens GN=BBX PE=1 SV=1//8.65136e-23
CI01000139_00764181_00769440	pattern recognition	HMG	>gb|KTF72004.1| hypothetical protein cypCar_00025738, partial [Cyprinus carpio]	sp|Q9NP66|HM20A_HUMAN High mobility group protein 20A OS=Homo sapiens GN=HMG20A PE=1 SV=1//7.7903e-157
CI01000049_05514862_05516656	pattern recognition	HMG	>gb|AFR33805.1| high-mobility group box 2a, partial [Ctenopharyngodon idella]	sp|P26584|HMGB2_CHICK High mobility group protein B2 OS=Gallus gallus GN=HMGB2 PE=2 SV=2//8.65328e-69
CI01000023_00409572_00409825	pattern recognition	HMG	>ref|XP_016109833.1| HMG box-containing protein 4-like isoform X2 [Sinocyclocheilus grahami] ref|XP_016109834.1|	sp|Q9UGU5|HMGX4_HUMAN HMG domain-containing protein 4 OS=Homo sapiens GN=HMGXB4 PE=1 SV=2//1.89154e-17
CI01000127_01764767_01770711	pattern recognition	HMG	>gb|KTG33108.1| hypothetical protein cypCar_00017874, partial [Cyprinus carpio]	sp|O60381|HBP1_HUMAN HMG box-containing protein 1 OS=Homo sapiens GN=HBP1 PE=1 SV=2//4.78071e-172
CI01000304_17584110_17585466	pattern recognition	HMG	>gb|AAH45917.1| High-mobility group box 1 [Danio rerio] gb|AAI65307.1|	sp|P07746|HMGT_ONCMY High mobility group-T protein OS=Oncorhynchus mykiss PE=2 SV=2//2.13558e-88
CI01000340_18185156_18206837	pattern recognition	HMG	>ref|XP_017560724.1| TOX high mobility group box family member 2 isoform X3 [Pygocentrus nattereri]	sp|Q76IQ7|TOX2_RAT TOX high mobility group box family member 2 OS=Rattus norvegicus GN=Tox2 PE=2 SV=1//1.88933e-25
CI01000004_15956601_15962195	pattern recognition	HMG	>ref|XP_016096971.1| TOX high mobility group box family member 4-A-like [Sinocyclocheilus grahami] ref|XP_016096980.1|	sp|Q6IRR0|TOX4B_XENLA TOX high mobility group box family member 4-B OS=Xenopus laevis GN=tox4-b PE=2 SV=1//8.39629e-16
CI01000562_00013802_00019495	pattern recognition	HMG	>ref|XP_017539474.1| TOX high mobility group box family member 4 isoform X3 [Pygocentrus nattereri]	sp|Q99PM1|TOX4_RAT TOX high mobility group box family member 4 OS=Rattus norvegicus GN=Tox4 PE=2 SV=1//3.00083e-09
CI01000129_01540888_01544378	pattern recognition	HMG	>ref|NP_001004674.1| high mobility group box 2b [Danio rerio] gb|AAH81415.1|	sp|P26584|HMGB2_CHICK High mobility group protein B2 OS=Gallus gallus GN=HMGB2 PE=2 SV=2//4.46741e-86
CI01000116_00302998_00308114	pattern recognition	intelectin	>gb|AAY43356.2| intelectin [Ctenopharyngodon idella]	sp|P0DMV4|ITLN_ONCMY Intelectin OS=Oncorhynchus mykiss GN=itln PE=1 SV=1//1.72886e-116
CI01000179_00046959_00049953	pattern recognition	intelectin	>ref|XP_016408357.1| intelectin-like [Sinocyclocheilus rhinocerous]	sp|P0DMV4|ITLN_ONCMY Intelectin OS=Oncorhynchus mykiss GN=itln PE=1 SV=1//1.8949e-102
CI01000300_09396593_09479514	pattern recognition	LPS-anchor protein	>ref|XP_016415350.1| lipopolysaccharide-responsive and beige-like anchor protein [Sinocyclocheilus rhinocerous]	sp|P50851|LRBA_HUMAN Lipopolysaccharide-responsive and beige-like anchor protein OS=Homo sapiens GN=LRBA PE=1 SV=4//0
CI01000046_02031809_02034289	pattern recognition	LPS-anchor protein	>gb|ACT68335.1| lipopolysaccharide-induced TNF factor [Ctenopharyngodon idella]	sp|Q6GMG8|LITAF_DANRE Lipopolysaccharide-induced tumor necrosis factor-alpha factor homolog OS=Danio rerio GN=litaf PE=2 SV=1//7.25413e-50
CI01000300_09489606_09526752	pattern recognition	LPS-anchor protein	>ref|XP_016145038.1| lipopolysaccharide-responsive and beige-like anchor protein isoform X6 [Sinocyclocheilus grahami]	sp|Q9ESE1|LRBA_MOUSE Lipopolysaccharide-responsive and beige-like anchor protein OS=Mus musculus GN=Lrba PE=1 SV=1//2.12681e-80
CI01000300_09573524_09575634	pattern recognition	LPS-anchor protein	>gb|KTG43709.1| hypothetical protein cypCar_00016201, partial [Cyprinus carpio]	sp|P50851|LRBA_HUMAN Lipopolysaccharide-responsive and beige-like anchor protein OS=Homo sapiens GN=LRBA PE=1 SV=4//2.19506e-60
CI01000360_00732225_00740320	pattern recognition	LRR-containing proteins	>ref|XP_016328789.1| leucine-rich repeat-containing protein 74A-like [Sinocyclocheilus anshuiensis]	sp|A0JPI9|LR74A_RAT Leucine-rich repeat-containing protein 74A OS=Rattus norvegicus GN=Lrrc74a PE=2 SV=1//3.92204e-123
CI01000005_05839780_05888414	pattern recognition	LRR-containing proteins	>ref|XP_016310828.1| leucine-rich repeat-containing protein 1-like isoform X1 [Sinocyclocheilus anshuiensis]	sp|Q9BTT6|LRRC1_HUMAN Leucine-rich repeat-containing protein 1 OS=Homo sapiens GN=LRRC1 PE=1 SV=1//0
CI01000311_01152049_01162135	pattern recognition	LRR-containing proteins	>ref|XP_016114588.1| leucine-rich repeat and fibronectin type-III domain-containing protein 5-like [Sinocyclocheilus grahami]	sp|D4A1J9|LRFN5_RAT Leucine-rich repeat and fibronectin type-III domain-containing protein 5 OS=Rattus norvegicus GN=Lrfn5 PE=1 SV=1//0
CI01000060_00011973_00013031	pattern recognition	LRR-containing proteins	>gb|KTF92936.1| hypothetical protein cypCar_00033645 [Cyprinus carpio]	sp|Q96L50|LLR1_HUMAN Leucine-rich repeat protein 1 OS=Homo sapiens GN=LRR1 PE=1 SV=2//2.98051e-109
CI01180000_07691853_07694359	pattern recognition	LRR-containing proteins	>ref|XP_016330159.1| leucine-rich repeat flightless-interacting protein 2-like isoform X8 [Sinocyclocheilus anshuiensis]	sp|Q2T9W6|LRRF2_BOVIN Leucine-rich repeat flightless-interacting protein 2 OS=Bos taurus GN=LRRFIP2 PE=2 SV=1//1.29231e-06
CI01000051_04796878_04799272	pattern recognition	LRR-containing proteins	>emb|CDQ59944.1| unnamed protein product [Oncorhynchus mykiss]	sp|O43155|FLRT2_HUMAN Leucine-rich repeat transmembrane protein FLRT2 OS=Homo sapiens GN=FLRT2 PE=1 SV=1//2.15898e-69
CI01000203_00249681_00252010	pattern recognition	LRR-containing proteins	>gb|AAW71996.1| glycoprotein A repetitions predominant precursor [Ctenopharyngodon idella]	sp|Q14392|LRC32_HUMAN Leucine-rich repeat-containing protein 32 OS=Homo sapiens GN=LRRC32 PE=1 SV=1//5.99625e-114
CI01000346_01477499_01493740	pattern recognition	LRR-containing proteins	>ref|XP_016430991.1| leucine-rich repeat and calponin homology domain-containing protein 4 isoform X1 [Sinocyclocheilus rhinocerous]	sp|Q921G6|LRCH4_MOUSE Leucine-rich repeat and calponin homology domain-containing protein 4 OS=Mus musculus GN=Lrch4 PE=2 SV=1//1.24035e-28
CI01000311_00559186_00561416	pattern recognition	LRR-containing proteins	>gb|KTG44835.1| hypothetical protein cypCar_00023541 [Cyprinus carpio]	sp|Q6DHL5|LRC57_DANRE Leucine-rich repeat-containing protein 57 OS=Danio rerio GN=lrrc57 PE=2 SV=1//1.74181e-121
CI01000010_00357915_00361980	pattern recognition	LRR-containing proteins	>ref|XP_016397663.1| leucine-rich repeat-containing protein 47-like [Sinocyclocheilus rhinocerous]	sp|Q8N1G4|LRC47_HUMAN Leucine-rich repeat-containing protein 47 OS=Homo sapiens GN=LRRC47 PE=1 SV=1//2.5521e-152
CI01000000_18651815_18661568	pattern recognition	LRR-containing proteins	>ref|XP_009289326.1| F-box/LRR-repeat protein 3 isoform X2 [Danio rerio]	sp|Q8C4V4|FBXL3_MOUSE F-box/LRR-repeat protein 3 OS=Mus musculus GN=Fbxl3 PE=1 SV=1//0
CI01000105_02562785_02574086	pattern recognition	LRR-containing proteins	>gb|KTG36784.1| hypothetical protein cypCar_00008913 [Cyprinus carpio]	sp|Q3TX51|LRC28_MOUSE Leucine-rich repeat-containing protein 28 OS=Mus musculus GN=Lrrc28 PE=2 SV=1//4.90347e-122
CI01000068_00847176_00865067	pattern recognition	LRR-containing proteins	>ref|XP_016370272.1| leucine-rich repeats and immunoglobulin-like domains protein 3 isoform X1 [Sinocyclocheilus rhinocerous]	sp|Q6UXM1|LRIG3_HUMAN Leucine-rich repeats and immunoglobulin-like domains protein 3 OS=Homo sapiens GN=LRIG3 PE=2 SV=1//0
CI01000129_01393017_01393506	pattern recognition	LRR-containing proteins	>gb|EPY73247.1| F-box/LRR-repeat protein 5 isoform 3 [Camelus ferus]	sp|A2VE78|FBXL5_BOVIN F-box/LRR-repeat protein 5 OS=Bos taurus GN=FBXL5 PE=2 SV=1//1.28287e-07
CI01000034_05843208_05844043	pattern recognition	LRR-containing proteins	>ref|XP_016427112.1| leucine-rich repeat-containing protein 3B-like [Sinocyclocheilus rhinocerous]	sp|A6H789|LRC3B_BOVIN Leucine-rich repeat-containing protein 3B OS=Bos taurus GN=LRRC3B PE=2 SV=1//1.49364e-61
CI01000080_04371959_04376923	pattern recognition	LRR-containing proteins	>ref|XP_016309932.1| F-box/LRR-repeat protein 3-like [Sinocyclocheilus anshuiensis]	sp|Q9UKT7|FBXL3_HUMAN F-box/LRR-repeat protein 3 OS=Homo sapiens GN=FBXL3 PE=1 SV=1//0
CI01000340_04074777_04081250	pattern recognition	LRR-containing proteins	>ref|XP_016369127.1| leucine-rich repeat-containing protein 40 [Sinocyclocheilus rhinocerous]	sp|Q7SXW3|LRC40_DANRE Leucine-rich repeat-containing protein 40 OS=Danio rerio GN=lrrc40 PE=2 SV=1//0
CI01000098_00652733_00677992	pattern recognition	LRR-containing proteins	>ref|XP_016308098.1| PH domain leucine-rich repeat-containing protein phosphatase 1, partial [Sinocyclocheilus anshuiensis]	sp|O60346|PHLP1_HUMAN PH domain leucine-rich repeat-containing protein phosphatase 1 OS=Homo sapiens GN=PHLPP1 PE=1 SV=3//1.42481e-30
CI01015217_00000282_00000868	pattern recognition	LRR-containing proteins	>gb|KTG04244.1| hypothetical protein cypCar_00002016 [Cyprinus carpio]	sp|Q8N531|FBXL6_HUMAN F-box/LRR-repeat protein 6 OS=Homo sapiens GN=FBXL6 PE=2 SV=1//1.38186e-25
CI01000055_02735304_02738366	pattern recognition	LRR-containing proteins	>ref|XP_016427810.1| leucine-rich repeat-containing protein 59 [Sinocyclocheilus rhinocerous] ref|XP_016427811.1|	sp|Q6NWG1|LRC59_DANRE Leucine-rich repeat-containing protein 59 OS=Danio rerio GN=lrrc59 PE=2 SV=1//2.71531e-23
CI01000340_13466556_13478823	pattern recognition	LRR-containing proteins	>ref|XP_016367819.1| leucine-rich repeats and immunoglobulin-like domains protein 2 [Sinocyclocheilus rhinocerous]	sp|O94898|LRIG2_HUMAN Leucine-rich repeats and immunoglobulin-like domains protein 2 OS=Homo sapiens GN=LRIG2 PE=2 SV=3//0
CI01059759_00000848_00004333	pattern recognition	LRR-containing proteins	>ref|XP_016407698.1| leucine-rich repeat-containing protein 49 [Sinocyclocheilus rhinocerous]	sp|Q8IUZ0|LRC49_HUMAN Leucine-rich repeat-containing protein 49 OS=Homo sapiens GN=LRRC49 PE=2 SV=2//1.37888e-21
CI01000119_01289193_01294766	pattern recognition	LRR-containing proteins	>ref|XP_016107486.1| leucine-rich repeat-containing protein 58-like isoform X1 [Sinocyclocheilus grahami] ref|XP_016107487.1|	sp|Q32NT4|LRC58_XENLA Leucine-rich repeat-containing protein 58 OS=Xenopus laevis GN=lrrc58 PE=2 SV=1//2.28164e-63
CI01000158_00540221_00575509	pattern recognition	LRR-containing proteins	>ref|XP_016431951.1| leucine-rich repeat-containing protein 75B-like [Sinocyclocheilus rhinocerous]	sp|Q8NAA5|LR75A_HUMAN Leucine-rich repeat-containing protein 75A OS=Homo sapiens GN=LRRC75A PE=2 SV=2//2.78861e-78
CI01000321_02515869_02522379	pattern recognition	LRR-containing proteins	>ref|XP_016136881.1| F-box/LRR-repeat protein 6-like isoform X1 [Sinocyclocheilus grahami] ref|XP_016136882.1|	sp|Q8N531|FBXL6_HUMAN F-box/LRR-repeat protein 6 OS=Homo sapiens GN=FBXL6 PE=2 SV=1//7.57044e-41
CI01000027_09668229_09671091	pattern recognition	LRR-containing proteins	>gb|KTF83797.1| hypothetical protein cypCar_00033057 [Cyprinus carpio]	sp|Q8BH70|FBXL4_MOUSE F-box/LRR-repeat protein 4 OS=Mus musculus GN=Fbxl4 PE=2 SV=1//2.21428e-56
CI01000054_12321079_12339203	pattern recognition	LRR-containing proteins	>ref|XP_016402897.1| leucine-rich repeat and calponin homology domain-containing protein 3-like [Sinocyclocheilus rhinocerous]	sp|Q96II8|LRCH3_HUMAN Leucine-rich repeat and calponin homology domain-containing protein 3 OS=Homo sapiens GN=LRCH3 PE=1 SV=2//1.73903e-143
CI01000047_06276613_06289736	pattern recognition	LRR-containing proteins	>gb|KTF82957.1| hypothetical protein cypCar_00044538 [Cyprinus carpio]	sp|Q5ZI11|LRC45_CHICK Leucine-rich repeat-containing protein 45 OS=Gallus gallus GN=LRRC45 PE=2 SV=1//0
CI01000026_06503812_06560355	pattern recognition	LRR-containing proteins	>ref|XP_016408321.1| leucine-rich repeat-containing G-protein coupled receptor 4 isoform X1 [Sinocyclocheilus rhinocerous]	sp|E7FE13|LGR4_DANRE Leucine-rich repeat-containing G-protein coupled receptor 4 OS=Danio rerio GN=lgr4 PE=2 SV=1//0
CI01180000_06060886_06073483	pattern recognition	LRR-containing proteins	>ref|XP_016329361.1| leucine-rich repeat-containing protein C10orf11 homolog isoform X2 [Sinocyclocheilus anshuiensis]	sp|Q9D9B4|CJ011_MOUSE Leucine-rich repeat-containing protein C10orf11 homolog OS=Mus musculus PE=2 SV=1//6.99105e-46
CI01000319_04455344_04466129	pattern recognition	LRR-containing proteins	>ref|XP_016313041.1| F-box/LRR-repeat protein 20 [Sinocyclocheilus anshuiensis] ref|XP_016419398.1|	sp|Q9CZV8|FXL20_MOUSE F-box/LRR-repeat protein 20 OS=Mus musculus GN=Fbxl20 PE=1 SV=3//0
CI01052153_00000082_00000528	pattern recognition	LRR-containing proteins	>ref|XP_016386629.1| leucine-rich repeat-containing protein 15-like [Sinocyclocheilus rhinocerous]	-//-
CI01000012_06993214_06995298	pattern recognition	LRR-containing proteins	>gb|KTF77272.1| hypothetical protein cypCar_00042077 [Cyprinus carpio]	sp|Q9NZU0|FLRT3_HUMAN Leucine-rich repeat transmembrane protein FLRT3 OS=Homo sapiens GN=FLRT3 PE=1 SV=1//0
CI01000300_00466979_00471945	pattern recognition	LRR-containing proteins	>ref|XP_016390134.1| F-box/LRR-repeat protein 18 isoform X1 [Sinocyclocheilus rhinocerous] ref|XP_016390135.1|	sp|Q96ME1|FXL18_HUMAN F-box/LRR-repeat protein 18 OS=Homo sapiens GN=FBXL18 PE=1 SV=2//1.05425e-177
CI01000019_05488385_05494744	pattern recognition	LRR-containing proteins	>ref|XP_016406173.1| leucine-rich repeat-containing protein 17-like [Sinocyclocheilus rhinocerous]	sp|Q8N6Y2|LRC17_HUMAN Leucine-rich repeat-containing protein 17 OS=Homo sapiens GN=LRRC17 PE=2 SV=1//1.53268e-127
CI01000013_02870258_02903686	pattern recognition	LRR-containing proteins	>ref|XP_016125502.1| F-actin-uncapping protein RLTPR-like isoform X5 [Sinocyclocheilus grahami]	sp|Q8ND23|LR16B_HUMAN Leucine-rich repeat-containing protein 16B OS=Homo sapiens GN=LRRC16B PE=2 SV=2//8.826e-180
CI01000030_01350908_01353719	pattern recognition	LRR-containing proteins	>ref|XP_016137742.1| leucine-rich repeat-containing protein 39-like [Sinocyclocheilus grahami]	sp|Q8BGI7|LRC39_MOUSE Leucine-rich repeat-containing protein 39 OS=Mus musculus GN=Lrrc39 PE=2 SV=1//1.81831e-129
CI01000015_06462740_06468269	pattern recognition	LRR-containing proteins	>ref|XP_016379967.1| leucine-rich repeat protein SHOC-2 [Sinocyclocheilus rhinocerous] ref|XP_016379968.1|	sp|Q1L8Y7|SHOC2_DANRE Leucine-rich repeat protein SHOC-2 OS=Danio rerio GN=shoc2 PE=2 SV=1//0
CI01000054_01518447_01529138	pattern recognition	LRR-containing proteins	>ref|XP_016352449.1| F-box/LRR-repeat protein 2-like [Sinocyclocheilus anshuiensis]	sp|Q8BH16|FBXL2_MOUSE F-box/LRR-repeat protein 2 OS=Mus musculus GN=Fbxl2 PE=1 SV=1//1.61587e-111
CI01000056_00256621_00277009	pattern recognition	LRR-containing proteins	>ref|XP_016379105.1| leucine-rich repeats and immunoglobulin-like domains protein 1 isoform X1 [Sinocyclocheilus rhinocerous]	sp|P70193|LRIG1_MOUSE Leucine-rich repeats and immunoglobulin-like domains protein 1 OS=Mus musculus GN=Lrig1 PE=2 SV=2//4.57738e-10
CI01000049_06728914_06735253	pattern recognition	LRR-containing proteins	>gb|KTF77143.1| hypothetical protein cypCar_00032833 [Cyprinus carpio]	sp|Q1EGL1|LGI2_PANTR Leucine-rich repeat LGI family member 2 OS=Pan troglodytes GN=LGI2 PE=2 SV=1//0
CI01000024_00635649_00647166	pattern recognition	LRR-containing proteins	>ref|XP_009300558.1| leucine-rich repeat flightless-interacting protein 2 isoform X12 [Danio rerio]	sp|Q2T9W6|LRRF2_BOVIN Leucine-rich repeat flightless-interacting protein 2 OS=Bos taurus GN=LRRFIP2 PE=2 SV=1//1.24417e-19
CI01000321_02508568_02513821	pattern recognition	LRR-containing proteins	>ref|XP_016136881.1| F-box/LRR-repeat protein 6-like isoform X1 [Sinocyclocheilus grahami] ref|XP_016136882.1|	sp|Q8N531|FBXL6_HUMAN F-box/LRR-repeat protein 6 OS=Homo sapiens GN=FBXL6 PE=2 SV=1//1.01921e-18
CI01000026_11705009_11707949	pattern recognition	LRR-containing proteins	>ref|XP_016386253.1| leucine-rich repeat-containing protein 14-like [Sinocyclocheilus rhinocerous]	sp|Q640Z9|LRC14_XENLA Leucine-rich repeat-containing protein 14 OS=Xenopus laevis GN=lrrc14 PE=2 SV=1//1.56313e-12
CI01000004_08947119_08949558	pattern recognition	LRR-containing proteins	>gb|KTF94909.1| hypothetical protein cypCar_00025351 [Cyprinus carpio]	sp|Q6P5J6|LRC42_DANRE Leucine-rich repeat-containing protein 42 OS=Danio rerio GN=lrrc42 PE=2 SV=1//0
CI01000127_02104870_02106881	pattern recognition	LRR-containing proteins	>ref|XP_016324411.1| leucine-rich repeat-containing protein 10B-like [Sinocyclocheilus anshuiensis]	sp|A6NIK2|LR10B_HUMAN Leucine-rich repeat-containing protein 10B OS=Homo sapiens GN=LRRC10B PE=4 SV=2//4.94244e-73
CI01000155_00100611_00106712	pattern recognition	LRR-containing proteins	>gb|KTG34303.1| hypothetical protein cypCar_00035301 [Cyprinus carpio]	sp|Q9UF56|FXL17_HUMAN F-box/LRR-repeat protein 17 OS=Homo sapiens GN=FBXL17 PE=2 SV=3//8.37683e-89
CI01000039_07723565_07724142	pattern recognition	LRR-containing proteins	>ref|XP_693173.5| leucine-rich repeat neuronal protein 4-like [Danio rerio]	sp|Q8ND94|LRN4L_HUMAN LRRN4 C-terminal-like protein OS=Homo sapiens GN=LRRN4CL PE=2 SV=1//1.35376e-06
CI01000043_02375390_02413694	pattern recognition	LRR-containing proteins	>emb|CAF99601.1| unnamed protein product, partial [Tetraodon nigroviridis]	sp|Q8BXA7|PHLP2_MOUSE PH domain leucine-rich repeat-containing protein phosphatase 2 OS=Mus musculus GN=Phlpp2 PE=1 SV=3//2.42196e-15
CI01000004_08887155_08890419	pattern recognition	LRR-containing proteins	>ref|XP_016323453.1| leucine-rich repeat-containing protein 38-like [Sinocyclocheilus anshuiensis]	sp|Q9VZZ4|PXDN_DROME Peroxidasin OS=Drosophila melanogaster GN=Pxn PE=1 SV=1//7.40427e-12
CI01000057_00485167_00494040	pattern recognition	LRR-containing proteins	>ref|XP_016335617.1| leucine-rich repeat flightless-interacting protein 2-like [Sinocyclocheilus anshuiensis]	-//-
CI01000340_19362971_19364787	pattern recognition	LRR-containing proteins	>ref|XP_016361120.1| F-box/LRR-repeat protein 3-like [Sinocyclocheilus anshuiensis]	sp|Q9UKT7|FBXL3_HUMAN F-box/LRR-repeat protein 3 OS=Homo sapiens GN=FBXL3 PE=1 SV=1//0
CI01000082_03842377_03853641	pattern recognition	LRR-containing proteins	>ref|XP_016146802.1| uncharacterized protein LOC107599662 isoform X1 [Sinocyclocheilus grahami]	sp|Q8NEE6|FXL13_HUMAN F-box/LRR-repeat protein 13 OS=Homo sapiens GN=FBXL13 PE=2 SV=3//3.31622e-07
CI01160138_00000706_00001182	pattern recognition	LRR-containing proteins	>gb|KTF73160.1| hypothetical protein cypCar_00025917 [Cyprinus carpio]	sp|Q9CZV8|FXL20_MOUSE F-box/LRR-repeat protein 20 OS=Mus musculus GN=Fbxl20 PE=1 SV=3//5.01118e-40
CI01000024_07540761_07549195	pattern recognition	LRR-containing proteins	>ref|XP_016123580.1| leucine-rich repeat-containing protein 41 isoform X2 [Sinocyclocheilus grahami]	sp|Q8K1C9|LRC41_MOUSE Leucine-rich repeat-containing protein 41 OS=Mus musculus GN=Lrrc41 PE=1 SV=3//1.5601e-09
CI01023037_00000623_00002991	pattern recognition	LRR-containing proteins	>ref|XP_016319939.1| leucine-rich repeat-containing protein 20-like isoform X2 [Sinocyclocheilus anshuiensis]	sp|Q8CI70|LRC20_MOUSE Leucine-rich repeat-containing protein 20 OS=Mus musculus GN=Lrrc20 PE=2 SV=1//3.75684e-43
CI01000223_00450585_00460263	pattern recognition	LRR-containing proteins	>ref|XP_016112736.1| F-box/LRR-repeat protein 19-like isoform X2 [Sinocyclocheilus grahami]	sp|Q6PB97|FXL19_MOUSE F-box/LRR-repeat protein 19 OS=Mus musculus GN=Fbxl19 PE=2 SV=1//2.75951e-35
CI01000129_01395043_01407820	pattern recognition	LRR-containing proteins	>ref|XP_016358703.1| F-box/LRR-repeat protein 5 [Sinocyclocheilus anshuiensis]	sp|Q2YDQ5|FBXL5_DANRE F-box/LRR-repeat protein 5 OS=Danio rerio GN=fbxl5 PE=2 SV=2//0
CI01180000_07664300_07675535	pattern recognition	LRR-containing proteins	>ref|XP_016401678.1| leucine-rich repeat flightless-interacting protein 2-like isoform X2 [Sinocyclocheilus rhinocerous]	sp|Q6GNW0|LRRF2_XENLA Leucine-rich repeat flightless-interacting protein 2 OS=Xenopus laevis GN=lrrfip2 PE=2 SV=2//0
CI01000037_04422746_04433245	pattern recognition	LRR-containing proteins	>ref|XP_016089287.1| leucine-rich repeat-containing protein 58-like [Sinocyclocheilus grahami]	sp|A4IHG1|LRC58_XENTR Leucine-rich repeat-containing protein 58 OS=Xenopus tropicalis GN=lrrc58 PE=2 SV=1//1.23903e-136
CI01000009_07500752_07541007	pattern recognition	LRR-containing proteins	>ref|XP_016148581.1| leucine-rich repeat and calponin homology domain-containing protein 1-like isoform X4 [Sinocyclocheilus grahami]	sp|Q9Y2L9|LRCH1_HUMAN Leucine-rich repeat and calponin homology domain-containing protein 1 OS=Homo sapiens GN=LRCH1 PE=1 SV=3//0
CI01000026_04396015_04397830	pattern recognition	LRR-containing proteins	>ref|XP_016409642.1| F-box/LRR-repeat protein 8-like [Sinocyclocheilus rhinocerous]	sp|Q8CIG9|FBXL8_MOUSE F-box/LRR-repeat protein 8 OS=Mus musculus GN=Fbxl8 PE=1 SV=1//2.59014e-69
CI01000009_08121789_08159923	pattern recognition	LRR-containing proteins	>ref|XP_016148593.1| leucine-rich repeat flightless-interacting protein 1-like isoform X2 [Sinocyclocheilus grahami]	sp|Q6GNW0|LRRF2_XENLA Leucine-rich repeat flightless-interacting protein 2 OS=Xenopus laevis GN=lrrfip2 PE=2 SV=2//1.34852e-45
CI01000115_00111058_00112293	pattern recognition	LRR-containing proteins	>ref|NP_958890.1| F-box/LRR-repeat protein 14 [Danio rerio] gb|AAQ97814.1|	sp|Q8N1E6|FXL14_HUMAN F-box/LRR-repeat protein 14 OS=Homo sapiens GN=FBXL14 PE=1 SV=1//0
CI01000375_00036571_00039370	pattern recognition	LRR-containing proteins	>gb|KTG32104.1| hypothetical protein cypCar_00030153 [Cyprinus carpio]	sp|Q9P2V4|LRIT1_HUMAN Leucine-rich repeat, immunoglobulin-like domain and transmembrane domain-containing protein 1 OS=Homo sapiens GN=LRIT1 PE=2 SV=1//3.27431e-175
CI01000213_00007223_00012614	pattern recognition	MMR	>ref|XP_016113159.1| macrophage mannose receptor 1-like [Sinocyclocheilus grahami]	sp|P22897|MRC1_HUMAN Macrophage mannose receptor 1 OS=Homo sapiens GN=MRC1 PE=1 SV=1//8.83825e-07
CI01000010_03204475_03207149	pattern recognition	MPEG	>ref|XP_016128590.1| macrophage-expressed gene 1 protein-like [Sinocyclocheilus grahami]	sp|Q5RBP9|MPEG1_PONAB Macrophage-expressed gene 1 protein OS=Pongo abelii GN=MPEG1 PE=2 SV=1//0
CI01000347_01324701_01327245	pattern recognition	MPEG	>ref|XP_016389442.1| macrophage-expressed gene 1 protein-like [Sinocyclocheilus rhinocerous]	sp|Q2M385|MPEG1_HUMAN Macrophage-expressed gene 1 protein OS=Homo sapiens GN=MPEG1 PE=2 SV=1//0
CI01000004_11565906_11578581	pattern recognition	MRC1	>gb|AIE15913.1| mannose receptor c type 1 [Ctenopharyngodon idella]	sp|P22897|MRC1_HUMAN Macrophage mannose receptor 1 OS=Homo sapiens GN=MRC1 PE=1 SV=1//0
CI01000095_01699194_01700598	pattern recognition	nattectin	>gb|KTF88117.1| hypothetical protein cypCar_00026293 [Cyprinus carpio]	sp|Q66S03|LECG_THANI Galactose-specific lectin nattectin OS=Thalassophryne nattereri PE=1 SV=1//4.00369e-25
CI01000004_01758554_01762415	pattern recognition	NLRC3	>ref|XP_016408061.1| NACHT, LRR and PYD domains-containing protein 3-like [Sinocyclocheilus rhinocerous] ref|XP_016408062.1|	sp|Q7RTR2|NLRC3_HUMAN Protein NLRC3 OS=Homo sapiens GN=NLRC3 PE=2 SV=2//2.18253e-73
CI01000086_02387094_02397102	pattern recognition	NOD	>gb|ACX71752.1| nucleotide-binding oligomerization domain-1 [Ctenopharyngodon idella] gb|ADB92611.1|	sp|Q9Y239|NOD1_HUMAN Nucleotide-binding oligomerization domain-containing protein 1 OS=Homo sapiens GN=NOD1 PE=1 SV=1//0
CI01000026_10014914_10019772	pattern recognition	NOD	>gb|ACX71753.1| nucleotide-binding oligomerization domain-2 [Ctenopharyngodon idella] gb|ADB92610.1|	sp|Q53B87|NOD2_PANTR Nucleotide-binding oligomerization domain-containing protein 2 OS=Pan troglodytes GN=NOD2 PE=3 SV=1//0
CI01000054_12030200_12039539	pattern recognition	NWD	>ref|XP_016139866.1| NACHT and WD repeat domain-containing protein 2-like [Sinocyclocheilus grahami]	sp|Q9ULI1|NWD2_HUMAN NACHT and WD repeat domain-containing protein 2 OS=Homo sapiens GN=NWD2 PE=2 SV=3//0
CI01000190_00960713_00973772	pattern recognition	other lectins	>gb|KTF88117.1| hypothetical protein cypCar_00026293 [Cyprinus carpio]	sp|P81018|LADD_ONCMY Ladderlectin OS=Oncorhynchus mykiss PE=1 SV=2//2.23301e-22
CI01000134_00055910_00060379	pattern recognition	other lectins	>ref|XP_016332025.1| galactose-specific lectin nattectin-like isoform X1 [Sinocyclocheilus anshuiensis] ref|XP_016332026.1|	sp|P81018|LADD_ONCMY Ladderlectin OS=Oncorhynchus mykiss PE=1 SV=2//1.02187e-31
CI01000012_05748899_05754466	pattern recognition	other lectins	>ref|NP_955464.1| endoplasmic reticulum lectin 1 precursor [Danio rerio] gb|AAH44498.1|	sp|Q8VEH8|ERLEC_MOUSE Endoplasmic reticulum lectin 1 OS=Mus musculus GN=Erlec1 PE=2 SV=1//0
CI01114902_00000059_00000984	pattern recognition	scavenger receptor	>ref|XP_016414340.1| antigen WC1.1-like [Sinocyclocheilus rhinocerous]	sp|Q2VLG6|C163A_CANFA Scavenger receptor cysteine-rich type 1 protein M130 OS=Canis familiaris GN=CD163 PE=2 SV=1//6.32168e-13
CI01000072_04796909_04805902	pattern recognition	scavenger receptor	>ref|XP_016412466.1| scavenger receptor class F member 1-like [Sinocyclocheilus rhinocerous]	sp|Q14162|SREC_HUMAN Scavenger receptor class F member 1 OS=Homo sapiens GN=SCARF1 PE=1 SV=3//1.17102e-06
CI01115317_00000152_00001169	pattern recognition	scavenger receptor	>ref|XP_017210621.1| scavenger receptor cysteine-rich type 1 protein M130 [Danio rerio]	sp|Q2VLH6|C163A_MOUSE Scavenger receptor cysteine-rich type 1 protein M130 OS=Mus musculus GN=Cd163 PE=2 SV=2//1.40552e-16
CI01114980_00000105_00000416	pattern recognition	scavenger receptor	>ref|XP_016112813.1| scavenger receptor cysteine-rich type 1 protein M130-like [Sinocyclocheilus grahami]	sp|P85521|C163A_BOVIN Scavenger receptor cysteine-rich type 1 protein M130 OS=Bos taurus GN=CD163 PE=1 SV=2//1.72722e-13
CI01000707_00001167_00002695	pattern recognition	scavenger receptor	>ref|XP_016431522.1| antigen WC1.1-like, partial [Sinocyclocheilus rhinocerous]	sp|Q2VLG6|C163A_CANFA Scavenger receptor cysteine-rich type 1 protein M130 OS=Canis familiaris GN=CD163 PE=2 SV=1//1.54076e-11
CI01043285_00000079_00001192	pattern recognition	scavenger receptor	>ref|XP_016115431.1| scavenger receptor cysteine-rich type 1 protein M130-like [Sinocyclocheilus grahami]	sp|Q2VLG6|C163A_CANFA Scavenger receptor cysteine-rich type 1 protein M130 OS=Canis familiaris GN=CD163 PE=2 SV=1//5.59843e-21
CI01000158_01886986_01905003	pattern recognition	scavenger receptor	>ref|XP_016409909.1| scavenger receptor class B member 1-like isoform X2 [Sinocyclocheilus rhinocerous]	sp|Q8SQC1|SCRB1_PIG Scavenger receptor class B member 1 OS=Sus scrofa GN=SCARB1 PE=2 SV=1//0
CI01000339_00095291_00096742	pattern recognition	selectin	>ref|XP_016409382.1| P-selectin glycoprotein ligand 1-like [Sinocyclocheilus rhinocerous]	sp|Q62170|SELPL_MOUSE P-selectin glycoprotein ligand 1 OS=Mus musculus GN=Selplg PE=1 SV=2//1.91567e-09
CI01000325_09537381_09540937	pattern recognition	selectin	>ref|XP_009293023.1| uncharacterized protein LOC558139 isoform X2 [Danio rerio]	sp|Q01102|LYAM3_MOUSE P-selectin OS=Mus musculus GN=Selp PE=1 SV=1//8.34457e-70
CI01000029_07514095_07516740	pattern recognition	TLR	>gb|AIO11757.1| toll-like receptor 5a [Ctenopharyngodon idella]	sp|Q9JLF7|TLR5_MOUSE Toll-like receptor 5 OS=Mus musculus GN=Tlr5 PE=1 SV=1//5.76922e-142
CI01000029_07503905_07506541	pattern recognition	TLR	>gb|AIO11758.1| toll-like receptor 5b [Ctenopharyngodon idella]	sp|O60602|TLR5_HUMAN Toll-like receptor 5 OS=Homo sapiens GN=TLR5 PE=1 SV=4//1.90946e-157
CI01000300_06064983_06069084	pattern recognition	TLR	>gb|ABI64155.1| toll-like receptor 3 [Ctenopharyngodon idella]	sp|Q5TJ59|TLR3_BOVIN Toll-like receptor 3 OS=Bos taurus GN=TLR3 PE=2 SV=1//0
CI01000010_08694007_08717153	T/B cell antigen activation	BCAP	>ref|XP_016323771.1| B-cell receptor-associated protein 31-like [Sinocyclocheilus anshuiensis]	sp|Q61335|BAP31_MOUSE B-cell receptor-associated protein 31 OS=Mus musculus GN=Bcap31 PE=1 SV=4//4.20839e-81
CI01000340_02936853_02939837	T/B cell antigen activation	BCL	>ref|XP_016424143.1| B-cell lymphoma 6 protein homolog isoform X2 [Sinocyclocheilus rhinocerous]	sp|Q5ZM39|BCL6_CHICK B-cell lymphoma 6 protein homolog OS=Gallus gallus GN=BCL6 PE=2 SV=1//0
CI01000190_00048926_00058391	T/B cell antigen activation	BCL	>ref|XP_016305206.1| B-cell lymphoma/leukemia 10-like isoform X1 [Sinocyclocheilus anshuiensis]	sp|Q9QYN5|BCL10_RAT B-cell lymphoma/leukemia 10 OS=Rattus norvegicus GN=Bcl10 PE=2 SV=1//6.13562e-58
CI01000012_11799629_11846842	T/B cell antigen activation	BCL	>ref|XP_016313257.1| B-cell lymphoma/leukemia 11A-like [Sinocyclocheilus anshuiensis]	sp|Q9H165|BC11A_HUMAN B-cell lymphoma/leukemia 11A OS=Homo sapiens GN=BCL11A PE=1 SV=2//0
CI01000004_01800502_01807872	T/B cell antigen activation	BCL	>ref|XP_016139141.1| B-cell lymphoma 6 protein homolog [Sinocyclocheilus grahami]	sp|P41182|BCL6_HUMAN B-cell lymphoma 6 protein OS=Homo sapiens GN=BCL6 PE=1 SV=1//2.62899e-77
CI01180000_01899807_01904737	T/B cell antigen activation	BLNK	>ref|XP_016393952.1| B-cell linker protein-like isoform X4 [Sinocyclocheilus rhinocerous]	-//-
CI01000304_13479162_13481853	T/B cell antigen activation	BTG	>ref|XP_016355948.1| protein BTG3-like [Sinocyclocheilus anshuiensis]	sp|O88677|BTG3_RAT Protein BTG3 OS=Rattus norvegicus GN=Btg3 PE=2 SV=1//1.28485e-55
CI01000186_00295882_00296578	T/B cell antigen activation	BTG	>ref|XP_016319935.1| protein BTG2-like isoform X2 [Sinocyclocheilus anshuiensis]	sp|P78543|BTG2_HUMAN Protein BTG2 OS=Homo sapiens GN=BTG2 PE=1 SV=1//2.02151e-61
CI01000030_07899071_07899829	T/B cell antigen activation	BTG	>ref|XP_016362855.1| protein BTG1-like [Sinocyclocheilus anshuiensis] ref|XP_016397883.1|	sp|Q63073|BTG1_RAT Protein BTG1 OS=Rattus norvegicus GN=Btg1 PE=2 SV=1//1.11459e-65
CI01000020_02292816_02297112	T/B cell antigen activation	BTG	>gb|ADJ95234.1| B-cell translocation protein 1 [Ctenopharyngodon idella]	sp|P34743|BTG1_CHICK Protein BTG1 OS=Gallus gallus GN=BTG1 PE=2 SV=1//1.31138e-73
CI01102147_00000133_00000684	T/B cell antigen activation	CD1a	>ref|XP_016375217.1| T-cell surface glycoprotein CD1a-like isoform X2 [Sinocyclocheilus rhinocerous]	-//-
CI01000299_00082987_00089134	T/B cell antigen activation	CD2	>ref|XP_016396732.1| T-cell surface antigen CD2-like isoform X2 [Sinocyclocheilus rhinocerous]	-//-
CI01000230_00202507_00204462	T/B cell antigen activation	CD3	>ref|XP_016327606.1| T-cell surface glycoprotein CD3 epsilon chain-like [Sinocyclocheilus anshuiensis]	sp|Q98910|CD3E_CHICK T-cell surface glycoprotein CD3 epsilon chain OS=Gallus gallus GN=CD3E PE=2 SV=1//1.67366e-14
CI01000230_00209508_00212576	T/B cell antigen activation	CD3	>ref|XP_016096612.1| T-cell surface glycoprotein CD3 delta chain-like [Sinocyclocheilus grahami]	-//-
CI01000016_05052905_05056425	T/B cell antigen activation	CD4	>gb|ANY92101.1| CD4-like protein 2 [Ctenopharyngodon idella]	sp|Q7TPD3|ROBO2_MOUSE Roundabout homolog 2 OS=Mus musculus GN=Robo2 PE=2 SV=2//4.44332e-06
CI01000355_00945940_00952037	T/B cell antigen activation	CD6	>ref|XP_016380046.1| T-cell differentiation antigen CD6-like [Sinocyclocheilus rhinocerous]	sp|P30203|CD6_HUMAN T-cell differentiation antigen CD6 OS=Homo sapiens GN=CD6 PE=1 SV=3//3.37169e-17
CI01000027_06162940_06165528	T/B cell antigen activation	CD79	>ref|XP_016301268.1| B-cell antigen receptor complex-associated protein alpha chain-like [Sinocyclocheilus anshuiensis]	sp|P40293|CD79A_BOVIN B-cell antigen receptor complex-associated protein alpha chain OS=Bos taurus GN=CD79A PE=2 SV=1//9.81894e-20
CI01000066_01709877_01712786	T/B cell antigen activation	CD9	>ref|NP_998593.1| CD9 antigen [Danio rerio] gb|AAH49036.1|	sp|P40239|CD9_FELCA CD9 antigen OS=Felis catus GN=CD9 PE=2 SV=2//2.47737e-16
CI01000215_00044551_00056641	T/B cell antigen activation	CD9	>ref|XP_016422831.1| CD9 antigen-like [Sinocyclocheilus rhinocerous]	sp|P40240|CD9_MOUSE CD9 antigen OS=Mus musculus GN=Cd9 PE=1 SV=2//1.30736e-16
CI01000013_11573209_11581594	T/B cell antigen activation	CD9	>ref|XP_016099069.1| CD9 antigen-like [Sinocyclocheilus grahami]	sp|P40241|CD9_RAT CD9 antigen OS=Rattus norvegicus GN=Cd9 PE=1 SV=2//2.77565e-71
CI01072362_00000096_00000637	T/B cell antigen activation	CD9	>ref|XP_016422831.1| CD9 antigen-like [Sinocyclocheilus rhinocerous]	sp|P40240|CD9_MOUSE CD9 antigen OS=Mus musculus GN=Cd9 PE=1 SV=2//6.35799e-09
CI01000066_01713419_01715550	T/B cell antigen activation	CD9	>ref|XP_016303127.1| CD9 antigen-like isoform X2 [Sinocyclocheilus anshuiensis]	sp|P30932|CD9_BOVIN CD9 antigen OS=Bos taurus GN=CD9 PE=2 SV=2//1.64451e-29
CI01000113_01589305_01600983	T/B cell antigen activation	CD97	>ref|XP_016131418.1| CD97 antigen-like isoform X1 [Sinocyclocheilus grahami]	sp|P48960|CD97_HUMAN CD97 antigen OS=Homo sapiens GN=CD97 PE=1 SV=4//2.87602e-07
CI01000055_06677321_06690010	T/B cell antigen activation	CSK	>ref|NP_001071067.1| tyrosine-protein kinase CSK [Danio rerio] gb|AAI25944.1|	sp|P41240|CSK_HUMAN Tyrosine-protein kinase CSK OS=Homo sapiens GN=CSK PE=1 SV=1//0
CI01000166_00089339_00094803	T/B cell antigen activation	CSK	>ref|XP_016311442.1| tyrosine-protein kinase CSK [Sinocyclocheilus anshuiensis] ref|XP_016311449.1|	sp|P41240|CSK_HUMAN Tyrosine-protein kinase CSK OS=Homo sapiens GN=CSK PE=1 SV=1//0
CI01000306_00588975_00600403	T/B cell antigen activation	FCR	>ref|XP_016105152.1| platelet endothelial cell adhesion molecule-like isoform X2 [Sinocyclocheilus grahami]	sp|Q96RD9|FCRL5_HUMAN Fc receptor-like protein 5 OS=Homo sapiens GN=FCRL5 PE=1 SV=3//8.27637e-06
CI01000344_00954563_00959583	T/B cell antigen activation	FCR	>ref|XP_016097582.1| high affinity immunoglobulin epsilon receptor subunit gamma-like isoform X2 [Sinocyclocheilus grahami]	sp|P20411|FCERG_RAT High affinity immunoglobulin epsilon receptor subunit gamma OS=Rattus norvegicus GN=Fcer1g PE=1 SV=1//6.02048e-12
CI01000009_09853929_09854476	T/B cell antigen activation	HDAC(1-8,10,11)	>ref|XP_016143888.1| histone deacetylase complex subunit SAP18 [Sinocyclocheilus grahami] ref|XP_016143890.1|	sp|Q3T022|SAP18_BOVIN Histone deacetylase complex subunit SAP18 OS=Bos taurus GN=SAP18 PE=2 SV=1//9.76772e-83
CI01000009_14476688_14573629	T/B cell antigen activation	HDAC(1-8,10,11)	>ref|XP_016100329.1| histone deacetylase 4-like [Sinocyclocheilus grahami]	sp|P83038|HDAC4_CHICK Histone deacetylase 4 OS=Gallus gallus GN=HDAC4 PE=2 SV=1//7.06278e-18
CI01000306_04077126_04078242	T/B cell antigen activation	HDAC(1-8,10,11)	>ref|XP_016337794.1| histone deacetylase 11-like isoform X1 [Sinocyclocheilus anshuiensis]	sp|Q91WA3|HDA11_MOUSE Histone deacetylase 11 OS=Mus musculus GN=Hdac11 PE=1 SV=1//7.63248e-46
CI01000196_00187948_00212382	T/B cell antigen activation	HDAC(1-8,10,11)	>ref|XP_016423904.1| histone deacetylase 7-like isoform X2 [Sinocyclocheilus rhinocerous]	sp|Q8WUI4|HDAC7_HUMAN Histone deacetylase 7 OS=Homo sapiens GN=HDAC7 PE=1 SV=2//0
CI01000071_03274813_03281480	T/B cell antigen activation	HDAC(1-8,10,11)	>ref|XP_005165121.1| sin3 histone deacetylase corepressor complex component SDS3 isoform X1 [Danio rerio] emb|CAX14305.1|	sp|Q5RBB8|SDS3_PONAB Sin3 histone deacetylase corepressor complex component SDS3 OS=Pongo abelii GN=SUDS3 PE=2 SV=1//1.33302e-63
CI01000034_02182977_02213069	T/B cell antigen activation	HDAC(1-8,10,11)	>ref|XP_009297659.1| histone deacetylase 5 isoform X4 [Danio rerio]	sp|Q9Z2V6|HDAC5_MOUSE Histone deacetylase 5 OS=Mus musculus GN=Hdac5 PE=1 SV=2//0
CI01000340_19512374_19526344	T/B cell antigen activation	HDAC(1-8,10,11)	>ref|XP_016420017.1| histone deacetylase 4-like [Sinocyclocheilus rhinocerous]	sp|P83038|HDAC4_CHICK Histone deacetylase 4 OS=Gallus gallus GN=HDAC4 PE=2 SV=1//0
CI01000054_08710955_08718087	T/B cell antigen activation	HDAC(1-8,10,11)	>ref|XP_005159649.1| histone deacetylase 1 isoform X1 [Danio rerio]	sp|O42227|HDA1B_XENLA Probable histone deacetylase 1-B OS=Xenopus laevis GN=hdac1-b PE=1 SV=1//0
CI01000340_08780601_08789689	T/B cell antigen activation	HDAC(1-8,10,11)	>ref|XP_016371411.1| histone deacetylase 7-like [Sinocyclocheilus rhinocerous]	sp|Q99P99|HDAC4_RAT Histone deacetylase 4 OS=Rattus norvegicus GN=Hdac4 PE=1 SV=2//2.88227e-147
CI01000004_06252342_06268652	T/B cell antigen activation	HDAC(1-8,10,11)	>ref|XP_016105346.1| histone deacetylase complex subunit SAP130 [Sinocyclocheilus grahami]	sp|Q9H0E3|SP130_HUMAN Histone deacetylase complex subunit SAP130 OS=Homo sapiens GN=SAP130 PE=1 SV=1//0
CI01000340_02846209_02868305	T/B cell antigen activation	HDAC(1-8,10,11)	>ref|XP_016135041.1| histone deacetylase complex subunit SAP130-like isoform X1 [Sinocyclocheilus grahami]	sp|Q9H0E3|SP130_HUMAN Histone deacetylase complex subunit SAP130 OS=Homo sapiens GN=SAP130 PE=1 SV=1//0
CI01000010_09446479_09460274	T/B cell antigen activation	HDAC(1-8,10,11)	>ref|XP_016127120.1| histone deacetylase 6-like isoform X1 [Sinocyclocheilus grahami] ref|XP_016127121.1|	sp|Q9Z2V5|HDAC6_MOUSE Histone deacetylase 6 OS=Mus musculus GN=Hdac6 PE=1 SV=3//0
CI01000032_02325243_02339665	T/B cell antigen activation	HDAC(1-8,10,11)	>ref|XP_017568878.1| histone deacetylase 3 isoform X1 [Pygocentrus nattereri]	sp|Q803C3|HDAC3_DANRE Histone deacetylase 3 OS=Danio rerio GN=hdac3 PE=2 SV=1//0
CI01000184_00559534_00572087	T/B cell antigen activation	HDAC(1-8,10,11)	>ref|XP_016413246.1| histone deacetylase 10 isoform X2 [Sinocyclocheilus rhinocerous]	sp|Q969S8|HDA10_HUMAN Histone deacetylase 10 OS=Homo sapiens GN=HDAC10 PE=1 SV=1//7.55382e-08
CI01000016_07845474_07849395	T/B cell antigen activation	HDAC(1-8,10,11)	>gb|KTG47303.1| hypothetical protein cypCar_00042972, partial [Cyprinus carpio]	sp|Q6PBI4|HDA9B_DANRE Histone deacetylase 9-B OS=Danio rerio GN=hdac9b PE=2 SV=1//5.74461e-87
CI01000306_04050451_04054257	T/B cell antigen activation	HDAC(1-8,10,11)	>gb|KTF94818.1| hypothetical protein cypCar_00004090 [Cyprinus carpio]	sp|Q91WA3|HDA11_MOUSE Histone deacetylase 11 OS=Mus musculus GN=Hdac11 PE=1 SV=1//1.49796e-61
CI01180000_07403482_07412752	T/B cell antigen activation	HELLS	>gb|KTG04276.1| hypothetical protein cypCar_00039843 [Cyprinus carpio]	sp|Q9NRZ9|HELLS_HUMAN Lymphoid-specific helicase OS=Homo sapiens GN=HELLS PE=1 SV=1//0
CI01000039_07128589_07132310	T/B cell antigen activation	Ig binding proteins	>ref|XP_016415993.1| immunoglobulin-binding protein 1-like isoform X3 [Sinocyclocheilus rhinocerous]	sp|P78318|IGBP1_HUMAN Immunoglobulin-binding protein 1 OS=Homo sapiens GN=IGBP1 PE=1 SV=1//1.77262e-93
CI01143725_00000256_00000572	T/B cell antigen activation	Ig light chain	>dbj|BAB90987.1| immunoglobulin light chain, partial [Cyprinus carpio]	sp|P01845|LAC3_MOUSE Ig lambda-3 chain C region OS=Mus musculus GN=Iglc3 PE=1 SV=1//2.76438e-11
CI01141617_00001405_00001611	T/B cell antigen activation	Ig light chain	>dbj|BAB90987.1| immunoglobulin light chain, partial [Cyprinus carpio]	sp|P01845|LAC3_MOUSE Ig lambda-3 chain C region OS=Mus musculus GN=Iglc3 PE=1 SV=1//1.22702e-08
CI01070825_00000059_00000375	T/B cell antigen activation	Ig light chain	>dbj|BAB90987.1| immunoglobulin light chain, partial [Cyprinus carpio]	sp|P01845|LAC3_MOUSE Ig lambda-3 chain C region OS=Mus musculus GN=Iglc3 PE=1 SV=1//1.48127e-10
CI01000069_04942590_04973602	T/B cell antigen activation	IgM heavy chain	>gb|ABD76396.1| immunoglobulin mu heavy chain [Ctenopharyngodon idella]	sp|P23084|HVC1_HETFR Ig heavy chain C region (Fragment) OS=Heterodontus francisci PE=2 SV=1//6.0268e-07
CI01119064_00000599_00000907	T/B cell antigen activation	IgM heavy chain	>gb|ADD82663.1| immunoglobulin mu heavy chain, partial [Ctenopharyngodon idella] gb|ADD82664.1|	sp|P23735|MUCM_ICTPU Ig mu chain C region membrane-bound form OS=Ictalurus punctatus PE=2 SV=2//1.97557e-26
CI01028881_00000478_00001482	T/B cell antigen activation	IgM heavy chain	>gb|ACV21058.1| membrane IgD, partial [Ctenopharyngodon idella]	sp|P23084|HVC1_HETFR Ig heavy chain C region (Fragment) OS=Heterodontus francisci PE=2 SV=1//8.35212e-12
CI01000264_00213177_00216420	T/B cell antigen activation	IgZ heavy chain	>gb|AEH76767.1| immunoglobulin Z heavy chain, partial [Ctenopharyngodon idella]	sp|P01874|IGHM_CANFA Ig mu chain C region OS=Canis familiaris PE=1 SV=1//2.39232e-10
CI01000398_00149877_00152759	T/B cell antigen activation	IgZ heavy chain	>gb|ABF19723.1| immunoglobulin Z heavy chain, partial [Ctenopharyngodon idella]	sp|P23086|HVC3_HETFR Ig heavy chain C region (Fragment) OS=Heterodontus francisci PE=2 SV=1//4.64834e-17
CI01083751_00000037_00000350	T/B cell antigen activation	IgZ heavy chain	>gb|AAU06729.1| immunoglobulin zeta heavy chain, partial [Danio rerio]	sp|P01768|HV307_HUMAN Ig heavy chain V-III region CAM OS=Homo sapiens PE=1 SV=1//1.56875e-35
CI01000024_04432800_04445021	T/B cell antigen activation	ILF	>ref|XP_016365975.1| spermatid perinuclear RNA-binding protein-like isoform X2 [Sinocyclocheilus rhinocerous]	sp|Q6NXA4|ILF3_DANRE Interleukin enhancer-binding factor 3 homolog OS=Danio rerio GN=ilf3 PE=1 SV=2//2.64764e-171
CI01000340_19194730_19198554	T/B cell antigen activation	immunoglobulin superfamily	>ref|XP_016431352.1| immunoglobulin superfamily member 8-like isoform X1 [Sinocyclocheilus rhinocerous] ref|XP_016431354.1|	sp|Q969P0|IGSF8_HUMAN Immunoglobulin superfamily member 8 OS=Homo sapiens GN=IGSF8 PE=1 SV=1//3.36699e-89
CI01000026_05973928_05999051	T/B cell antigen activation	immunoglobulin superfamily	>ref|XP_016421331.1| immunoglobulin superfamily DCC subclass member 4-like isoform X1 [Sinocyclocheilus rhinocerous]	sp|Q8TDY8|IGDC4_HUMAN Immunoglobulin superfamily DCC subclass member 4 OS=Homo sapiens GN=IGDCC4 PE=1 SV=1//0
CI01000092_03007267_03029327	T/B cell antigen activation	immunoglobulin superfamily	>ref|XP_016368908.1| immunoglobulin superfamily member 5-like [Sinocyclocheilus rhinocerous]	sp|Q7TSN7|IGSF5_MOUSE Immunoglobulin superfamily member 5 OS=Mus musculus GN=Igsf5 PE=1 SV=1//1.73551e-15
CI01000034_05006303_05007855	T/B cell antigen activation	immunoglobulin superfamily	>ref|XP_016394705.1| immunoglobulin superfamily member 6 isoform X1 [Sinocyclocheilus rhinocerous] ref|XP_016394711.1|	-//-
CI01000325_01944358_01986788	T/B cell antigen activation	JAG	>ref|XP_016380945.1| protein jagged-2-like isoform X1 [Sinocyclocheilus rhinocerous]	sp|Q9Y219|JAG2_HUMAN Protein jagged-2 OS=Homo sapiens GN=JAG2 PE=1 SV=3//0
CI01000325_01988211_01993266	T/B cell antigen activation	JAG	>ref|XP_016380946.1| protein jagged-2-like isoform X2 [Sinocyclocheilus rhinocerous]	-//-
CI01000301_01108934_01140005	T/B cell antigen activation	JAG	>ref|XP_016325517.1| protein jagged-1a isoform X1 [Sinocyclocheilus anshuiensis]	sp|Q90Y57|JAG1A_DANRE Protein jagged-1a OS=Danio rerio GN=jag1a PE=2 SV=1//0
CI01040835_00001100_00001386	T/B cell antigen activation	JAG	>gb|KTG37542.1| hypothetical protein cypCar_00014648, partial [Cyprinus carpio]	sp|Q90Y57|JAG1A_DANRE Protein jagged-1a OS=Danio rerio GN=jag1a PE=2 SV=1//1.21727e-23
CI01000012_05988471_06021245	T/B cell antigen activation	JAG	>sp|Q90Y54.1|JAG1B_DANRE RecName: Full=Protein jagged-1b; Short=Jagged1b; AltName: Full=Jagged3; Flags: Precursor gb|AAL08216.1|AF229451_1 jagged3 [Danio rerio] >gb|AAP97498.1|	sp|Q90Y54|JAG1B_DANRE Protein jagged-1b OS=Danio rerio GN=jag1b PE=2 SV=1//5.60271e-64
CI01000012_07210006_07251043	T/B cell antigen activation	JAG	>ref|XP_016388777.1| protein jagged-2-like [Sinocyclocheilus rhinocerous]	sp|Q9Y219|JAG2_HUMAN Protein jagged-2 OS=Homo sapiens GN=JAG2 PE=1 SV=3//0
CI01000233_00038176_00041967	T/B cell antigen activation	MAL	>ref|XP_016430401.1| protein MAL2-like isoform X1 [Sinocyclocheilus rhinocerous]	sp|A2VE13|MAL2_BOVIN Protein MAL2 OS=Bos taurus GN=MAL2 PE=1 SV=1//1.51558e-50
CI01000001_08748236_08757869	T/B cell antigen activation	NCK and related	>gb|KTG44949.1| hypothetical protein cypCar_00042021 [Cyprinus carpio]	sp|Q6GQX2|NCK5L_MOUSE Nck-associated protein 5-like OS=Mus musculus GN=Nckap5l PE=2 SV=1//1.86299e-06
CI01000057_00534471_00559759	T/B cell antigen activation	NCK and related	>ref|XP_016358638.1| nck-associated protein 1-like [Sinocyclocheilus anshuiensis]	sp|P55160|NCKPL_HUMAN Nck-associated protein 1-like OS=Homo sapiens GN=NCKAP1L PE=1 SV=3//0
CI01000037_02378066_02392175	T/B cell antigen activation	NCK and related	>ref|XP_016385202.1| cytoplasmic protein NCK2-like [Sinocyclocheilus rhinocerous]	sp|O43639|NCK2_HUMAN Cytoplasmic protein NCK2 OS=Homo sapiens GN=NCK2 PE=1 SV=2//9.38703e-08
CI01000004_08010634_08013275	T/B cell antigen activation	NCK and related	>ref|XP_016370041.1| cytoplasmic protein NCK1-like isoform X1 [Sinocyclocheilus rhinocerous]	sp|Q99M51|NCK1_MOUSE Cytoplasmic protein NCK1 OS=Mus musculus GN=Nck1 PE=1 SV=1//7.90846e-141
CI01000082_00234503_00271440	T/B cell antigen activation	NCK and related	>ref|XP_016385529.1| traf2 and NCK-interacting protein kinase-like isoform X2 [Sinocyclocheilus rhinocerous]	sp|Q9UKE5|TNIK_HUMAN TRAF2 and NCK-interacting protein kinase OS=Homo sapiens GN=TNIK PE=1 SV=1//4.15968e-11
CI01000024_00766380_00783144	T/B cell antigen activation	NCK and related	>ref|NP_001003492.2| cytoplasmic protein NCK2 [Danio rerio] gb|AAH96988.1|	sp|O43639|NCK2_HUMAN Cytoplasmic protein NCK2 OS=Homo sapiens GN=NCK2 PE=1 SV=2//1.40893e-40
CI01000009_13884165_13939556	T/B cell antigen activation	NCK and related	>ref|XP_005167981.1| nck-associated protein 1 isoform X4 [Danio rerio]	sp|B0S6R1|NCKP1_DANRE Nck-associated protein 1 OS=Danio rerio GN=nckap1 PE=3 SV=1//1.36178e-12
CI01000070_02756122_02778377	T/B cell antigen activation	NCK and related	>ref|XP_016335026.1| cytoplasmic protein NCK1-like isoform X1 [Sinocyclocheilus anshuiensis]	sp|Q99M51|NCK1_MOUSE Cytoplasmic protein NCK1 OS=Mus musculus GN=Nck1 PE=1 SV=1//0
CI01000186_00768176_00773034	T/B cell antigen activation	NCK and related	>ref|XP_016381827.1| NCK-interacting protein with SH3 domain isoform X2 [Sinocyclocheilus rhinocerous]	sp|Q9ESJ4|SPN90_MOUSE NCK-interacting protein with SH3 domain OS=Mus musculus GN=Nckipsd PE=2 SV=2//5.92614e-17
CI01000026_08150334_08189089	T/B cell antigen activation	NFAT	>ref|XP_016352625.1| nuclear factor of activated T-cells, cytoplasmic 3-like isoform X1 [Sinocyclocheilus anshuiensis]	sp|Q12968|NFAC3_HUMAN Nuclear factor of activated T-cells, cytoplasmic 3 OS=Homo sapiens GN=NFATC3 PE=1 SV=1//0
CI01000179_01003355_01011384	T/B cell antigen activation	NFAT	>ref|XP_016388239.1| nuclear factor of activated T-cells, cytoplasmic 3-like isoform X3 [Sinocyclocheilus rhinocerous]	sp|Q12968|NFAC3_HUMAN Nuclear factor of activated T-cells, cytoplasmic 3 OS=Homo sapiens GN=NFATC3 PE=1 SV=1//0
CI01000035_00075472_00079992	T/B cell antigen activation	NFATC	>ref|XP_016406977.1| NFATC2-interacting protein-like [Sinocyclocheilus rhinocerous]	sp|Q8NCF5|NF2IP_HUMAN NFATC2-interacting protein OS=Homo sapiens GN=NFATC2IP PE=1 SV=1//5.16544e-29
CI01000019_04360674_04361150	T/B cell antigen activation	PAWR	>ref|XP_016349293.1| PRKC apoptosis WT1 regulator protein-like [Sinocyclocheilus anshuiensis] ref|XP_016349294.1|	sp|Q96IZ0|PAWR_HUMAN PRKC apoptosis WT1 regulator protein OS=Homo sapiens GN=PAWR PE=1 SV=1//2.66211e-07
CI01000319_06133262_06139477	T/B cell antigen activation	PBX	>ref|XP_016133350.1| pre-B-cell leukemia transcription factor-interacting protein 1-like isoform X2 [Sinocyclocheilus grahami]	-//-
CI01151529_00000375_00001559	T/B cell antigen activation	PBX	>ref|XP_016137504.1| pre-B-cell leukemia transcription factor 2-like isoform X1 [Sinocyclocheilus grahami]	sp|B3DM47|PBX2_XENTR Pre-B-cell leukemia transcription factor 2 OS=Xenopus tropicalis GN=pbx2 PE=2 SV=1//1.78033e-64
CI01000027_00108990_00118237	T/B cell antigen activation	PBX	>ref|XP_016377210.1| pre-B-cell leukemia transcription factor 2-like isoform X3 [Sinocyclocheilus rhinocerous]	sp|P40425|PBX2_HUMAN Pre-B-cell leukemia transcription factor 2 OS=Homo sapiens GN=PBX2 PE=1 SV=2//9.57284e-06
CI01000024_08292984_08380058	T/B cell antigen activation	PBX	>ref|NP_001077322.2| pre-B-cell leukemia homeobox 1 [Danio rerio]	sp|P41778|PBX1_MOUSE Pre-B-cell leukemia transcription factor 1 OS=Mus musculus GN=Pbx1 PE=1 SV=2//0
CI01000010_04046204_04137642	T/B cell antigen activation	PKC	>ref|XP_016084587.1| protein kinase C zeta type-like isoform X3 [Sinocyclocheilus grahami]	sp|P09217|KPCZ_RAT Protein kinase C zeta type OS=Rattus norvegicus GN=Prkcz PE=1 SV=2//0
CI01000058_04637318_04650366	T/B cell antigen activation	PKC	>ref|XP_016299190.1| protein kinase C delta type-like isoform X2 [Sinocyclocheilus anshuiensis]	sp|P28867|KPCD_MOUSE Protein kinase C delta type OS=Mus musculus GN=Prkcd PE=1 SV=3//0
CI01000058_04466648_04523385	T/B cell antigen activation	PKC	>ref|XP_016352838.1| death-inducer obliterator 1-like isoform X3 [Sinocyclocheilus anshuiensis]	sp|Q9ULU4|PKCB1_HUMAN Protein kinase C-binding protein 1 OS=Homo sapiens GN=ZMYND8 PE=1 SV=2//0
CI01000300_00695491_00729459	T/B cell antigen activation	PKC	>ref|XP_016105114.1| protein kinase C beta type isoform X1 [Sinocyclocheilus grahami]	sp|Q7SY24|KPCB_DANRE Protein kinase C beta type OS=Danio rerio GN=prkcbb PE=2 SV=1//0
CI01000130_00988310_01050753	T/B cell antigen activation	PKC	>ref|XP_016370380.1| protein kinase C alpha type [Sinocyclocheilus rhinocerous]	sp|P05696|KPCA_RAT Protein kinase C alpha type OS=Rattus norvegicus GN=Prkca PE=1 SV=3//0
CI01000112_03393172_03448154	T/B cell antigen activation	PKC	>ref|XP_009298084.1| protein kinase C alpha type isoform X1 [Danio rerio]	sp|P10102|KPCA_RABIT Protein kinase C alpha type OS=Oryctolagus cuniculus GN=PRKCA PE=2 SV=3//2.54496e-39
CI01000004_15370117_15389832	T/B cell antigen activation	PKC	>ref|XP_016316526.1| protein kinase C iota type [Sinocyclocheilus anshuiensis]	sp|Q90XF2|KPCI_DANRE Protein kinase C iota type OS=Danio rerio GN=prkci PE=2 SV=2//0
CI01000069_02652051_02660623	T/B cell antigen activation	PKC related	>ref|XP_016395514.1| protein kinase C and casein kinase substrate in neurons protein 3-like isoform X2 [Sinocyclocheilus rhinocerous]	sp|A7MBI0|PACN1_BOVIN Protein kinase C and casein kinase substrate in neurons protein 1 OS=Bos taurus GN=PACSIN1 PE=2 SV=1//1.90643e-115
CI01000140_01977379_01986910	T/B cell antigen activation	PKC related	>ref|XP_016390672.1| protein kinase C and casein kinase substrate in neurons protein 2-like isoform X3 [Sinocyclocheilus rhinocerous]	sp|Q9QY17|PACN2_RAT Protein kinase C and casein kinase substrate in neurons 2 protein OS=Rattus norvegicus GN=Pacsin2 PE=1 SV=2//6.04856e-97
CI01000043_04261984_04277105	T/B cell antigen activation	PKC related	>ref|XP_016339445.1| protein kinase C and casein kinase II substrate protein 3-like isoform X2 [Sinocyclocheilus anshuiensis]	sp|Q99JB8|PACN3_MOUSE Protein kinase C and casein kinase II substrate protein 3 OS=Mus musculus GN=Pacsin3 PE=1 SV=1//9.20186e-148
CI01000021_03594629_03615777	T/B cell antigen activation	PKC related	>ref|XP_016088670.1| protein kinase C-binding protein 1-like [Sinocyclocheilus grahami]	sp|Q9ULU4|PKCB1_HUMAN Protein kinase C-binding protein 1 OS=Homo sapiens GN=ZMYND8 PE=1 SV=2//5.09266e-89
CI01000340_16569631_16579017	T/B cell antigen activation	PKC related	>ref|NP_001028900.1| protein kinase C and casein kinase substrate in neurons protein 1 [Danio rerio] ref|XP_005166197.1|	sp|Q4V920|PACN1_DANRE Protein kinase C and casein kinase substrate in neurons protein 1 OS=Danio rerio GN=pacsin1b PE=1 SV=1//0
CI01000032_03046961_03053202	T/B cell antigen activation	RAG	>gb|KKF14580.1| Ras-related GTP-binding protein A [Larimichthys crocea]	sp|Q63486|RRAGA_RAT Ras-related GTP-binding protein A OS=Rattus norvegicus GN=Rraga PE=1 SV=1//0
CI01000027_10098742_10105152	T/B cell antigen activation	RAG	>gb|AAI54155.1| Ras-related GTP binding C [Danio rerio]	sp|Q99K70|RRAGC_MOUSE Ras-related GTP-binding protein C OS=Mus musculus GN=Rragc PE=1 SV=1//0
CI01000004_00812006_00813189	T/B cell antigen activation	RGS	>gb|KTG31841.1| hypothetical protein cypCar_00024579 [Cyprinus carpio]	sp|Q864Z2|RGS5_PIG Regulator of G-protein signaling 5 OS=Sus scrofa GN=RGS5 PE=2 SV=1//1.92547e-51
CI01000030_05791222_05793350	T/B cell antigen activation	RGS	>ref|XP_016377370.1| regulator of G-protein signaling 13-like isoform X2 [Sinocyclocheilus rhinocerous]	sp|Q6RG78|RGS1_HORSE Regulator of G-protein signaling 1 OS=Equus caballus GN=RGS1 PE=2 SV=1//1.0074e-51
CI01000030_05784109_05788689	T/B cell antigen activation	RGS	>ref|XP_016298308.1| regulator of G-protein signaling 21-like [Sinocyclocheilus anshuiensis]	sp|Q0P5H5|RGS2_BOVIN Regulator of G-protein signaling 2 OS=Bos taurus GN=RGS2 PE=2 SV=1//4.90234e-31
CI01000080_02626826_02665868	T/B cell antigen activation	RGS	>gb|KTG33404.1| hypothetical protein cypCar_00006284, partial [Cyprinus carpio]	sp|P49796|RGS3_HUMAN Regulator of G-protein signaling 3 OS=Homo sapiens GN=RGS3 PE=1 SV=2//2.32517e-92
CI01000054_09821936_09830034	T/B cell antigen activation	RGS	>ref|XP_016141548.1| regulator of G-protein signaling 18-like [Sinocyclocheilus grahami] ref|XP_016141549.1|	sp|P57771|RGS8_HUMAN Regulator of G-protein signaling 8 OS=Homo sapiens GN=RGS8 PE=1 SV=1//3.608e-28
CI01000340_06927893_06929574	T/B cell antigen activation	RGS	>ref|XP_016335924.1| regulator of G-protein signaling 4-like [Sinocyclocheilus anshuiensis]	sp|Q7SZC6|RGS4_CHICK Regulator of G-protein signaling 4 OS=Gallus gallus GN=RGS4 PE=2 SV=1//1.19178e-45
CI01000026_12558237_12560933	T/B cell antigen activation	RGS	>ref|XP_016410534.1| regulator of G-protein signaling 9-binding protein B-like [Sinocyclocheilus rhinocerous]	sp|Q6GLX4|R9BPB_XENLA Regulator of G-protein signaling 9-binding protein B OS=Xenopus laevis GN=rgs9bp-b PE=2 SV=1//7.48895e-63
CI01000006_00647015_00654423	T/B cell antigen activation	RGS	>ref|XP_016384877.1| regulator of G-protein signaling 14-like isoform X1 [Sinocyclocheilus rhinocerous]	sp|O08773|RGS14_RAT Regulator of G-protein signaling 14 OS=Rattus norvegicus GN=Rgs14 PE=1 SV=1//3.61394e-106
CI01000010_01601199_01605837	T/B cell antigen activation	RGS	>ref|XP_016338845.1| regulator of G-protein signaling 7-binding protein A [Sinocyclocheilus anshuiensis]	sp|Q08BU8|R7BPA_DANRE Regulator of G-protein signaling 7-binding protein A OS=Danio rerio GN=rgs7bpa PE=2 SV=2//1.57265e-140
CI01000049_07477191_07532163	T/B cell antigen activation	RGS	>ref|XP_016375535.1| regulator of G-protein signaling 12-like [Sinocyclocheilus rhinocerous]	sp|O14924|RGS12_HUMAN Regulator of G-protein signaling 12 OS=Homo sapiens GN=RGS12 PE=1 SV=1//5.55025e-176
CI01000004_01069526_01076799	T/B cell antigen activation	RGS	>ref|XP_016377142.1| regulator of G-protein signaling 21-like isoform X1 [Sinocyclocheilus rhinocerous]	sp|Q9NS28|RGS18_HUMAN Regulator of G-protein signaling 18 OS=Homo sapiens GN=RGS18 PE=1 SV=1//1.29692e-53
CI01000340_06943742_06951136	T/B cell antigen activation	RGS	>gb|KTF85117.1| hypothetical protein cypCar_00029262 [Cyprinus carpio]	sp|Q864Z2|RGS5_PIG Regulator of G-protein signaling 5 OS=Sus scrofa GN=RGS5 PE=2 SV=1//2.66134e-81
CI01000339_00117608_00135474	T/B cell antigen activation	SART3	>ref|XP_016143767.1| squamous cell carcinoma antigen recognized by T-cells 3 [Sinocyclocheilus grahami]	sp|B3DJT0|SART3_DANRE Squamous cell carcinoma antigen recognized by T-cells 3 OS=Danio rerio GN=sart3 PE=2 SV=1//0
CI01000055_01640597_01654583	T/B cell antigen activation	SEMA	>ref|XP_016385978.1| semaphorin-4G-like isoform X2 [Sinocyclocheilus rhinocerous]	sp|Q9NTN9|SEM4G_HUMAN Semaphorin-4G OS=Homo sapiens GN=SEMA4G PE=1 SV=1//5.12576e-12
CI01180000_05116278_05132259	T/B cell antigen activation	SEMA	>ref|XP_016343884.1| semaphorin-4G-like [Sinocyclocheilus anshuiensis] ref|XP_016343885.1|	sp|Q9WUH7|SEM4G_MOUSE Semaphorin-4G OS=Mus musculus GN=Sema4g PE=1 SV=1//2.07207e-40
CI01000054_11480381_11493272	T/B cell antigen activation	SEMA	>ref|XP_016360424.1| semaphorin-4A-like isoform X2 [Sinocyclocheilus anshuiensis]	sp|Q5EA85|SEM4A_BOVIN Semaphorin-4A OS=Bos taurus GN=SEMA4A PE=2 SV=1//7.14723e-126
CI01000026_05004965_05013169	T/B cell antigen activation	SEMA	>ref|XP_016421394.1| semaphorin-4B-like [Sinocyclocheilus rhinocerous] ref|XP_016421395.1|	sp|Q62179|SEM4B_MOUSE Semaphorin-4B OS=Mus musculus GN=Sema4b PE=1 SV=2//0
CI01142970_00000346_00000576	T/B cell antigen activation	SEMA	>ref|XP_016109991.1| semaphorin-4D-like [Sinocyclocheilus grahami]	sp|Q92854|SEM4D_HUMAN Semaphorin-4D OS=Homo sapiens GN=SEMA4D PE=1 SV=1//8.80436e-25
CI01000155_00531804_00553044	T/B cell antigen activation	SEMA	>ref|XP_016306130.1| semaphorin-6A-like isoform X3 [Sinocyclocheilus anshuiensis]	sp|O35464|SEM6A_MOUSE Semaphorin-6A OS=Mus musculus GN=Sema6a PE=1 SV=2//0
CI01000013_10218387_10244139	T/B cell antigen activation	SEMA	>ref|XP_016388152.1| semaphorin-3A [Sinocyclocheilus rhinocerous]	sp|Q9W686|SE3AB_DANRE Semaphorin-3ab OS=Danio rerio GN=sema3ab PE=2 SV=1//0
CI01000166_00053283_00060535	T/B cell antigen activation	SEMA	>ref|XP_016424799.1| semaphorin-7A-like isoform X2 [Sinocyclocheilus rhinocerous]	sp|O75326|SEM7A_HUMAN Semaphorin-7A OS=Homo sapiens GN=SEMA7A PE=1 SV=1//3.02886e-49
CI01000030_04737816_04748299	T/B cell antigen activation	SEMA	>ref|XP_016331015.1| semaphorin-4E-like [Sinocyclocheilus anshuiensis]	sp|Q9YHX4|SEM4E_DANRE Semaphorin-4E OS=Danio rerio GN=sema4e PE=2 SV=1//0
CI01000346_00538982_00560122	T/B cell antigen activation	SEMA	>ref|XP_016432066.1| semaphorin-4F-like isoform X1 [Sinocyclocheilus rhinocerous]	sp|Q9Z123|SEM4F_MOUSE Semaphorin-4F OS=Mus musculus GN=Sema4f PE=2 SV=2//1.94567e-121
CI01035212_00000739_00001152	T/B cell antigen activation	SEMA	>gb|KTG43292.1| hypothetical protein cypCar_00034960, partial [Cyprinus carpio]	sp|Q90663|SEM3D_CHICK Semaphorin-3D OS=Gallus gallus GN=SEMA3D PE=2 SV=1//1.94717e-15
CI01000015_05979914_05993569	T/B cell antigen activation	SEMA	>ref|XP_016383499.1| semaphorin-3D-like [Sinocyclocheilus rhinocerous]	sp|Q90663|SEM3D_CHICK Semaphorin-3D OS=Gallus gallus GN=SEMA3D PE=2 SV=1//0
CI01000071_03793473_03817709	T/B cell antigen activation	SEMA	>ref|XP_005168672.1| semaphorin-4C isoform X1 [Danio rerio]	sp|Q64151|SEM4C_MOUSE Semaphorin-4C OS=Mus musculus GN=Sema4c PE=1 SV=1//0
CI01000052_00906265_00916799	T/B cell antigen activation	SEMA	>gb|KTG42515.1| hypothetical protein cypCar_00002842 [Cyprinus carpio]	sp|Q63548|SEM3A_RAT Semaphorin-3A OS=Rattus norvegicus GN=Sema3a PE=2 SV=1//0
CI01000028_06079297_06089526	T/B cell antigen activation	SEMA	>ref|XP_016132141.1| semaphorin-6D-like isoform X1 [Sinocyclocheilus grahami] ref|XP_016132142.1|	sp|Q8NFY4|SEM6D_HUMAN Semaphorin-6D OS=Homo sapiens GN=SEMA6D PE=2 SV=1//0
CI01000013_01007844_01029438	T/B cell antigen activation	SEMA	>ref|XP_016376240.1| semaphorin-4B-like [Sinocyclocheilus rhinocerous] ref|XP_016376241.1|	sp|Q62179|SEM4B_MOUSE Semaphorin-4B OS=Mus musculus GN=Sema4b PE=1 SV=2//0
CI01142961_00000229_00000404	T/B cell antigen activation	SEMA	>ref|XP_016325656.1| semaphorin-4D-like [Sinocyclocheilus anshuiensis]	sp|O09126|SEM4D_MOUSE Semaphorin-4D OS=Mus musculus GN=Sema4d PE=1 SV=2//1.43676e-06
CI01000306_08533490_08558727	T/B cell antigen activation	SEMA	>ref|XP_016380709.1| semaphorin-3F-like [Sinocyclocheilus rhinocerous]	sp|O88632|SEM3F_MOUSE Semaphorin-3F OS=Mus musculus GN=Sema3f PE=2 SV=2//3.67007e-159
CI01000138_00809390_00822329	T/B cell antigen activation	SEMA	>ref|XP_009299963.1| semaphorin-4D [Danio rerio]	sp|Q92854|SEM4D_HUMAN Semaphorin-4D OS=Homo sapiens GN=SEMA4D PE=1 SV=1//2.54155e-52
CI01180000_04990672_04994457	T/B cell antigen activation	SKIT	>ref|XP_016329381.1| uncharacterized protein LOC107678576 [Sinocyclocheilus anshuiensis]	sp|A7XV07|SKIT8_MOUSE Selection and upkeep of intraepithelial T-cells protein 8 OS=Mus musculus GN=Skint8 PE=2 SV=2//2.73652e-13
CI01000030_01504763_01508773	T/B cell antigen activation	TAL	>gb|KTG06275.1| hypothetical protein cypCar_00024385 [Cyprinus carpio]	sp|O93507|TAL1_DANRE T-cell acute lymphocytic leukemia protein 1 homolog OS=Danio rerio GN=tal1 PE=1 SV=1//1.31025e-22
CI01000016_10637748_10650217	T/B cell antigen activation	TCAIM	>ref|XP_016423139.1| T-cell activation inhibitor, mitochondrial-like [Sinocyclocheilus rhinocerous]	sp|Q8N3R3|TCAIM_HUMAN T-cell activation inhibitor, mitochondrial OS=Homo sapiens GN=TCAIM PE=2 SV=2//1.5411e-175
CI01000004_14507781_14513019	T/B cell antigen activation	TCR	>dbj|BAD88977.1| T cell antigen receptor alpha chain VJC region, partial [Cyprinus carpio]	-//-
CI01026439_00000230_00000610	T/B cell antigen activation	TCR	>gb|AGW43287.1| T cell receptor beta chain, partial [Ctenopharyngodon idella]	sp|P06333|TCB1_RABIT T-cell receptor beta chain C region OS=Oryctolagus cuniculus PE=2 SV=2//1.37992e-14
CI01000059_01882585_01892049	T/B cell antigen activation	TIA1	>gb|AJR27921.1| cytotoxic granule-associated RNA binding protein transcript variant 1 [Ctenopharyngodon idella]	sp|P31483|TIA1_HUMAN Nucleolysin TIA-1 isoform p40 OS=Homo sapiens GN=TIA1 PE=1 SV=3//0
CI01000339_02511031_02517700	T/B cell antigen activation	TIA1	>ref|NP_956476.1| TIA1 cytotoxic granule-associated RNA binding protein 1 [Danio rerio] gb|AAH45485.1|	sp|P31483|TIA1_HUMAN Nucleolysin TIA-1 isoform p40 OS=Homo sapiens GN=TIA1 PE=1 SV=3//0
CI01000051_07081085_07109551	T/B cell antigen activation	TIAM2	>ref|XP_016099813.1| T-lymphoma invasion and metastasis-inducing protein 2-like isoform X2 [Sinocyclocheilus grahami]	sp|Q6ZPF3|TIAM2_MOUSE T-lymphoma invasion and metastasis-inducing protein 2 OS=Mus musculus GN=Tiam2 PE=1 SV=2//0
CI01000314_01398459_01474471	T/B cell antigen activation	TIAM3	>ref|XP_016394787.1| T-lymphoma invasion and metastasis-inducing protein 2-like isoform X3 [Sinocyclocheilus rhinocerous]	sp|Q8IVF5|TIAM2_HUMAN T-lymphoma invasion and metastasis-inducing protein 2 OS=Homo sapiens GN=TIAM2 PE=2 SV=4//3.60837e-14
CI01000006_02061413_02070784	T/B cell antigen activation	TIMD4	>gb|KTF87845.1| hypothetical protein cypCar_00039249 [Cyprinus carpio]	sp|Q6U7R4|TIMD4_MOUSE T-cell immunoglobulin and mucin domain-containing protein 4 OS=Mus musculus GN=Timd4 PE=1 SV=2//7.19883e-16
CI01000030_07158026_07159540	T/B cell antigen activation	TMIGD	>ref|XP_016138150.1| transmembrane and immunoglobulin domain-containing protein 1-like [Sinocyclocheilus grahami]	-//-
CI01000041_00725773_00730249	T/B cell antigen activation	TMIGD	>ref|XP_016380478.1| transmembrane and immunoglobulin domain-containing protein 1-like [Sinocyclocheilus rhinocerous]	sp|Q9D7L8|TMIG1_MOUSE Transmembrane and immunoglobulin domain-containing protein 1 OS=Mus musculus GN=Tmigd1 PE=2 SV=1//4.40911e-32
CI01000113_00003487_00012253	T/B cell antigen activation	TYK2	>gb|AMK47892.1| tyrosine kinase 2 [Ctenopharyngodon idella]	sp|P29597|TYK2_HUMAN Non-receptor tyrosine-protein kinase TYK2 OS=Homo sapiens GN=TYK2 PE=1 SV=3//0
CI01000310_01747213_01784802	T/B cell antigen activation	TYK2	>ref|XP_016089392.1| protein-tyrosine kinase 2-beta isoform X1 [Sinocyclocheilus grahami] ref|XP_016089393.1|	sp|Q14289|FAK2_HUMAN Protein-tyrosine kinase 2-beta OS=Homo sapiens GN=PTK2B PE=1 SV=2//0
CI01000006_08557710_08600107	T/B cell antigen activation	VAV	>ref|XP_009293636.1| guanine nucleotide exchange factor VAV2 isoform X8 [Danio rerio]	sp|Q60992|VAV2_MOUSE Guanine nucleotide exchange factor VAV2 OS=Mus musculus GN=Vav2 PE=1 SV=1//0
CI01000004_04909539_04912655	T/B cell antigen activation	VAV	>gb|KTG40612.1| hypothetical protein cypCar_00031508 [Cyprinus carpio]	sp|Q9R0C8|VAV3_MOUSE Guanine nucleotide exchange factor VAV3 OS=Mus musculus GN=Vav3 PE=1 SV=2//2.43099e-22
CI01000082_01796282_01837217	T/B cell antigen activation	VAV	>ref|XP_016406443.1| guanine nucleotide exchange factor VAV3-like isoform X1 [Sinocyclocheilus rhinocerous]	sp|Q9R0C8|VAV3_MOUSE Guanine nucleotide exchange factor VAV3 OS=Mus musculus GN=Vav3 PE=1 SV=2//1.87841e-25
CI01000174_00445544_00465033	T/B cell antigen activation	VAV	>ref|XP_016386146.1| proto-oncogene vav-like [Sinocyclocheilus rhinocerous]	sp|P54100|VAV_RAT Proto-oncogene vav OS=Rattus norvegicus GN=Vav1 PE=2 SV=1//2.82725e-177
CI01000013_11920663_11935058	T/B cell antigen activation	WAS proteins	>ref|XP_016339161.1| WAS protein family homolog 1-like isoform X2 [Sinocyclocheilus anshuiensis]	sp|A4IG59|WASH1_DANRE WAS protein family homolog 1 OS=Danio rerio GN=Wash1 PE=2 SV=2//0
CI01000027_03014464_03027710	T/B cell antigen activation	WAS proteins	>ref|XP_016095716.1| WASH complex subunit strumpellin [Sinocyclocheilus grahami]	sp|Q7ZVM1|STRUM_DANRE WASH complex subunit strumpellin OS=Danio rerio GN=zgc:55908 PE=2 SV=1//0
CI01000317_00076815_00080159	T/B cell antigen activation	WAS proteins	>ref|XP_016141235.1| WASP homolog-associated protein with actin, membranes and microtubules-like isoform X3 [Sinocyclocheilus grahami]	sp|Q571B6|WHAMM_MOUSE WASP homolog-associated protein with actin, membranes and microtubules OS=Mus musculus GN=Whamm PE=2 SV=2//1.24244e-93
CI01000319_04907275_04915465	T/B cell antigen activation	WAS proteins	>ref|XP_016424017.1| WAS/WASL-interacting protein family member 2-like [Sinocyclocheilus rhinocerous]	sp|Q8TF74|WIPF2_HUMAN WAS/WASL-interacting protein family member 2 OS=Homo sapiens GN=WIPF2 PE=1 SV=1//1.84538e-19
CI01000305_00168300_00170914	T/B cell antigen activation	WAS proteins	>ref|XP_016102125.1| WAS/WASL-interacting protein family member 2-like isoform X1 [Sinocyclocheilus grahami]	sp|Q6PEV3|WIPF2_MOUSE WAS/WASL-interacting protein family member 2 OS=Mus musculus GN=Wipf2 PE=2 SV=1//1.40046e-19
CI01000321_01019890_01027358	T/B cell antigen activation	WAS proteins	>ref|XP_016150363.1| WAS/WASL-interacting protein family member 3-like [Sinocyclocheilus grahami] ref|XP_016150364.1|	sp|Q9Z0G8|WIPF3_RAT WAS/WASL-interacting protein family member 3 OS=Rattus norvegicus GN=Wipf3 PE=1 SV=1//1.03593e-07
CI01000179_00235292_00282104	T/B cell antigen activation	WWP	>ref|XP_016408087.1| NEDD4-like E3 ubiquitin-protein ligase WWP2 isoform X1 [Sinocyclocheilus rhinocerous]	sp|Q9DBH0|WWP2_MOUSE NEDD4-like E3 ubiquitin-protein ligase WWP2 OS=Mus musculus GN=Wwp2 PE=1 SV=1//0
CI01000140_00020974_00028428	T/B cell antigen activation	WWP	>ref|XP_017209385.1| NEDD4-like E3 ubiquitin-protein ligase WWP1 [Danio rerio]	sp|Q8BZZ3|WWP1_MOUSE NEDD4-like E3 ubiquitin-protein ligase WWP1 OS=Mus musculus GN=Wwp1 PE=1 SV=2//0
CI01000010_02553536_02561950	T/B cell antigen activation	ZAP	>ref|XP_017573661.1| tyrosine-protein kinase ZAP-70 [Pygocentrus nattereri] ref|XP_017573662.1|	sp|P43403|ZAP70_HUMAN Tyrosine-protein kinase ZAP-70 OS=Homo sapiens GN=ZAP70 PE=1 SV=1//3.2749e-09

## Sheet: liver 3w
Gene ID	immune Process	Immune gene categery	Blasted with NR	Blasted with swiss prot
CI01000300_01387744_01388660	acute phase reactions	fibrinogen	>ref|XP_016375380.1| fibrinogen alpha chain-like [Sinocyclocheilus rhinocerous]	sp|P02672|FIBA_BOVIN Fibrinogen alpha chain OS=Bos taurus GN=FGA PE=1 SV=5//5.75406e-23
CI01035621_00000372_00001066	acute phase reactions	fibrinogen	>gb|KTG36936.1| hypothetical protein cypCar_00030030 [Cyprinus carpio]	sp|O93526|FGL1L_CHICK Fibrinogen-like protein 1-like protein OS=Gallus gallus PE=1 SV=2//1.42466e-39
CI01000300_01384469_01386368	acute phase reactions	fibrinogen	>ref|XP_016432191.1| fibrinogen alpha chain-like [Sinocyclocheilus rhinocerous]	sp|P14448|FIBA_CHICK Fibrinogen alpha chain OS=Gallus gallus GN=FGA PE=1 SV=4//1.10355e-11
CI01000300_10370185_10373703	acute phase reactions	fibrinogen	>gb|ADF97606.1| fibrinogen gamma polypeptide [Hypophthalmichthys molitrix]	sp|P02679|FIBG_HUMAN Fibrinogen gamma chain OS=Homo sapiens GN=FGG PE=1 SV=3//7.31785e-155
CI01000300_01381458_01383409	acute phase reactions	fibrinogen	>ref|XP_003197669.3| fibrinogen alpha chain-like [Danio rerio]	sp|P14448|FIBA_CHICK Fibrinogen alpha chain OS=Gallus gallus GN=FGA PE=1 SV=4//5.17068e-24
CI01000300_01373306_01377544	acute phase reactions	fibrinogen	>ref|XP_016347281.1| fibrinogen beta chain-like [Sinocyclocheilus anshuiensis]	sp|P02675|FIBB_HUMAN Fibrinogen beta chain OS=Homo sapiens GN=FGB PE=1 SV=2//0
CI01000043_06289433_06294679	acute phase reactions	haptoglobin	>ref|XP_016308655.1| haptoglobin-like isoform X2 [Sinocyclocheilus anshuiensis]	sp|P19007|HPT_RABIT Haptoglobin OS=Oryctolagus cuniculus GN=HP PE=1 SV=2//4.44152e-36
CI01000009_02358636_02361913	acute phase reactions	hemopexin	>ref|XP_016344330.1| hemopexin isoform X1 [Sinocyclocheilus anshuiensis]	sp|Q6PHG2|HEMO_DANRE Hemopexin OS=Danio rerio GN=hpx PE=2 SV=2//0
CI01132743_00000285_00002066	acute phase reactions	macroglobulin	>gb|AAR00337.1| alpha-2-macroglobulin, partial [Ctenopharyngodon idella]	sp|P14046|A1I3_RAT Alpha-1-inhibitor 3 OS=Rattus norvegicus GN=A1i3 PE=1 SV=1//1.13131e-62
CI01000072_04635652_04646429	acute phase reactions	macroglobulin	>ref|XP_016128994.1| alpha-2-macroglobulin-like [Sinocyclocheilus grahami]	sp|P06238|A2MG_RAT Alpha-2-macroglobulin OS=Rattus norvegicus GN=A2m PE=2 SV=2//1.0311e-52
CI01047044_00000069_00000758	acute phase reactions	macroglobulin	>ref|XP_016308319.1| pregnancy zone protein-like, partial [Sinocyclocheilus anshuiensis]	sp|Q61838|A2M_MOUSE Alpha-2-macroglobulin OS=Mus musculus GN=A2m PE=1 SV=3//7.19035e-48
[truncated: 1,497 more rows]

## Sheet: liver 5w
Gene ID	immune Process	Immune gene categery	Blasted with NR	Blasted with swiss prot
[truncated: 1,493 more rows]

## Sheet: liver 7w
Gene ID	immune Process	Immune gene categery	Blasted with NR	Blasted with swiss prot
[truncated: 1,477 more rows]
