# Supplementary material for: Integrative Transcriptomic and microRNAomic Profiling Reveals Immune Mechanism for the Resilience to Soybean Meal Stress in Fish Gut and Liver
Source: Front Physiol. 2018 Sep 10;9:1154. doi: 10.3389/fphys.2018.01154 (PMC6140834; doi:10.3389/fphys.2018.01154)
Supplement: Supplementary file 8 [file Table_8.XLSX]

## Sheet: intetinal pairs (3w vs 0d).txt
miRNA	miRNA_status	NO.of target mRNA	mRNA	mRNA_status	mRNA_Nr_anno	mRNA_swwissProt_anno
dre-miR-129-5p	down	5	CI01000020_04807118_04808453	up	>dbj|BAD51478.1| beta2-microglobulin [Ctenopharyngodon idella] dbj|BAD51479.1|	sp|Q04475|B2MG_DANRE Beta-2-microglobulin OS=Danio rerio GN=b2m PE=1 SV=1//1.0043e-61
dre-miR-129-5p	down		CI01000350_01289098_01292899	up	>ref|XP_016307067.1| interferon-inducible GTPase 5-like [Sinocyclocheilus anshuiensis]	sp|Q6AYF9|IIGP5_RAT Interferon-inducible GTPase 5 OS=Rattus norvegicus GN=Irgc PE=2 SV=1//6.30613e-78
dre-miR-129-5p	down		CI01026439_00000230_00000610	up	>gb|AGW43287.1| T cell receptor beta chain, partial [Ctenopharyngodon idella]	sp|P06333|TCB1_RABIT T-cell receptor beta chain C region OS=Oryctolagus cuniculus PE=2 SV=2//1.37992e-14
dre-miR-129-5p	down		CI01000082_04619826_04620686	down	>ref|XP_016092738.1| CCAAT/enhancer-binding protein delta-like [Sinocyclocheilus grahami]	sp|P49716|CEBPD_HUMAN CCAAT/enhancer-binding protein delta OS=Homo sapiens GN=CEBPD PE=1 SV=2//1.63198e-58
dre-miR-129-5p	down		CI01026444_00000065_00000635	down	>gb|AGW43287.1| T cell receptor beta chain, partial [Ctenopharyngodon idella]	sp|A0A5B9|TRBC2_HUMAN T-cell receptor beta-2 chain C region OS=Homo sapiens GN=TRBC2 PE=1 SV=1//1.2551e-16
dre-miR-132-3p	down	1	CI01000146_02278636_02311063	up	>gb|AAA50044.1| MHC class II DA-beta-2*01, partial [Danio rerio]	sp|P04231|HB23_MOUSE H-2 class II histocompatibility antigen, E-S beta chain (Fragment) OS=Mus musculus GN=H2-Eb1 PE=1 SV=1//2.1927e-31
dre-miR-141-3p	up	3	CI01000146_02272881_02275284	up	>gb|ABW37740.1| MHC class II alpha antigen [Ctenopharyngodon idella]	sp|P15981|HA2D_PIG SLA class II histocompatibility antigen, DQ haplotype D alpha chain OS=Sus scrofa PE=2 SV=1//8.41255e-20
dre-miR-141-3p	up		CI01000291_00020500_00030047	up	>ref|XP_016334868.1| GTPase IMAP family member 7-like, partial [Sinocyclocheilus anshuiensis]	sp|Q8NHV1|GIMA7_HUMAN GTPase IMAP family member 7 OS=Homo sapiens GN=GIMAP7 PE=1 SV=1//1.39371e-28
dre-miR-141-3p	up		CI01000319_00784439_00788986	up	>ref|XP_016102560.1| zinc-alpha-2-glycoprotein-like, partial [Sinocyclocheilus grahami]	sp|Q9TNN7|1C05_HUMAN HLA class I histocompatibility antigen, Cw-5 alpha chain OS=Homo sapiens GN=HLA-C PE=1 SV=1//6.59981e-24
dre-miR-146b	up	3	CI01000010_00952202_00958971	down	>ref|XP_016315286.1| protein-tyrosine kinase 6-like [Sinocyclocheilus anshuiensis]	sp|Q13882|PTK6_HUMAN Protein-tyrosine kinase 6 OS=Homo sapiens GN=PTK6 PE=1 SV=1//2.67387e-138
dre-miR-146b	up		CI01000006_07929484_07931926	up	>ref|XP_016365637.1| granzyme K-like [Sinocyclocheilus rhinocerous]	sp|P49864|GRAK_RAT Granzyme K OS=Rattus norvegicus GN=Gzmk PE=1 SV=1//1.18749e-38
dre-miR-146b	up		CI01000016_11330944_11334103	up	>ref|XP_016149407.1| C-C chemokine receptor type 5-like [Sinocyclocheilus grahami]	sp|Q8MJW8|CCR4_CANFA C-C chemokine receptor type 4 OS=Canis familiaris GN=CCR4 PE=2 SV=1//2.13604e-73
dre-miR-203a-3p	down	3	CI01000018_01286376_01296170	up	>ref|XP_016392740.1| CD226 antigen-like [Sinocyclocheilus rhinocerous]	sp|Q8K4F0|CD226_MOUSE CD226 antigen OS=Mus musculus GN=Cd226 PE=2 SV=1//1.34905e-22
dre-miR-203a-3p	down		CI01000037_04221676_04227105	up	>ref|XP_016360675.1| cell surface glycoprotein CD200 receptor 1-like [Sinocyclocheilus anshuiensis] ref|XP_016360679.1|	-//-
dre-miR-203a-3p	down		CI01180000_00455918_00461072	down	>ref|XP_016115654.1| integrin alpha-9-like [Sinocyclocheilus grahami]	sp|B8JK39|ITA9_MOUSE Integrin alpha-9 OS=Mus musculus GN=Itga9 PE=1 SV=1//1.98736e-89
dre-miR-23a-3p	down	1	CI01000012_11799629_11846842	down	>ref|XP_016313257.1| B-cell lymphoma/leukemia 11A-like [Sinocyclocheilus anshuiensis]	sp|Q9H165|BC11A_HUMAN B-cell lymphoma/leukemia 11A OS=Homo sapiens GN=BCL11A PE=1 SV=2//0
dre-miR-23b	down	3	CI01000015_07267301_07270659	up	>ref|XP_016362960.1| CXADR-like membrane protein [Sinocyclocheilus anshuiensis]	sp|Q7Z7D3|VTCN1_HUMAN V-set domain-containing T-cell activation inhibitor 1 OS=Homo sapiens GN=VTCN1 PE=1 SV=1//2.90267e-10
dre-miR-23b	down		CI01000027_10609852_10616902	up	>ref|NP_001071274.1| uncharacterized protein LOC777768 [Danio rerio] gb|AAI27403.1|	sp|Q96IP4|FA46A_HUMAN Protein FAM46A OS=Homo sapiens GN=FAM46A PE=1 SV=2//0
dre-miR-23b	down		CI01000072_03105419_03111226	up	>ref|XP_016149512.1| fibroblast growth factor receptor homolog 1-like [Sinocyclocheilus grahami]	sp|Q07407|FGFR1_DROME Fibroblast growth factor receptor homolog 1 OS=Drosophila melanogaster GN=htl PE=1 SV=3//1.62193e-16
dre-miR-27a-3p	down	5	CI01000230_00202507_00204462	up	>ref|XP_016327606.1| T-cell surface glycoprotein CD3 epsilon chain-like [Sinocyclocheilus anshuiensis]	sp|Q98910|CD3E_CHICK T-cell surface glycoprotein CD3 epsilon chain OS=Gallus gallus GN=CD3E PE=2 SV=1//1.67366e-14
dre-miR-27a-3p	down		CI01000310_03152976_03154047	up	>ref|XP_016401610.1| antimicrobial peptide NK-lysin-like [Sinocyclocheilus rhinocerous]	sp|O13035|SAP_CHICK Proactivator polypeptide OS=Gallus gallus GN=PSAP PE=1 SV=1//5.64086e-07
dre-miR-27a-3p	down		CI01000319_05718732_05734284	up	>gb|AHI12885.1| MHC class I antigen, partial [Ctenopharyngodon idella]	sp|Q95460|HMR1_HUMAN Major histocompatibility complex class I-related gene protein OS=Homo sapiens GN=MR1 PE=1 SV=1//3.63722e-52
dre-miR-27a-3p	down		CI01101274_00000042_00002422	up	>ref|XP_016379104.1| interferon-induced very large GTPase 1-like [Sinocyclocheilus rhinocerous]	sp|Q7Z2Y8|GVIN1_HUMAN Interferon-induced very large GTPase 1 OS=Homo sapiens GN=GVINP1 PE=2 SV=2//0
dre-miR-27a-3p	down		CI01180000_00390297_00422803	down	>ref|XP_016400389.1| integrin alpha-9 [Sinocyclocheilus rhinocerous]	sp|Q13797|ITA9_HUMAN Integrin alpha-9 OS=Homo sapiens GN=ITGA9 PE=1 SV=2//0
dre-miR-429b	up	3	CI01000027_08033124_08037571	down	>ref|XP_016410008.1| induced myeloid leukemia cell differentiation protein Mcl-1 homolog [Sinocyclocheilus rhinocerous]	sp|Q8HYS5|MCL1_CANFA Induced myeloid leukemia cell differentiation protein Mcl-1 homolog OS=Canis familiaris GN=MCL1 PE=2 SV=1//6.82704e-24
dre-miR-429b	up		CI01000082_00689066_00690051	up	>ref|XP_016395768.1| C-C motif chemokine 8-like isoform X2 [Sinocyclocheilus rhinocerous]	-//-
dre-miR-429b	up		CI01000319_03402932_03447997	up	>ref|XP_010748987.1| pyrin-like [Larimichthys crocea]	sp|P19474|RO52_HUMAN E3 ubiquitin-protein ligase TRIM21 OS=Homo sapiens GN=TRIM21 PE=1 SV=1//3.87618e-12
dre-miR-462	up	2	CI01000009_02358636_02361913	down	>ref|XP_016344330.1| hemopexin isoform X1 [Sinocyclocheilus anshuiensis]	sp|Q6PHG2|HEMO_DANRE Hemopexin OS=Danio rerio GN=hpx PE=2 SV=2//0
dre-miR-462	up		CI01000339_00214390_00215412	up	>ref|XP_016409371.1| chemokine-like receptor 1 [Sinocyclocheilus rhinocerous]	sp|P97468|CML1_MOUSE Chemokine-like receptor 1 OS=Mus musculus GN=Cmklr1 PE=1 SV=1//7.91539e-68
dre-miR-731	up	1	CI01067565_00000038_00000582	up	>ref|XP_017207212.1| interferon-induced protein with tetratricopeptide repeats 1 [Danio rerio]	-//-
novel_179	up	6	CI01000028_00291055_00310156	down	>ref|XP_017207561.1| latent-transforming growth factor beta-binding protein 4 [Danio rerio]	sp|Q8N2S1|LTBP4_HUMAN Latent-transforming growth factor beta-binding protein 4 OS=Homo sapiens GN=LTBP4 PE=1 SV=2//1.54325e-06
novel_179	up		CI01000006_06267132_06269409	up	>gb|KTG06967.1| hypothetical protein cypCar_00004380 [Cyprinus carpio]	sp|P16872|IL7RA_MOUSE Interleukin-7 receptor subunit alpha OS=Mus musculus GN=Il7r PE=1 SV=2//1.0004e-09
novel_179	up		CI01000146_01118482_01121194	up	>ref|XP_016105817.1| E3 ubiquitin-protein ligase NEURL3-like [Sinocyclocheilus grahami]	sp|Q5M870|NEUL3_RAT E3 ubiquitin-protein ligase NEURL3 OS=Rattus norvegicus GN=Neurl3 PE=2 SV=1//7.12702e-32
novel_179	up		CI01000230_00209508_00212576	up	>ref|XP_016096612.1| T-cell surface glycoprotein CD3 delta chain-like [Sinocyclocheilus grahami]	-//-
novel_179	up		CI01000299_00082987_00089134	up	>ref|XP_016396732.1| T-cell surface antigen CD2-like isoform X2 [Sinocyclocheilus rhinocerous]	-//-
novel_179	up		CI01000306_01859514_01870761	up	>ref|XP_016373838.1| GTPase IMAP family member 8-like [Sinocyclocheilus rhinocerous]	sp|Q8ND71|GIMA8_HUMAN GTPase IMAP family member 8 OS=Homo sapiens GN=GIMAP8 PE=2 SV=2//1.7245e-10
novel_188	down	1	CI01000046_01246234_01251650	up	>ref|XP_016361464.1| interleukin-21 receptor-like isoform X1 [Sinocyclocheilus anshuiensis]	sp|Q9JHX3|IL21R_MOUSE Interleukin-21 receptor OS=Mus musculus GN=Il21r PE=2 SV=1//4.53542e-18

## Sheet: up-down
miRNA	miRNA_status	mRNA	mRNA_status	mRNA_Nr_anno	mRNA_swwissProt_anno	Immune Process	Immune gene categery
dre-miR-146b	up	CI01000010_00952202_00958971	down	>ref|XP_016315286.1| protein-tyrosine kinase 6-like [Sinocyclocheilus anshuiensis]	sp|Q13882|PTK6_HUMAN Protein-tyrosine kinase 6 OS=Homo sapiens GN=PTK6 PE=1 SV=1//2.67387e-138	T/B cell antigen activation	PTKs
dre-miR-429b	up	CI01000027_08033124_08037571	down	>ref|XP_016410008.1| induced myeloid leukemia cell differentiation protein Mcl-1 homolog [Sinocyclocheilus rhinocerous]	sp|Q8HYS5|MCL1_CANFA Induced myeloid leukemia cell differentiation protein Mcl-1 homolog OS=Canis familiaris GN=MCL1 PE=2 SV=1//6.82704e-24	other genes related to immune response	myeloid cell related
dre-miR-462	up	CI01000009_02358636_02361913	down	>ref|XP_016344330.1| hemopexin isoform X1 [Sinocyclocheilus anshuiensis]	sp|Q6PHG2|HEMO_DANRE Hemopexin OS=Danio rerio GN=hpx PE=2 SV=2//0	acute phase reactions	hemopexin
novel_179	up	CI01000028_00291055_00310156	down	>ref|XP_017207561.1| latent-transforming growth factor beta-binding protein 4 [Danio rerio]	sp|Q8N2S1|LTBP4_HUMAN Latent-transforming growth factor beta-binding protein 4 OS=Homo sapiens GN=LTBP4 PE=1 SV=2//1.54325e-06	antigen processing and regulators	TGF, TGF receptor and related

## Sheet: down-up
miRNA	miRNA_status	mRNA	mRNA_status	mRNA_Nr_anno	mRNA_swwissProt_anno	Immune Process	Immune gene categery
dre-miR-129-5p	down	CI01000020_04807118_04808453	up	>dbj|BAD51478.1| beta2-microglobulin [Ctenopharyngodon idella] dbj|BAD51479.1|	sp|Q04475|B2MG_DANRE Beta-2-microglobulin OS=Danio rerio GN=b2m PE=1 SV=1//1.0043e-61	antigen processing and regulators	microglobulin
dre-miR-129-5p	down	CI01000350_01289098_01292899	up	>ref|XP_016307067.1| interferon-inducible GTPase 5-like [Sinocyclocheilus anshuiensis]	sp|Q6AYF9|IIGP5_RAT Interferon-inducible GTPase 5 OS=Rattus norvegicus GN=Irgc PE=2 SV=1//6.30613e-78	inflammatory cytokines and receptors	IIGP
dre-miR-129-5p	down	CI01026439_00000230_00000610	up	>gb|AGW43287.1| T cell receptor beta chain, partial [Ctenopharyngodon idella]	sp|P06333|TCB1_RABIT T-cell receptor beta chain C region OS=Oryctolagus cuniculus PE=2 SV=2//1.37992e-14	T/B cell antigen activation	TCR
dre-miR-132-3p	down	CI01000146_02278636_02311063	up	>gb|AAA50044.1| MHC class II DA-beta-2*01, partial [Danio rerio]	sp|P04231|HB23_MOUSE H-2 class II histocompatibility antigen, E-S beta chain (Fragment) OS=Mus musculus GN=H2-Eb1 PE=1 SV=1//2.1927e-31	antigen processing and regulators	MHC II
dre-miR-203a-3p	down	CI01000018_01286376_01296170	up	>ref|XP_016392740.1| CD226 antigen-like [Sinocyclocheilus rhinocerous]	sp|Q8K4F0|CD226_MOUSE CD226 antigen OS=Mus musculus GN=Cd226 PE=2 SV=1//1.34905e-22	T/B cell antigen activation	CD226
dre-miR-203a-3p	down	CI01000037_04221676_04227105	up	>ref|XP_016360675.1| cell surface glycoprotein CD200 receptor 1-like [Sinocyclocheilus anshuiensis] ref|XP_016360679.1|	-//-	other genes related to immune response	CD200
dre-miR-23b	down	CI01000015_07267301_07270659	up	>ref|XP_016362960.1| CXADR-like membrane protein [Sinocyclocheilus anshuiensis]	sp|Q7Z7D3|VTCN1_HUMAN V-set domain-containing T-cell activation inhibitor 1 OS=Homo sapiens GN=VTCN1 PE=1 SV=1//2.90267e-10	T/B cell antigen activation	VTCN
dre-miR-23b	down	CI01000027_10609852_10616902	up	>ref|NP_001071274.1| uncharacterized protein LOC777768 [Danio rerio] gb|AAI27403.1|	sp|Q96IP4|FA46A_HUMAN Protein FAM46A OS=Homo sapiens GN=FAM46A PE=1 SV=2//0	inflammatory cytokines and receptors	FAM
dre-miR-23b	down	CI01000072_03105419_03111226	up	>ref|XP_016149512.1| fibroblast growth factor receptor homolog 1-like [Sinocyclocheilus grahami]	sp|Q07407|FGFR1_DROME Fibroblast growth factor receptor homolog 1 OS=Drosophila melanogaster GN=htl PE=1 SV=3//1.62193e-16	inflammatory cytokines and receptors	FGF and related
dre-miR-27a-3p	down	CI01000230_00202507_00204462	up	>ref|XP_016327606.1| T-cell surface glycoprotein CD3 epsilon chain-like [Sinocyclocheilus anshuiensis]	sp|Q98910|CD3E_CHICK T-cell surface glycoprotein CD3 epsilon chain OS=Gallus gallus GN=CD3E PE=2 SV=1//1.67366e-14	T/B cell antigen activation	CD3
dre-miR-27a-3p	down	CI01000310_03152976_03154047	up	>ref|XP_016401610.1| antimicrobial peptide NK-lysin-like [Sinocyclocheilus rhinocerous]	sp|O13035|SAP_CHICK Proactivator polypeptide OS=Gallus gallus GN=PSAP PE=1 SV=1//5.64086e-07	other genes related to immune response	NK-lysin
dre-miR-27a-3p	down	CI01000319_05718732_05734284	up	>gb|AHI12885.1| MHC class I antigen, partial [Ctenopharyngodon idella]	sp|Q95460|HMR1_HUMAN Major histocompatibility complex class I-related gene protein OS=Homo sapiens GN=MR1 PE=1 SV=1//3.63722e-52	antigen processing and regulators	MHC I
dre-miR-27a-3p	down	CI01101274_00000042_00002422	up	>ref|XP_016379104.1| interferon-induced very large GTPase 1-like [Sinocyclocheilus rhinocerous]	sp|Q7Z2Y8|GVIN1_HUMAN Interferon-induced very large GTPase 1 OS=Homo sapiens GN=GVINP1 PE=2 SV=2//0	inflammatory cytokines and receptors	GVIN
novel_188	down	CI01000046_01246234_01251650	up	>ref|XP_016361464.1| interleukin-21 receptor-like isoform X1 [Sinocyclocheilus anshuiensis]	sp|Q9JHX3|IL21R_MOUSE Interleukin-21 receptor OS=Mus musculus GN=Il21r PE=2 SV=1//4.53542e-18	inflammatory cytokines and receptors	IL21R

## Sheet: up-up
miRNA	miRNA_status	mRNA	mRNA_status	mRNA_Nr_anno	mRNA_swwissProt_anno	Immune Process	Immune gene categery
dre-miR-462	up	CI01000339_00214390_00215412	up	>ref|XP_016409371.1| chemokine-like receptor 1 [Sinocyclocheilus rhinocerous]	sp|P97468|CML1_MOUSE Chemokine-like receptor 1 OS=Mus musculus GN=Cmklr1 PE=1 SV=1//7.91539e-68	inflammatory cytokines and receptors	chemokine receptor
dre-miR-429b	up	CI01000082_00689066_00690051	up	>ref|XP_016395768.1| C-C motif chemokine 8-like isoform X2 [Sinocyclocheilus rhinocerous]	-//-	inflammatory cytokines and receptors	CCL
dre-miR-429b	up	CI01000319_03402932_03447997	up	>ref|XP_010748987.1| pyrin-like [Larimichthys crocea]	sp|P19474|RO52_HUMAN E3 ubiquitin-protein ligase TRIM21 OS=Homo sapiens GN=TRIM21 PE=1 SV=1//3.87618e-12	other genes related to immune response	ubiquitin ligase
novel_179	up	CI01000006_06267132_06269409	up	>gb|KTG06967.1| hypothetical protein cypCar_00004380 [Cyprinus carpio]	sp|P16872|IL7RA_MOUSE Interleukin-7 receptor subunit alpha OS=Mus musculus GN=Il7r PE=1 SV=2//1.0004e-09	inflammatory cytokines and receptors	IL7R
novel_179	up	CI01000146_01118482_01121194	up	>ref|XP_016105817.1| E3 ubiquitin-protein ligase NEURL3-like [Sinocyclocheilus grahami]	sp|Q5M870|NEUL3_RAT E3 ubiquitin-protein ligase NEURL3 OS=Rattus norvegicus GN=Neurl3 PE=2 SV=1//7.12702e-32	other genes related to immune response	ubiquitin ligase
novel_179	up	CI01000230_00209508_00212576	up	>ref|XP_016096612.1| T-cell surface glycoprotein CD3 delta chain-like [Sinocyclocheilus grahami]	-//-	T/B cell antigen activation	CD3
novel_179	up	CI01000299_00082987_00089134	up	>ref|XP_016396732.1| T-cell surface antigen CD2-like isoform X2 [Sinocyclocheilus rhinocerous]	-//-	T/B cell antigen activation	CD2
novel_179	up	CI01000306_01859514_01870761	up	>ref|XP_016373838.1| GTPase IMAP family member 8-like [Sinocyclocheilus rhinocerous]	sp|Q8ND71|GIMA8_HUMAN GTPase IMAP family member 8 OS=Homo sapiens GN=GIMAP8 PE=2 SV=2//1.7245e-10	other genes related to immune response	GIAMP
dre-miR-141-3p	up	CI01000146_02272881_02275284	up	>gb|ABW37740.1| MHC class II alpha antigen [Ctenopharyngodon idella]	sp|P15981|HA2D_PIG SLA class II histocompatibility antigen, DQ haplotype D alpha chain OS=Sus scrofa PE=2 SV=1//8.41255e-20	antigen processing and regulators	MHC II
dre-miR-141-3p	up	CI01000291_00020500_00030047	up	>ref|XP_016334868.1| GTPase IMAP family member 7-like, partial [Sinocyclocheilus anshuiensis]	sp|Q8NHV1|GIMA7_HUMAN GTPase IMAP family member 7 OS=Homo sapiens GN=GIMAP7 PE=1 SV=1//1.39371e-28	other genes related to immune response	GIAMP
dre-miR-141-3p	up	CI01000319_00784439_00788986	up	>ref|XP_016102560.1| zinc-alpha-2-glycoprotein-like, partial [Sinocyclocheilus grahami]	sp|Q9TNN7|1C05_HUMAN HLA class I histocompatibility antigen, Cw-5 alpha chain OS=Homo sapiens GN=HLA-C PE=1 SV=1//6.59981e-24	antigen processing and regulators	HA1
dre-miR-146b	up	CI01000006_07929484_07931926	up	>ref|XP_016365637.1| granzyme K-like [Sinocyclocheilus rhinocerous]	sp|P49864|GRAK_RAT Granzyme K OS=Rattus norvegicus GN=Gzmk PE=1 SV=1//1.18749e-38	adapters effectors and signal transducers	granzyme
dre-miR-146b	up	CI01000016_11330944_11334103	up	>ref|XP_016149407.1| C-C chemokine receptor type 5-like [Sinocyclocheilus grahami]	sp|Q8MJW8|CCR4_CANFA C-C chemokine receptor type 4 OS=Canis familiaris GN=CCR4 PE=2 SV=1//2.13604e-73	inflammatory cytokines and receptors	CCR
dre-miR-731	up	CI01067565_00000038_00000582	up	>ref|XP_017207212.1| interferon-induced protein with tetratricopeptide repeats 1 [Danio rerio]	-//-	inflammatory cytokines and receptors	IFN induced proteins and relevant

## Sheet: down-down
miRNA	miRNA_status	mRNA	mRNA_status	mRNA_Nr_anno	mRNA_swwissProt_anno	Immune Process	Immune gene categery
dre-miR-129-5p	down	CI01000082_04619826_04620686	down	>ref|XP_016092738.1| CCAAT/enhancer-binding protein delta-like [Sinocyclocheilus grahami]	sp|P49716|CEBPD_HUMAN CCAAT/enhancer-binding protein delta OS=Homo sapiens GN=CEBPD PE=1 SV=2//1.63198e-58	other genes related to immune response	CEBP
dre-miR-129-5p	down	CI01026444_00000065_00000635	down	>gb|AGW43287.1| T cell receptor beta chain, partial [Ctenopharyngodon idella]	sp|A0A5B9|TRBC2_HUMAN T-cell receptor beta-2 chain C region OS=Homo sapiens GN=TRBC2 PE=1 SV=1//1.2551e-16	T/B cell antigen activation	TCR
dre-miR-27a-3p	down	CI01180000_00390297_00422803	down	>ref|XP_016400389.1| integrin alpha-9 [Sinocyclocheilus rhinocerous]	sp|Q13797|ITA9_HUMAN Integrin alpha-9 OS=Homo sapiens GN=ITGA9 PE=1 SV=2//0	inflammatory cytokines and receptors	integrin alpha
dre-miR-23a-3p	down	CI01000012_11799629_11846842	down	>ref|XP_016313257.1| B-cell lymphoma/leukemia 11A-like [Sinocyclocheilus anshuiensis]	sp|Q9H165|BC11A_HUMAN B-cell lymphoma/leukemia 11A OS=Homo sapiens GN=BCL11A PE=1 SV=2//0	T/B cell antigen activation	BCL
dre-miR-203a-3p	down	CI01180000_00455918_00461072	down	>ref|XP_016115654.1| integrin alpha-9-like [Sinocyclocheilus grahami]	sp|B8JK39|ITA9_MOUSE Integrin alpha-9 OS=Mus musculus GN=Itga9 PE=1 SV=1//1.98736e-89	inflammatory cytokines and receptors	integrin alpha
