# Supplementary material for: Integrative Transcriptomic and microRNAomic Profiling Reveals Immune Mechanism for the Resilience to Soybean Meal Stress in Fish Gut and Liver
Source: Front Physiol. 2018 Sep 10;9:1154. doi: 10.3389/fphys.2018.01154 (PMC6140834; doi:10.3389/fphys.2018.01154)
Supplement: Supplementary file 9 [file Table_9.XLSX]

## Sheet: intestinal pairs (5w vs 3w).txt
miRNA	miRNA_status	NO.of target mRNA	mRNA	mRNA_status	mRNA_Nr_anno	mRNA_swwissProt_anno
dre-let-7c-3p	up	4	CI01000001_11265638_11283027	up	>ref|XP_016333875.1| mannan-binding lectin serine protease 2 isoform X1 [Sinocyclocheilus anshuiensis] ref|XP_016333876.1|	sp|O00187|MASP2_HUMAN Mannan-binding lectin serine protease 2 OS=Homo sapiens GN=MASP2 PE=1 SV=4//0
dre-let-7c-3p	up		CI01000059_09990989_09995182	up	>ref|XP_005168466.1| regulator of G-protein signaling 3 isoform X5 [Danio rerio]	sp|P49796|RGS3_HUMAN Regulator of G-protein signaling 3 OS=Homo sapiens GN=RGS3 PE=1 SV=2//9.04053e-69
dre-let-7c-3p	up		CI01000082_04619826_04620686	up	>ref|XP_016092738.1| CCAAT/enhancer-binding protein delta-like [Sinocyclocheilus grahami]	sp|P49716|CEBPD_HUMAN CCAAT/enhancer-binding protein delta OS=Homo sapiens GN=CEBPD PE=1 SV=2//1.63198e-58
dre-let-7c-3p	up		CI01000300_01387744_01388660	up	>ref|XP_016375380.1| fibrinogen alpha chain-like [Sinocyclocheilus rhinocerous]	sp|P02672|FIBA_BOVIN Fibrinogen alpha chain OS=Bos taurus GN=FGA PE=1 SV=5//5.75406e-23
dre-miR-10b-5p	down	8	CI01000013_04943413_04948991	down	>ref|XP_016338803.1| interleukin-34-like isoform X2 [Sinocyclocheilus anshuiensis]	sp|Q6ZMJ4|IL34_HUMAN Interleukin-34 OS=Homo sapiens GN=IL34 PE=1 SV=1//2.85584e-20
dre-miR-10b-5p	down		CI01000303_00126231_00139526	down	>ref|XP_016361925.1| lipopolysaccharide-induced tumor necrosis factor-alpha factor homolog isoform X4 [Sinocyclocheilus anshuiensis]	sp|Q9JLJ0|LITAF_MOUSE Lipopolysaccharide-induced tumor necrosis factor-alpha factor homolog OS=Mus musculus GN=Litaf PE=1 SV=1//5.36556e-13
dre-miR-10b-5p	down		CI01000030_06405632_06428709	up	>ref|XP_016386615.1| complement C3-like [Sinocyclocheilus rhinocerous]	sp|P98093|CO3_ONCMY Complement C3 (Fragment) OS=Oncorhynchus mykiss GN=c3 PE=1 SV=1//1.70875e-87
dre-miR-10b-5p	down		CI01000036_00947110_00948159	up	>gb|AFK29470.1| chemokine (C-X-C motif), receptor 4b [Megalobrama amblycephala]	sp|P61072|CXCR4_PANTR C-X-C chemokine receptor type 4 OS=Pan troglodytes GN=CXCR4 PE=2 SV=1//2.43942e-112
dre-miR-10b-5p	down		CI01000300_01373306_01377544	up	>ref|XP_016347281.1| fibrinogen beta chain-like [Sinocyclocheilus anshuiensis]	sp|P02675|FIBB_HUMAN Fibrinogen beta chain OS=Homo sapiens GN=FGB PE=1 SV=2//0
dre-miR-10b-5p	down		CI01000300_01384469_01386368	up	>ref|XP_016432191.1| fibrinogen alpha chain-like [Sinocyclocheilus rhinocerous]	sp|P14448|FIBA_CHICK Fibrinogen alpha chain OS=Gallus gallus GN=FGA PE=1 SV=4//1.10355e-11
dre-miR-10b-5p	down		CI01000326_00524269_00538874	up	>ref|XP_016296125.1| cyclin-dependent kinase 13-like isoform X1 [Sinocyclocheilus anshuiensis]	sp|Q69ZA1|CDK13_MOUSE Cyclin-dependent kinase 13 OS=Mus musculus GN=Cdk13 PE=1 SV=3//0
dre-miR-10b-5p	down		CI01000428_00049592_00067270	up	>ref|XP_016117125.1| interferon-induced very large GTPase 1-like [Sinocyclocheilus grahami]	sp|Q7Z2Y8|GVIN1_HUMAN Interferon-induced very large GTPase 1 OS=Homo sapiens GN=GVINP1 PE=2 SV=2//0
dre-miR-10c-3p	down	1	CI01000299_00082987_00089134	down	>ref|XP_016396732.1| T-cell surface antigen CD2-like isoform X2 [Sinocyclocheilus rhinocerous]	-//-
dre-miR-129-5p	down	5	CI01000255_00197338_00204060	down	>ref|XP_016392286.1| GTPase IMAP family member 7-like [Sinocyclocheilus rhinocerous]	sp|Q8NHV1|GIMA7_HUMAN GTPase IMAP family member 7 OS=Homo sapiens GN=GIMAP7 PE=1 SV=1//4.8467e-44
dre-miR-129-5p	down		CI01000006_07223113_07228278	up	>gb|AEQ53931.1| complement component C7 [Ctenopharyngodon idella] gb|AFN20333.1|	sp|Q29RQ1|CO7_BOVIN Complement component C7 OS=Bos taurus GN=C7 PE=2 SV=1//0
dre-miR-129-5p	down		CI01000072_04757636_04762507	up
dre-miR-129-5p	down		CI01000304_09529802_09531061	up	>ref|XP_016383808.1| complement C1q-like protein 4 [Sinocyclocheilus rhinocerous]	sp|Q7Z5L3|C1QL2_HUMAN Complement C1q-like protein 2 OS=Homo sapiens GN=C1QL2 PE=2 SV=2//4.06311e-08
dre-miR-129-5p	down		CI01000310_04400605_04402587	up	>ref|XP_016395165.1| interferon regulatory factor 2-binding protein-like [Sinocyclocheilus rhinocerous]	sp|Q6PCG7|I2BLB_XENLA Interferon regulatory factor 2-binding protein-like B OS=Xenopus laevis GN=irf2bpl-b PE=2 SV=1//0
dre-miR-133a-2-5p	up	7	CI01000018_04563971_04573228	up	>ref|NP_919389.2| cyclin-dependent kinase 8 [Danio rerio] ref|XP_016378331.1|	sp|Q8JH47|CDK8_DANRE Cyclin-dependent kinase 8 OS=Danio rerio GN=cdk8 PE=2 SV=1//0
dre-miR-133a-2-5p	up		CI01000086_00629905_00632087	up	>gb|AEZ51835.1| hepcidin [Ctenopharyngodon idella]	sp|P61516|HEPC1_DANRE Hepcidin-1 OS=Danio rerio GN=hamp1 PE=3 SV=1//6.39002e-23
dre-miR-133a-2-5p	up		CI01000185_00004801_00013583	up	>ref|XP_016308420.1| epidermal growth factor receptor kinase substrate 8-like protein 3 [Sinocyclocheilus anshuiensis]	sp|Q91WL0|ES8L3_MOUSE Epidermal growth factor receptor kinase substrate 8-like protein 3 OS=Mus musculus GN=Eps8l3 PE=2 SV=1//3.47723e-97
dre-miR-133a-2-5p	up		CI01027133_00001270_00003645	up	>ref|XP_016308250.1| protein NLRC3-like [Sinocyclocheilus anshuiensis]	sp|Q7RTR2|NLRC3_HUMAN Protein NLRC3 OS=Homo sapiens GN=NLRC3 PE=2 SV=2//5.20426e-25
dre-miR-133a-2-5p	up		CI01000027_10609852_10616902	down	>ref|NP_001071274.1| uncharacterized protein LOC777768 [Danio rerio] gb|AAI27403.1|	sp|Q96IP4|FA46A_HUMAN Protein FAM46A OS=Homo sapiens GN=FAM46A PE=1 SV=2//0
dre-miR-133a-2-5p	up		CI01000255_00250820_00261139	down	>ref|XP_016400014.1| GTPase IMAP family member 7-like [Sinocyclocheilus rhinocerous]	sp|Q8NHV1|GIMA7_HUMAN GTPase IMAP family member 7 OS=Homo sapiens GN=GIMAP7 PE=1 SV=1//6.75829e-45
dre-miR-133a-2-5p	up		CI01046163_00002590_00013429	down	>gb|KTG06249.1| hypothetical protein cypCar_00030460, partial [Cyprinus carpio]	sp|O19477|HMR1_RAT Major histocompatibility complex class I-related gene protein OS=Rattus norvegicus GN=Mr1 PE=2 SV=2//3.55389e-22
dre-miR-181a-3p	up	1	CI01000304_05194636_05197677	up
dre-miR-181c-5p	up	3	CI01000116_00302998_00308114	up	>gb|AAY43356.2| intelectin [Ctenopharyngodon idella]	sp|P0DMV4|ITLN_ONCMY Intelectin OS=Oncorhynchus mykiss GN=itln PE=1 SV=1//1.72886e-116
dre-miR-181c-5p	up		CI01000219_00709988_00712481	down	>ref|XP_016398979.1| polymeric immunoglobulin receptor-like [Sinocyclocheilus rhinocerous]	-//-
dre-miR-181c-5p	up		CI01000255_00208007_00210331	down	>ref|XP_009297299.1| GTPase IMAP family member 8-like [Danio rerio]	sp|Q75N62|GIMA8_MOUSE GTPase IMAP family member 8 OS=Mus musculus GN=Gimap8 PE=2 SV=1//1.86397e-37
dre-miR-200a-5p	up	1	CI01156881_00000520_00001209	up	>ref|NP_001002083.1| protein FAM173A [Danio rerio] gb|AAH71549.1|	-//-
dre-miR-203a-3p	up	12	CI01000027_05769594_05773182	up	>ref|XP_016387460.1| protein FAM84B-like [Sinocyclocheilus rhinocerous]	sp|Q96KN1|FA84B_HUMAN Protein FAM84B OS=Homo sapiens GN=FAM84B PE=1 SV=1//1.69915e-114
dre-miR-203a-3p	up		CI01000059_04772561_04774001	up	>ref|XP_016131087.1| uncharacterized protein LOC107587718 [Sinocyclocheilus grahami]	sp|Q5T764|IFT1B_HUMAN Interferon-induced protein with tetratricopeptide repeats 1B OS=Homo sapiens GN=IFIT1B PE=2 SV=1//1.86931e-72
dre-miR-203a-3p	up		CI01000113_02491883_02493061	up	>ref|XP_016304042.1| nuclear factor interleukin-3-regulated protein-like [Sinocyclocheilus anshuiensis]	sp|Q5FW38|NFIL3_XENTR Nuclear factor interleukin-3-regulated protein OS=Xenopus tropicalis GN=nfil3 PE=2 SV=1//1.08919e-19
dre-miR-203a-3p	up		CI01000287_00075255_00084717	up	>ref|XP_016117125.1| interferon-induced very large GTPase 1-like [Sinocyclocheilus grahami]	sp|Q7Z2Y8|GVIN1_HUMAN Interferon-induced very large GTPase 1 OS=Homo sapiens GN=GVINP1 PE=2 SV=2//3.33271e-77
dre-miR-203a-3p	up		CI01000350_01268618_01269611	up	>gb|KTG37462.1| hypothetical protein cypCar_00031512 [Cyprinus carpio]	sp|Q4ZJM9|C1QL4_MOUSE Complement C1q-like protein 4 OS=Mus musculus GN=C1ql4 PE=1 SV=1//5.21397e-17
dre-miR-203a-3p	up		CI01108785_00000094_00000436	up	>ref|XP_005755313.1| interferon-induced very large GTPase 1-like, partial [Pundamilia nyererei]	sp|Q7Z2Y8|GVIN1_HUMAN Interferon-induced very large GTPase 1 OS=Homo sapiens GN=GVINP1 PE=2 SV=2//3.81204e-49
dre-miR-203a-3p	up		CI01000029_02593889_02603627	down	>ref|XP_016378948.1| heat shock factor protein 2-like [Sinocyclocheilus rhinocerous]	sp|P38530|HSF2_CHICK Heat shock factor protein 2 OS=Gallus gallus GN=HSF2 PE=2 SV=1//5.12557e-80
dre-miR-203a-3p	up		CI01000030_10958494_10960930	down	>ref|XP_016400388.1| tumor necrosis factor alpha-induced protein 8-like protein 1 isoform X1 [Sinocyclocheilus rhinocerous]	sp|Q7SZE8|TP8L1_DANRE Tumor necrosis factor alpha-induced protein 8-like protein 1 OS=Danio rerio GN=tnfaip8l1 PE=2 SV=1//2.7182e-122
dre-miR-203a-3p	up		CI01000255_00220656_00222501	down	>gb|KTG04671.1| hypothetical protein cypCar_00015478 [Cyprinus carpio]	sp|Q8K3K9|GIMA4_RAT GTPase IMAP family member 4 OS=Rattus norvegicus GN=Gimap4 PE=2 SV=1//3.73364e-20
dre-miR-203a-3p	up		CI01000261_00000113_00007868	down	>gb|KTF85296.1| hypothetical protein cypCar_00040372 [Cyprinus carpio]	sp|Q7Z2Y8|GVIN1_HUMAN Interferon-induced very large GTPase 1 OS=Homo sapiens GN=GVINP1 PE=2 SV=2//2.11626e-100
dre-miR-203a-3p	up		CI01000306_05805669_05822854	down	>ref|XP_016350359.1| cyclin-dependent kinase-like 5 isoform X2 [Sinocyclocheilus anshuiensis]	sp|Q3UTQ8|CDKL5_MOUSE Cyclin-dependent kinase-like 5 OS=Mus musculus GN=Cdkl5 PE=2 SV=1//0
dre-miR-203a-3p	up		CI01000321_01773447_01776531	down	>ref|XP_016419102.1| ADNP homeobox protein 2-like [Sinocyclocheilus rhinocerous]	sp|Q6IQ32|ADNP2_HUMAN ADNP homeobox protein 2 OS=Homo sapiens GN=ADNP2 PE=1 SV=1//3.0591e-11
dre-miR-26b	down	1	CI01000319_03180932_03187841	up	>ref|XP_016313640.1| pyrin-like isoform X2 [Sinocyclocheilus anshuiensis]	sp|P19474|RO52_HUMAN E3 ubiquitin-protein ligase TRIM21 OS=Homo sapiens GN=TRIM21 PE=1 SV=1//1.92795e-17
dre-miR-27b-3p	up	10	CI01000039_04384983_04394003	up	>ref|XP_016089982.1| IgGFc-binding protein-like [Sinocyclocheilus grahami]	sp|Q9Y6R7|FCGBP_HUMAN IgGFc-binding protein OS=Homo sapiens GN=FCGBP PE=1 SV=3//8.60662e-26
dre-miR-27b-3p	up		CI01000072_04648326_04662198	up	>dbj|BAA85038.1| alpha-2-macroglobulin-1 [Cyprinus carpio]	sp|Q5R4N8|A2MG_PONAB Alpha-2-macroglobulin OS=Pongo abelii GN=A2M PE=2 SV=1//2.21447e-179
dre-miR-27b-3p	up		CI01000072_04665875_04678048	up	>dbj|BAA85038.1| alpha-2-macroglobulin-1 [Cyprinus carpio]	sp|Q5R4N8|A2MG_PONAB Alpha-2-macroglobulin OS=Pongo abelii GN=A2M PE=2 SV=1//3.92169e-29
dre-miR-27b-3p	up		CI01000080_02810515_02831498	up	>ref|XP_016341831.1| complement C5 [Sinocyclocheilus anshuiensis]	sp|P01031|CO5_HUMAN Complement C5 OS=Homo sapiens GN=C5 PE=1 SV=4//0
dre-miR-27b-3p	up		CI01000300_10370185_10373703	up	>gb|ADF97606.1| fibrinogen gamma polypeptide [Hypophthalmichthys molitrix]	sp|P02679|FIBG_HUMAN Fibrinogen gamma chain OS=Homo sapiens GN=FGG PE=1 SV=3//7.31785e-155
dre-miR-27b-3p	up		CI01000339_06995644_07004684	up	>gb|ABN49522.1| complement component C9 [Ctenopharyngodon idella] gb|AAS76086.2|	sp|P06682|CO9_ONCMY Complement component C9 (Fragment) OS=Oncorhynchus mykiss GN=c9 PE=2 SV=2//7.78233e-172
dre-miR-27b-3p	up		CI01002272_00000272_00002216	up
dre-miR-27b-3p	up		CI01108789_00000054_00001049	up	>ref|XP_016117385.1| interferon-induced very large GTPase 1-like, partial [Sinocyclocheilus grahami]	sp|Q80SU7|GVIN1_MOUSE Interferon-induced very large GTPase 1 OS=Mus musculus GN=Gvin1 PE=1 SV=1//5.51246e-105
dre-miR-27b-3p	up		CI01000010_04433165_04436747	down	>ref|XP_016371264.1| protein FAM173B-like isoform X1 [Sinocyclocheilus rhinocerous]	sp|Q5I047|F173B_XENLA Protein FAM173B OS=Xenopus laevis GN=fam173b PE=2 SV=1//5.79767e-44
dre-miR-27b-3p	up		CI01000012_06993214_06995298	down	>gb|KTF77272.1| hypothetical protein cypCar_00042077 [Cyprinus carpio]	sp|Q9NZU0|FLRT3_HUMAN Leucine-rich repeat transmembrane protein FLRT3 OS=Homo sapiens GN=FLRT3 PE=1 SV=1//0
dre-miR-725-3p	up	9	CI01000004_12390372_12391923	up	>ref|XP_016120670.1| C-C chemokine receptor type 9-like [Sinocyclocheilus grahami]	sp|Q9WUT7|CCR9_MOUSE C-C chemokine receptor type 9 OS=Mus musculus GN=Ccr9 PE=2 SV=1//3.1621e-100
dre-miR-725-3p	up		CI01000053_00019833_00041450	up	>ref|XP_016308401.1| alpha-2-macroglobulin-like isoform X2 [Sinocyclocheilus anshuiensis]	sp|P28666|MUG2_MOUSE Murinoglobulin-2 OS=Mus musculus GN=Mug2 PE=2 SV=2//0
dre-miR-725-3p	up		CI01000112_02774549_02777028	up	>gb|ACC85669.1| suppressor of cytokine signalling 3 [Ctenopharyngodon idella] gb|ACD82060.1|	sp|O88583|SOCS3_RAT Suppressor of cytokine signaling 3 OS=Rattus norvegicus GN=Socs3 PE=1 SV=1//5.79145e-80
dre-miR-725-3p	up		CI01000129_00996334_01002659	up	>ref|XP_016322156.1| asialoglycoprotein receptor 1-like [Sinocyclocheilus anshuiensis]	sp|Q8IUN9|CLC10_HUMAN C-type lectin domain family 10 member A OS=Homo sapiens GN=CLEC10A PE=2 SV=1//9.98358e-35
dre-miR-725-3p	up		CI01000287_00035891_00041230	up	>ref|XP_016116723.1| interferon-induced very large GTPase 1-like [Sinocyclocheilus grahami]	sp|Q7Z2Y8|GVIN1_HUMAN Interferon-induced very large GTPase 1 OS=Homo sapiens GN=GVINP1 PE=2 SV=2//2.34428e-58
dre-miR-725-3p	up		CI01000344_01634301_01634892	up	>ref|XP_016398612.1| E3 ubiquitin-protein ligase RNF182-like [Sinocyclocheilus rhinocerous]	sp|D2H788|RN182_AILME E3 ubiquitin-protein ligase RNF182 OS=Ailuropoda melanoleuca GN=RNF182 PE=3 SV=1//6.04502e-11
dre-miR-725-3p	up		CI01050629_00000326_00001978	up
dre-miR-725-3p	up		CI01000095_03409665_03426093	down	>ref|XP_016363213.1| mannan-binding lectin serine protease 1-like [Sinocyclocheilus anshuiensis]	sp|P48740|MASP1_HUMAN Mannan-binding lectin serine protease 1 OS=Homo sapiens GN=MASP1 PE=1 SV=3//0
dre-miR-725-3p	up		CI01015435_00001076_00002375	down	>ref|XP_016317812.1| protein NLRC3-like [Sinocyclocheilus anshuiensis]	sp|Q7RTR2|NLRC3_HUMAN Protein NLRC3 OS=Homo sapiens GN=NLRC3 PE=2 SV=2//3.99031e-41
novel_103	down	2	CI01000161_00326033_00349039	down	>ref|XP_016346313.1| tumor necrosis factor ligand superfamily member 10-like [Sinocyclocheilus anshuiensis]	sp|P50591|TNF10_HUMAN Tumor necrosis factor ligand superfamily member 10 OS=Homo sapiens GN=TNFSF10 PE=1 SV=1//1.48326e-30
novel_103	down		CI01000027_09103562_09122837	up	>ref|XP_016389319.1| complement C1r-A subcomponent-like [Sinocyclocheilus rhinocerous]	sp|Q8CG16|C1RA_MOUSE Complement C1r-A subcomponent OS=Mus musculus GN=C1ra PE=1 SV=1//6.03693e-13
novel_146	down	1	CI01000353_01135934_01142509	up	>ref|XP_016424078.1| CASP8 and FADD-like apoptosis regulator isoform X1 [Sinocyclocheilus rhinocerous]	sp|O35732|CFLAR_MOUSE CASP8 and FADD-like apoptosis regulator OS=Mus musculus GN=Cflar PE=2 SV=2//6.31272e-79
novel_158	down	5	CI01000352_00233543_00234955	down	>ref|XP_016325843.1| C3a anaphylatoxin chemotactic receptor-like [Sinocyclocheilus anshuiensis]	sp|P0C7U4|C3AR_DANRE C3a anaphylatoxin chemotactic receptor OS=Danio rerio GN=c3ar1 PE=3 SV=1//7.72481e-50
novel_158	down		CI01000029_05429198_05430689	up	>gb|AAK58088.1|AF380155_1 c-Fos [Ctenopharyngodon idella] gb|ABB99429.1| c-Fos protein	sp|P79702|FOS_CYPCA Proto-oncogene c-Fos OS=Cyprinus carpio GN=fos PE=2 SV=1//3.1514e-133
novel_158	down		CI01000051_04155754_04157992	up	>gb|AHV91026.1| IkBa [Ctenopharyngodon idella]	sp|Q08353|IKBA_PIG NF-kappa-B inhibitor alpha OS=Sus scrofa GN=NFKBIA PE=2 SV=1//1.69507e-91
novel_158	down		CI01000158_00743384_00745236	up	>ref|XP_016302692.1| caspase-3-like [Sinocyclocheilus anshuiensis]	sp|P55210|CASP7_HUMAN Caspase-7 OS=Homo sapiens GN=CASP7 PE=1 SV=1//1.00252e-31
novel_158	down		CI01000320_00264815_00284889	up	>ref|XP_016418619.1| E3 ubiquitin-protein ligase RNF19A-like isoform X2 [Sinocyclocheilus rhinocerous]	sp|Q9NV58|RN19A_HUMAN E3 ubiquitin-protein ligase RNF19A OS=Homo sapiens GN=RNF19A PE=1 SV=3//0
novel_186	up	1	CI01000358_00458949_00461373	up	>ref|XP_016116349.1| galectin-9-like isoform X2 [Sinocyclocheilus grahami]	sp|Q29058|LEG4_PIG Galectin-4 OS=Sus scrofa GN=LGALS4 PE=2 SV=1//9.26894e-13
novel_748	up	4	CI01000024_04370355_04375084	up
novel_748	up		CI01000029_03746973_03752660	up	>ref|XP_016329762.1| plasminogen-like [Sinocyclocheilus anshuiensis]	sp|Q01177|PLMN_RAT Plasminogen OS=Rattus norvegicus GN=Plg PE=2 SV=2//1.30101e-09
novel_748	up		CI01000069_00000091_00001650	up	>gb|ADX32514.1| heat shock 70 kDa protein [Ctenopharyngodon idella]	sp|Q9I8F9|HSP71_ORYLA Heat shock 70 kDa protein 1 OS=Oryzias latipes PE=3 SV=1//0
novel_748	up		CI01000006_06267132_06269409	down	>gb|KTG06967.1| hypothetical protein cypCar_00004380 [Cyprinus carpio]	sp|P16872|IL7RA_MOUSE Interleukin-7 receptor subunit alpha OS=Mus musculus GN=Il7r PE=1 SV=2//1.0004e-09
novel_795	up	9	CI01000098_02473023_02489273	up	>ref|XP_016363766.1| complement component C8 beta chain [Sinocyclocheilus rhinocerous]	sp|Q90X85|CO8B_ONCMY Complement component C8 beta chain OS=Oncorhynchus mykiss GN=c8b PE=2 SV=1//0
novel_795	up		CI01000158_00735610_00736996	up	>gb|KTF84577.1| hypothetical protein cypCar_00049256 [Cyprinus carpio]	sp|Q60431|CASP3_MESAU Caspase-3 OS=Mesocricetus auratus GN=CASP3 PE=2 SV=1//2.68932e-32
novel_795	up		CI01000191_00810914_00830686	up	>dbj|BAA85038.1| alpha-2-macroglobulin-1 [Cyprinus carpio]	sp|P06238|A2MG_RAT Alpha-2-macroglobulin OS=Rattus norvegicus GN=A2m PE=2 SV=2//0
novel_795	up		CI01000304_06489010_06490993	up	>gb|KTG43673.1| hypothetical protein cypCar_00031365 [Cyprinus carpio]	sp|P68512|FEL_CYPCA Fish-egg lectin OS=Cyprinus carpio PE=1 SV=1//1.78718e-127
novel_795	up		CI01000356_00236990_00260174	up	>ref|XP_016108043.1| NACHT, LRR and PYD domains-containing protein 3-like [Sinocyclocheilus grahami]	sp|Q7RTR2|NLRC3_HUMAN Protein NLRC3 OS=Homo sapiens GN=NLRC3 PE=2 SV=2//2.77674e-62
novel_795	up		CI01006752_00000005_00000659	up	>ref|XP_016308537.1| interferon-induced very large GTPase 1-like [Sinocyclocheilus anshuiensis]	sp|Q7Z2Y8|GVIN1_HUMAN Interferon-induced very large GTPase 1 OS=Homo sapiens GN=GVINP1 PE=2 SV=2//1.48058e-23
novel_795	up		CI01180000_01366302_01368307	up	>ref|XP_016104736.1| interferon regulatory factor 2-binding protein 2-A isoform X1 [Sinocyclocheilus grahami] ref|XP_016104737.1|	sp|Q6NZT6|I2B2A_DANRE Interferon regulatory factor 2-binding protein 2-A OS=Danio rerio GN=irf2bp2a PE=2 SV=1//9.46197e-77
novel_795	up		CI01000291_00020500_00030047	down	>ref|XP_016334868.1| GTPase IMAP family member 7-like, partial [Sinocyclocheilus anshuiensis]	sp|Q8NHV1|GIMA7_HUMAN GTPase IMAP family member 7 OS=Homo sapiens GN=GIMAP7 PE=1 SV=1//1.39371e-28
novel_795	up		CI01000447_00033061_00051445	down	>gb|KTF77634.1| hypothetical protein cypCar_00036863 [Cyprinus carpio]	sp|Q80SU7|GVIN1_MOUSE Interferon-induced very large GTPase 1 OS=Mus musculus GN=Gvin1 PE=1 SV=1//3.82969e-17

## Sheet: up-down
miRNA	miRNA_status	mRNA	mRNA_status	mRNA_Nr_anno	mRNA_swwissProt_anno	Immune Process	Immune gene categery
dre-miR-203a-3p	up	CI01000029_02593889_02603627	down	>ref|XP_016378948.1| heat shock factor protein 2-like [Sinocyclocheilus rhinocerous]	sp|P38530|HSF2_CHICK Heat shock factor protein 2 OS=Gallus gallus GN=HSF2 PE=2 SV=1//5.12557e-80	other genes related to immune response	HSP
dre-miR-203a-3p	up	CI01000030_10958494_10960930	down	>ref|XP_016400388.1| tumor necrosis factor alpha-induced protein 8-like protein 1 isoform X1 [Sinocyclocheilus rhinocerous]	sp|Q7SZE8|TP8L1_DANRE Tumor necrosis factor alpha-induced protein 8-like protein 1 OS=Danio rerio GN=tnfaip8l1 PE=2 SV=1//2.7182e-122	antigen processing and regulators	TNF,TNR and related
dre-miR-203a-3p	up	CI01000255_00220656_00222501	down	>gb|KTG04671.1| hypothetical protein cypCar_00015478 [Cyprinus carpio]	sp|Q8K3K9|GIMA4_RAT GTPase IMAP family member 4 OS=Rattus norvegicus GN=Gimap4 PE=2 SV=1//3.73364e-20	other genes related to immune response	GIAMP
dre-miR-203a-3p	up	CI01000261_00000113_00007868	down	>gb|KTF85296.1| hypothetical protein cypCar_00040372 [Cyprinus carpio]	sp|Q7Z2Y8|GVIN1_HUMAN Interferon-induced very large GTPase 1 OS=Homo sapiens GN=GVINP1 PE=2 SV=2//2.11626e-100	inflammatory cytokines and receptors	GVIN
dre-miR-203a-3p	up	CI01000306_05805669_05822854	down	>ref|XP_016350359.1| cyclin-dependent kinase-like 5 isoform X2 [Sinocyclocheilus anshuiensis]	sp|Q3UTQ8|CDKL5_MOUSE Cyclin-dependent kinase-like 5 OS=Mus musculus GN=Cdkl5 PE=2 SV=1//0	antigen processing and regulators	CDK and related
dre-miR-203a-3p	up	CI01000321_01773447_01776531	down	>ref|XP_016419102.1| ADNP homeobox protein 2-like [Sinocyclocheilus rhinocerous]	sp|Q6IQ32|ADNP2_HUMAN ADNP homeobox protein 2 OS=Homo sapiens GN=ADNP2 PE=1 SV=1//3.0591e-11	other genes related to immune response	ADNP
novel_748	up	CI01000006_06267132_06269409	down	>gb|KTG06967.1| hypothetical protein cypCar_00004380 [Cyprinus carpio]	sp|P16872|IL7RA_MOUSE Interleukin-7 receptor subunit alpha OS=Mus musculus GN=Il7r PE=1 SV=2//1.0004e-09	inflammatory cytokines and receptors	IL7R
dre-miR-725-3p	up	CI01000095_03409665_03426093	down	>ref|XP_016363213.1| mannan-binding lectin serine protease 1-like [Sinocyclocheilus anshuiensis]	sp|P48740|MASP1_HUMAN Mannan-binding lectin serine protease 1 OS=Homo sapiens GN=MASP1 PE=1 SV=3//0	complement system	MASP
dre-miR-725-3p	up	CI01015435_00001076_00002375	down	>ref|XP_016317812.1| protein NLRC3-like [Sinocyclocheilus anshuiensis]	sp|Q7RTR2|NLRC3_HUMAN Protein NLRC3 OS=Homo sapiens GN=NLRC3 PE=2 SV=2//3.99031e-41	adapters effectors and signal transducers	NLRC3
dre-miR-133a-2-5p	up	CI01000027_10609852_10616902	down	>ref|NP_001071274.1| uncharacterized protein LOC777768 [Danio rerio] gb|AAI27403.1|	sp|Q96IP4|FA46A_HUMAN Protein FAM46A OS=Homo sapiens GN=FAM46A PE=1 SV=2//0	inflammatory cytokines and receptors	FAM
dre-miR-133a-2-5p	up	CI01000255_00250820_00261139	down	>ref|XP_016400014.1| GTPase IMAP family member 7-like [Sinocyclocheilus rhinocerous]	sp|Q8NHV1|GIMA7_HUMAN GTPase IMAP family member 7 OS=Homo sapiens GN=GIMAP7 PE=1 SV=1//6.75829e-45	other genes related to immune response	GIAMP
dre-miR-133a-2-5p	up	CI01046163_00002590_00013429	down	>gb|KTG06249.1| hypothetical protein cypCar_00030460, partial [Cyprinus carpio]	sp|O19477|HMR1_RAT Major histocompatibility complex class I-related gene protein OS=Rattus norvegicus GN=Mr1 PE=2 SV=2//3.55389e-22	antigen processing and regulators	MHC I related
novel_795	up	CI01000291_00020500_00030047	down	>ref|XP_016334868.1| GTPase IMAP family member 7-like, partial [Sinocyclocheilus anshuiensis]	sp|Q8NHV1|GIMA7_HUMAN GTPase IMAP family member 7 OS=Homo sapiens GN=GIMAP7 PE=1 SV=1//1.39371e-28	other genes related to immune response	GIAMP
novel_795	up	CI01000447_00033061_00051445	down	>gb|KTF77634.1| hypothetical protein cypCar_00036863 [Cyprinus carpio]	sp|Q80SU7|GVIN1_MOUSE Interferon-induced very large GTPase 1 OS=Mus musculus GN=Gvin1 PE=1 SV=1//3.82969e-17	inflammatory cytokines and receptors	GVIN
dre-miR-27b-3p	up	CI01000010_04433165_04436747	down	>ref|XP_016371264.1| protein FAM173B-like isoform X1 [Sinocyclocheilus rhinocerous]	sp|Q5I047|F173B_XENLA Protein FAM173B OS=Xenopus laevis GN=fam173b PE=2 SV=1//5.79767e-44	inflammatory cytokines and receptors	FAM
dre-miR-27b-3p	up	CI01000012_06993214_06995298	down	>gb|KTF77272.1| hypothetical protein cypCar_00042077 [Cyprinus carpio]	sp|Q9NZU0|FLRT3_HUMAN Leucine-rich repeat transmembrane protein FLRT3 OS=Homo sapiens GN=FLRT3 PE=1 SV=1//0	pattern recognition	LRR-containing proteins
dre-miR-181c-5p	up	CI01000219_00709988_00712481	down	>ref|XP_016398979.1| polymeric immunoglobulin receptor-like [Sinocyclocheilus rhinocerous]	-//-	T/B cell antigen activation	PIGR
dre-miR-181c-5p	up	CI01000255_00208007_00210331	down	>ref|XP_009297299.1| GTPase IMAP family member 8-like [Danio rerio]	sp|Q75N62|GIMA8_MOUSE GTPase IMAP family member 8 OS=Mus musculus GN=Gimap8 PE=2 SV=1//1.86397e-37	other genes related to immune response	GIAMP

## Sheet: down-up
miRNA	miRNA_status	mRNA	mRNA_status	mRNA_Nr_anno	mRNA_swwissProt_anno	Immune Process	Immune gene categery
novel_158	down	CI01000029_05429198_05430689	up	>gb|AAK58088.1|AF380155_1 c-Fos [Ctenopharyngodon idella] gb|ABB99429.1| c-Fos protein	sp|P79702|FOS_CYPCA Proto-oncogene c-Fos OS=Cyprinus carpio GN=fos PE=2 SV=1//3.1514e-133	other genes related to immune response	oncogene
novel_158	down	CI01000051_04155754_04157992	up	>gb|AHV91026.1| IkBa [Ctenopharyngodon idella]	sp|Q08353|IKBA_PIG NF-kappa-B inhibitor alpha OS=Sus scrofa GN=NFKBIA PE=2 SV=1//1.69507e-91	adapters effectors and signal transducers	NFKBI and related
novel_158	down	CI01000158_00743384_00745236	up	>ref|XP_016302692.1| caspase-3-like [Sinocyclocheilus anshuiensis]	sp|P55210|CASP7_HUMAN Caspase-7 OS=Homo sapiens GN=CASP7 PE=1 SV=1//1.00252e-31	other genes related to immune response	caspase
novel_158	down	CI01000320_00264815_00284889	up	>ref|XP_016418619.1| E3 ubiquitin-protein ligase RNF19A-like isoform X2 [Sinocyclocheilus rhinocerous]	sp|Q9NV58|RN19A_HUMAN E3 ubiquitin-protein ligase RNF19A OS=Homo sapiens GN=RNF19A PE=1 SV=3//0	other genes related to immune response	ubiquitin ligase
dre-miR-10b-5p	down	CI01000030_06405632_06428709	up	>ref|XP_016386615.1| complement C3-like [Sinocyclocheilus rhinocerous]	sp|P98093|CO3_ONCMY Complement C3 (Fragment) OS=Oncorhynchus mykiss GN=c3 PE=1 SV=1//1.70875e-87	complement system	C3
dre-miR-10b-5p	down	CI01000036_00947110_00948159	up	>gb|AFK29470.1| chemokine (C-X-C motif), receptor 4b [Megalobrama amblycephala]	sp|P61072|CXCR4_PANTR C-X-C chemokine receptor type 4 OS=Pan troglodytes GN=CXCR4 PE=2 SV=1//2.43942e-112	inflammatory cytokines and receptors	CXCR
dre-miR-10b-5p	down	CI01000300_01373306_01377544	up	>ref|XP_016347281.1| fibrinogen beta chain-like [Sinocyclocheilus anshuiensis]	sp|P02675|FIBB_HUMAN Fibrinogen beta chain OS=Homo sapiens GN=FGB PE=1 SV=2//0	acute phase reactions	fibrinogen
dre-miR-10b-5p	down	CI01000300_01384469_01386368	up	>ref|XP_016432191.1| fibrinogen alpha chain-like [Sinocyclocheilus rhinocerous]	sp|P14448|FIBA_CHICK Fibrinogen alpha chain OS=Gallus gallus GN=FGA PE=1 SV=4//1.10355e-11	acute phase reactions	fibrinogen
dre-miR-10b-5p	down	CI01000326_00524269_00538874	up	>ref|XP_016296125.1| cyclin-dependent kinase 13-like isoform X1 [Sinocyclocheilus anshuiensis]	sp|Q69ZA1|CDK13_MOUSE Cyclin-dependent kinase 13 OS=Mus musculus GN=Cdk13 PE=1 SV=3//0	antigen processing and regulators	CDK and related
dre-miR-10b-5p	down	CI01000428_00049592_00067270	up	>ref|XP_016117125.1| interferon-induced very large GTPase 1-like [Sinocyclocheilus grahami]	sp|Q7Z2Y8|GVIN1_HUMAN Interferon-induced very large GTPase 1 OS=Homo sapiens GN=GVINP1 PE=2 SV=2//0	inflammatory cytokines and receptors	GVIN
dre-miR-129-5p	down	CI01000006_07223113_07228278	up	>gb|AEQ53931.1| complement component C7 [Ctenopharyngodon idella] gb|AFN20333.1|	sp|Q29RQ1|CO7_BOVIN Complement component C7 OS=Bos taurus GN=C7 PE=2 SV=1//0	complement system	C7
dre-miR-129-5p	down	CI01000072_04757636_04762507	up
dre-miR-129-5p	down	CI01000304_09529802_09531061	up	>ref|XP_016383808.1| complement C1q-like protein 4 [Sinocyclocheilus rhinocerous]	sp|Q7Z5L3|C1QL2_HUMAN Complement C1q-like protein 2 OS=Homo sapiens GN=C1QL2 PE=2 SV=2//4.06311e-08	complement system	C1q
dre-miR-129-5p	down	CI01000310_04400605_04402587	up	>ref|XP_016395165.1| interferon regulatory factor 2-binding protein-like [Sinocyclocheilus rhinocerous]	sp|Q6PCG7|I2BLB_XENLA Interferon regulatory factor 2-binding protein-like B OS=Xenopus laevis GN=irf2bpl-b PE=2 SV=1//0	inflammatory cytokines and receptors	IRF
novel_103	down	CI01000027_09103562_09122837	up	>ref|XP_016389319.1| complement C1r-A subcomponent-like [Sinocyclocheilus rhinocerous]	sp|Q8CG16|C1RA_MOUSE Complement C1r-A subcomponent OS=Mus musculus GN=C1ra PE=1 SV=1//6.03693e-13	complement system	C1r
dre-miR-26b	down	CI01000319_03180932_03187841	up	>ref|XP_016313640.1| pyrin-like isoform X2 [Sinocyclocheilus anshuiensis]	sp|P19474|RO52_HUMAN E3 ubiquitin-protein ligase TRIM21 OS=Homo sapiens GN=TRIM21 PE=1 SV=1//1.92795e-17	other genes related to immune response	ubiquitin ligase
novel_146	down	CI01000353_01135934_01142509	up	>ref|XP_016424078.1| CASP8 and FADD-like apoptosis regulator isoform X1 [Sinocyclocheilus rhinocerous]	sp|O35732|CFLAR_MOUSE CASP8 and FADD-like apoptosis regulator OS=Mus musculus GN=Cflar PE=2 SV=2//6.31272e-79	inflammatory cytokines and receptors	CFLAR

## Sheet: up-up
miRNA	miRNA_status	mRNA	mRNA_status	mRNA_Nr_anno	mRNA_swwissProt_anno	Immune Process	Immune gene categery
dre-miR-203a-3p	up	CI01000027_05769594_05773182	up	>ref|XP_016387460.1| protein FAM84B-like [Sinocyclocheilus rhinocerous]	sp|Q96KN1|FA84B_HUMAN Protein FAM84B OS=Homo sapiens GN=FAM84B PE=1 SV=1//1.69915e-114	inflammatory cytokines and receptors	FAM
dre-miR-203a-3p	up	CI01000059_04772561_04774001	up	>ref|XP_016131087.1| uncharacterized protein LOC107587718 [Sinocyclocheilus grahami]	sp|Q5T764|IFT1B_HUMAN Interferon-induced protein with tetratricopeptide repeats 1B OS=Homo sapiens GN=IFIT1B PE=2 SV=1//1.86931e-72	inflammatory cytokines and receptors	IFN induced proteins and relevant
dre-miR-203a-3p	up	CI01000113_02491883_02493061	up	>ref|XP_016304042.1| nuclear factor interleukin-3-regulated protein-like [Sinocyclocheilus anshuiensis]	sp|Q5FW38|NFIL3_XENTR Nuclear factor interleukin-3-regulated protein OS=Xenopus tropicalis GN=nfil3 PE=2 SV=1//1.08919e-19	inflammatory cytokines and receptors	NFIL3
dre-miR-203a-3p	up	CI01000287_00075255_00084717	up	>ref|XP_016117125.1| interferon-induced very large GTPase 1-like [Sinocyclocheilus grahami]	sp|Q7Z2Y8|GVIN1_HUMAN Interferon-induced very large GTPase 1 OS=Homo sapiens GN=GVINP1 PE=2 SV=2//3.33271e-77	inflammatory cytokines and receptors	GVIN
dre-miR-203a-3p	up	CI01000350_01268618_01269611	up	>gb|KTG37462.1| hypothetical protein cypCar_00031512 [Cyprinus carpio]	sp|Q4ZJM9|C1QL4_MOUSE Complement C1q-like protein 4 OS=Mus musculus GN=C1ql4 PE=1 SV=1//5.21397e-17	complement system	C1q
dre-miR-203a-3p	up	CI01108785_00000094_00000436	up	>ref|XP_005755313.1| interferon-induced very large GTPase 1-like, partial [Pundamilia nyererei]	sp|Q7Z2Y8|GVIN1_HUMAN Interferon-induced very large GTPase 1 OS=Homo sapiens GN=GVINP1 PE=2 SV=2//3.81204e-49	inflammatory cytokines and receptors	GVIN
novel_748	up	CI01000024_04370355_04375084	up
novel_748	up	CI01000029_03746973_03752660	up	>ref|XP_016329762.1| plasminogen-like [Sinocyclocheilus anshuiensis]	sp|Q01177|PLMN_RAT Plasminogen OS=Rattus norvegicus GN=Plg PE=2 SV=2//1.30101e-09	acute phase reactions	plasminogen
novel_748	up	CI01000069_00000091_00001650	up	>gb|ADX32514.1| heat shock 70 kDa protein [Ctenopharyngodon idella]	sp|Q9I8F9|HSP71_ORYLA Heat shock 70 kDa protein 1 OS=Oryzias latipes PE=3 SV=1//0	other genes related to immune response	HSP
dre-miR-725-3p	up	CI01000004_12390372_12391923	up	>ref|XP_016120670.1| C-C chemokine receptor type 9-like [Sinocyclocheilus grahami]	sp|Q9WUT7|CCR9_MOUSE C-C chemokine receptor type 9 OS=Mus musculus GN=Ccr9 PE=2 SV=1//3.1621e-100	inflammatory cytokines and receptors	CCR
dre-miR-725-3p	up	CI01000053_00019833_00041450	up	>ref|XP_016308401.1| alpha-2-macroglobulin-like isoform X2 [Sinocyclocheilus anshuiensis]	sp|P28666|MUG2_MOUSE Murinoglobulin-2 OS=Mus musculus GN=Mug2 PE=2 SV=2//0	acute phase reactions	macroglobulin
dre-miR-725-3p	up	CI01000112_02774549_02777028	up	>gb|ACC85669.1| suppressor of cytokine signalling 3 [Ctenopharyngodon idella] gb|ACD82060.1|	sp|O88583|SOCS3_RAT Suppressor of cytokine signaling 3 OS=Rattus norvegicus GN=Socs3 PE=1 SV=1//5.79145e-80	adapters effectors and signal transducers	SOCS (1-7)
dre-miR-725-3p	up	CI01000129_00996334_01002659	up	>ref|XP_016322156.1| asialoglycoprotein receptor 1-like [Sinocyclocheilus anshuiensis]	sp|Q8IUN9|CLC10_HUMAN C-type lectin domain family 10 member A OS=Homo sapiens GN=CLEC10A PE=2 SV=1//9.98358e-35	pattern recognition	C-type lectin
dre-miR-725-3p	up	CI01000287_00035891_00041230	up	>ref|XP_016116723.1| interferon-induced very large GTPase 1-like [Sinocyclocheilus grahami]	sp|Q7Z2Y8|GVIN1_HUMAN Interferon-induced very large GTPase 1 OS=Homo sapiens GN=GVINP1 PE=2 SV=2//2.34428e-58	inflammatory cytokines and receptors	GVIN
dre-miR-725-3p	up	CI01000344_01634301_01634892	up	>ref|XP_016398612.1| E3 ubiquitin-protein ligase RNF182-like [Sinocyclocheilus rhinocerous]	sp|D2H788|RN182_AILME E3 ubiquitin-protein ligase RNF182 OS=Ailuropoda melanoleuca GN=RNF182 PE=3 SV=1//6.04502e-11	other genes related to immune response	ubiquitin ligase
dre-miR-725-3p	up	CI01050629_00000326_00001978	up
dre-miR-133a-2-5p	up	CI01000018_04563971_04573228	up	>ref|NP_919389.2| cyclin-dependent kinase 8 [Danio rerio] ref|XP_016378331.1|	sp|Q8JH47|CDK8_DANRE Cyclin-dependent kinase 8 OS=Danio rerio GN=cdk8 PE=2 SV=1//0	antigen processing and regulators	CDK and related
dre-miR-133a-2-5p	up	CI01000086_00629905_00632087	up	>gb|AEZ51835.1| hepcidin [Ctenopharyngodon idella]	sp|P61516|HEPC1_DANRE Hepcidin-1 OS=Danio rerio GN=hamp1 PE=3 SV=1//6.39002e-23	other genes related to immune response	hepcidin
dre-miR-133a-2-5p	up	CI01000185_00004801_00013583	up	>ref|XP_016308420.1| epidermal growth factor receptor kinase substrate 8-like protein 3 [Sinocyclocheilus anshuiensis]	sp|Q91WL0|ES8L3_MOUSE Epidermal growth factor receptor kinase substrate 8-like protein 3 OS=Mus musculus GN=Eps8l3 PE=2 SV=1//3.47723e-97	inflammatory cytokines and receptors	EGF,EGFR and related
dre-miR-133a-2-5p	up	CI01027133_00001270_00003645	up	>ref|XP_016308250.1| protein NLRC3-like [Sinocyclocheilus anshuiensis]	sp|Q7RTR2|NLRC3_HUMAN Protein NLRC3 OS=Homo sapiens GN=NLRC3 PE=2 SV=2//5.20426e-25	adapters effectors and signal transducers	NLRC3
novel_795	up	CI01000098_02473023_02489273	up	>ref|XP_016363766.1| complement component C8 beta chain [Sinocyclocheilus rhinocerous]	sp|Q90X85|CO8B_ONCMY Complement component C8 beta chain OS=Oncorhynchus mykiss GN=c8b PE=2 SV=1//0	complement system	C8
novel_795	up	CI01000158_00735610_00736996	up	>gb|KTF84577.1| hypothetical protein cypCar_00049256 [Cyprinus carpio]	sp|Q60431|CASP3_MESAU Caspase-3 OS=Mesocricetus auratus GN=CASP3 PE=2 SV=1//2.68932e-32	other genes related to immune response	caspase
novel_795	up	CI01000191_00810914_00830686	up	>dbj|BAA85038.1| alpha-2-macroglobulin-1 [Cyprinus carpio]	sp|P06238|A2MG_RAT Alpha-2-macroglobulin OS=Rattus norvegicus GN=A2m PE=2 SV=2//0	acute phase reactions	macroglobulin
novel_795	up	CI01000304_06489010_06490993	up	>gb|KTG43673.1| hypothetical protein cypCar_00031365 [Cyprinus carpio]	sp|P68512|FEL_CYPCA Fish-egg lectin OS=Cyprinus carpio PE=1 SV=1//1.78718e-127	pattern recognition	Fish-egg lectin
novel_795	up	CI01000356_00236990_00260174	up	>ref|XP_016108043.1| NACHT, LRR and PYD domains-containing protein 3-like [Sinocyclocheilus grahami]	sp|Q7RTR2|NLRC3_HUMAN Protein NLRC3 OS=Homo sapiens GN=NLRC3 PE=2 SV=2//2.77674e-62	adapters effectors and signal transducers	NLRC3
novel_795	up	CI01006752_00000005_00000659	up	>ref|XP_016308537.1| interferon-induced very large GTPase 1-like [Sinocyclocheilus anshuiensis]	sp|Q7Z2Y8|GVIN1_HUMAN Interferon-induced very large GTPase 1 OS=Homo sapiens GN=GVINP1 PE=2 SV=2//1.48058e-23	inflammatory cytokines and receptors	GVIN
novel_795	up	CI01180000_01366302_01368307	up	>ref|XP_016104736.1| interferon regulatory factor 2-binding protein 2-A isoform X1 [Sinocyclocheilus grahami] ref|XP_016104737.1|	sp|Q6NZT6|I2B2A_DANRE Interferon regulatory factor 2-binding protein 2-A OS=Danio rerio GN=irf2bp2a PE=2 SV=1//9.46197e-77	inflammatory cytokines and receptors	IRF
dre-let-7c-3p	up	CI01000001_11265638_11283027	up	>ref|XP_016333875.1| mannan-binding lectin serine protease 2 isoform X1 [Sinocyclocheilus anshuiensis] ref|XP_016333876.1|	sp|O00187|MASP2_HUMAN Mannan-binding lectin serine protease 2 OS=Homo sapiens GN=MASP2 PE=1 SV=4//0	complement system	MASP
dre-let-7c-3p	up	CI01000059_09990989_09995182	up	>ref|XP_005168466.1| regulator of G-protein signaling 3 isoform X5 [Danio rerio]	sp|P49796|RGS3_HUMAN Regulator of G-protein signaling 3 OS=Homo sapiens GN=RGS3 PE=1 SV=2//9.04053e-69	T/B cell antigen activation	RGS
dre-let-7c-3p	up	CI01000082_04619826_04620686	up	>ref|XP_016092738.1| CCAAT/enhancer-binding protein delta-like [Sinocyclocheilus grahami]	sp|P49716|CEBPD_HUMAN CCAAT/enhancer-binding protein delta OS=Homo sapiens GN=CEBPD PE=1 SV=2//1.63198e-58	other genes related to immune response	CEBP
dre-let-7c-3p	up	CI01000300_01387744_01388660	up	>ref|XP_016375380.1| fibrinogen alpha chain-like [Sinocyclocheilus rhinocerous]	sp|P02672|FIBA_BOVIN Fibrinogen alpha chain OS=Bos taurus GN=FGA PE=1 SV=5//5.75406e-23	acute phase reactions	fibrinogen
novel_186	up	CI01000358_00458949_00461373	up	>ref|XP_016116349.1| galectin-9-like isoform X2 [Sinocyclocheilus grahami]	sp|Q29058|LEG4_PIG Galectin-4 OS=Sus scrofa GN=LGALS4 PE=2 SV=1//9.26894e-13	pattern recognition	galectin
dre-miR-27b-3p	up	CI01000039_04384983_04394003	up	>ref|XP_016089982.1| IgGFc-binding protein-like [Sinocyclocheilus grahami]	sp|Q9Y6R7|FCGBP_HUMAN IgGFc-binding protein OS=Homo sapiens GN=FCGBP PE=1 SV=3//8.60662e-26	T/B cell antigen activation	FCGBP
dre-miR-27b-3p	up	CI01000072_04648326_04662198	up	>dbj|BAA85038.1| alpha-2-macroglobulin-1 [Cyprinus carpio]	sp|Q5R4N8|A2MG_PONAB Alpha-2-macroglobulin OS=Pongo abelii GN=A2M PE=2 SV=1//2.21447e-179	acute phase reactions	macroglobulin
dre-miR-27b-3p	up	CI01000072_04665875_04678048	up	>dbj|BAA85038.1| alpha-2-macroglobulin-1 [Cyprinus carpio]	sp|Q5R4N8|A2MG_PONAB Alpha-2-macroglobulin OS=Pongo abelii GN=A2M PE=2 SV=1//3.92169e-29	acute phase reactions	macroglobulin
dre-miR-27b-3p	up	CI01000080_02810515_02831498	up	>ref|XP_016341831.1| complement C5 [Sinocyclocheilus anshuiensis]	sp|P01031|CO5_HUMAN Complement C5 OS=Homo sapiens GN=C5 PE=1 SV=4//0	complement system	C5
dre-miR-27b-3p	up	CI01000300_10370185_10373703	up	>gb|ADF97606.1| fibrinogen gamma polypeptide [Hypophthalmichthys molitrix]	sp|P02679|FIBG_HUMAN Fibrinogen gamma chain OS=Homo sapiens GN=FGG PE=1 SV=3//7.31785e-155	acute phase reactions	fibrinogen
dre-miR-27b-3p	up	CI01000339_06995644_07004684	up	>gb|ABN49522.1| complement component C9 [Ctenopharyngodon idella] gb|AAS76086.2|	sp|P06682|CO9_ONCMY Complement component C9 (Fragment) OS=Oncorhynchus mykiss GN=c9 PE=2 SV=2//7.78233e-172	complement system	C9
dre-miR-27b-3p	up	CI01002272_00000272_00002216	up
dre-miR-27b-3p	up	CI01108789_00000054_00001049	up	>ref|XP_016117385.1| interferon-induced very large GTPase 1-like, partial [Sinocyclocheilus grahami]	sp|Q80SU7|GVIN1_MOUSE Interferon-induced very large GTPase 1 OS=Mus musculus GN=Gvin1 PE=1 SV=1//5.51246e-105	inflammatory cytokines and receptors	GVIN
dre-miR-200a-5p	up	CI01156881_00000520_00001209	up	>ref|NP_001002083.1| protein FAM173A [Danio rerio] gb|AAH71549.1|	-//-	inflammatory cytokines and receptors	FAM
dre-miR-181a-3p	up	CI01000304_05194636_05197677	up
dre-miR-181c-5p	up	CI01000116_00302998_00308114	up	>gb|AAY43356.2| intelectin [Ctenopharyngodon idella]	sp|P0DMV4|ITLN_ONCMY Intelectin OS=Oncorhynchus mykiss GN=itln PE=1 SV=1//1.72886e-116	pattern recognition	intelectin

## Sheet: down-down
miRNA	miRNA_status	mRNA	mRNA_status	mRNA_Nr_anno	mRNA_swwissProt_anno	Immune Process	Immune gene categery
novel_158	down	CI01000352_00233543_00234955	down	>ref|XP_016325843.1| C3a anaphylatoxin chemotactic receptor-like [Sinocyclocheilus anshuiensis]	sp|P0C7U4|C3AR_DANRE C3a anaphylatoxin chemotactic receptor OS=Danio rerio GN=c3ar1 PE=3 SV=1//7.72481e-50	complement system	C3aR
dre-miR-10b-5p	down	CI01000013_04943413_04948991	down	>ref|XP_016338803.1| interleukin-34-like isoform X2 [Sinocyclocheilus anshuiensis]	sp|Q6ZMJ4|IL34_HUMAN Interleukin-34 OS=Homo sapiens GN=IL34 PE=1 SV=1//2.85584e-20	inflammatory cytokines and receptors	IL34
dre-miR-10b-5p	down	CI01000303_00126231_00139526	down	>ref|XP_016361925.1| lipopolysaccharide-induced tumor necrosis factor-alpha factor homolog isoform X4 [Sinocyclocheilus anshuiensis]	sp|Q9JLJ0|LITAF_MOUSE Lipopolysaccharide-induced tumor necrosis factor-alpha factor homolog OS=Mus musculus GN=Litaf PE=1 SV=1//5.36556e-13	pattern recognition	LPS-anchor protein
dre-miR-129-5p	down	CI01000255_00197338_00204060	down	>ref|XP_016392286.1| GTPase IMAP family member 7-like [Sinocyclocheilus rhinocerous]	sp|Q8NHV1|GIMA7_HUMAN GTPase IMAP family member 7 OS=Homo sapiens GN=GIMAP7 PE=1 SV=1//4.8467e-44	other genes related to immune response	GIAMP
novel_103	down	CI01000161_00326033_00349039	down	>ref|XP_016346313.1| tumor necrosis factor ligand superfamily member 10-like [Sinocyclocheilus anshuiensis]	sp|P50591|TNF10_HUMAN Tumor necrosis factor ligand superfamily member 10 OS=Homo sapiens GN=TNFSF10 PE=1 SV=1//1.48326e-30	antigen processing and regulators	TNF,TNR and related
dre-miR-10c-3p	down	CI01000299_00082987_00089134	down	>ref|XP_016396732.1| T-cell surface antigen CD2-like isoform X2 [Sinocyclocheilus rhinocerous]	-//-	T/B cell antigen activation	CD2
