# Supplementary material for: Integrative Transcriptomic and microRNAomic Profiling Reveals Immune Mechanism for the Resilience to Soybean Meal Stress in Fish Gut and Liver
Source: Front Physiol. 2018 Sep 10;9:1154. doi: 10.3389/fphys.2018.01154 (PMC6140834; doi:10.3389/fphys.2018.01154)
Supplement: Supplementary file 10 [file Table_10.XLSX]

## Sheet: intestinal_pairs (7w vs 5w).txt
miRNA	miRNA_status	NO.of target mRNA	mRNA	mRNA_status	mRNA_Nr_anno	mRNA_swwissProt_anno
dre-miR-100-5p	up	1	CI01108788_00000432_00000667	down	>ref|XP_016117125.1| interferon-induced very large GTPase 1-like [Sinocyclocheilus grahami]	sp|Q80SU7|GVIN1_MOUSE Interferon-induced very large GTPase 1 OS=Mus musculus GN=Gvin1 PE=1 SV=1//1.83993e-22
dre-miR-137-3p	down	2	CI01000255_00197338_00204060	up	>ref|XP_016392286.1| GTPase IMAP family member 7-like [Sinocyclocheilus rhinocerous]	sp|Q8NHV1|GIMA7_HUMAN GTPase IMAP family member 7 OS=Homo sapiens GN=GIMAP7 PE=1 SV=1//4.8467e-44
dre-miR-137-3p	down		CI01050629_00000326_00001978	down
dre-miR-182-5p	up	2	CI01000302_00877590_00889734	down	>ref|XP_016361913.1| LOW QUALITY PROTEIN: ubiquitin carboxyl-terminal hydrolase 34-like [Sinocyclocheilus anshuiensis]	sp|Q70CQ2|UBP34_HUMAN Ubiquitin carboxyl-terminal hydrolase 34 OS=Homo sapiens GN=USP34 PE=1 SV=2//0
dre-miR-182-5p	up		CI01000127_01764767_01770711	up	>gb|KTG33108.1| hypothetical protein cypCar_00017874, partial [Cyprinus carpio]	sp|O60381|HBP1_HUMAN HMG box-containing protein 1 OS=Homo sapiens GN=HBP1 PE=1 SV=2//4.78071e-172
dre-miR-184	down	1	CI01000300_09573524_09575634	down	>gb|KTG43709.1| hypothetical protein cypCar_00016201, partial [Cyprinus carpio]	sp|P50851|LRBA_HUMAN Lipopolysaccharide-responsive and beige-like anchor protein OS=Homo sapiens GN=LRBA PE=1 SV=4//2.19506e-60
dre-miR-200a-5p	up	1	CI01000092_04822399_04827194	down	>ref|XP_016108896.1| NACHT, LRR and PYD domains-containing protein 3-like [Sinocyclocheilus grahami]	sp|Q7RTR2|NLRC3_HUMAN Protein NLRC3 OS=Homo sapiens GN=NLRC3 PE=2 SV=2//7.72908e-65
dre-miR-203b-3p	down	4	CI01000020_07160189_07169882	down	>ref|XP_016370350.1| vascular endothelial growth factor A-A-like isoform X5 [Sinocyclocheilus rhinocerous]	sp|O73682|VGFAA_DANRE Vascular endothelial growth factor A-A OS=Danio rerio GN=vegfaa PE=1 SV=1//1.92082e-08
dre-miR-203b-3p	down		CI01000024_07008105_07012683	down	>gb|KTG03859.1| hypothetical protein cypCar_00019831, partial [Cyprinus carpio]	sp|Q9H165|BC11A_HUMAN B-cell lymphoma/leukemia 11A OS=Homo sapiens GN=BCL11A PE=1 SV=2//1.6286e-30
dre-miR-203b-3p	down		CI01000343_01527554_01571342	down	>ref|XP_016307789.1| leucine-rich repeat serine/threonine-protein kinase 1-like [Sinocyclocheilus anshuiensis]	sp|Q3UHC2|LRRK1_MOUSE Leucine-rich repeat serine/threonine-protein kinase 1 OS=Mus musculus GN=Lrrk1 PE=2 SV=1//0
dre-miR-203b-3p	down		CI01000428_00049592_00067270	down	>ref|XP_016117125.1| interferon-induced very large GTPase 1-like [Sinocyclocheilus grahami]	sp|Q7Z2Y8|GVIN1_HUMAN Interferon-induced very large GTPase 1 OS=Homo sapiens GN=GVINP1 PE=2 SV=2//0
dre-miR-205-5p	down	4	CI01000055_00467053_00470243	down	>ref|XP_016149051.1| E3 ubiquitin-protein ligase rnf213-beta-like [Sinocyclocheilus grahami]	sp|E9Q555|RN213_MOUSE E3 ubiquitin-protein ligase RNF213 OS=Mus musculus GN=Rnf213 PE=2 SV=1//3.96916e-11
dre-miR-205-5p	down		CI01000135_00707778_00716012	down	>ref|XP_016324720.1| interleukin-20 receptor subunit alpha-like [Sinocyclocheilus anshuiensis]	sp|Q9UHF4|I20RA_HUMAN Interleukin-20 receptor subunit alpha OS=Homo sapiens GN=IL20RA PE=1 SV=2//4.09614e-32
dre-miR-205-5p	down		CI01000344_01634301_01634892	down	>ref|XP_016398612.1| E3 ubiquitin-protein ligase RNF182-like [Sinocyclocheilus rhinocerous]	sp|D2H788|RN182_AILME E3 ubiquitin-protein ligase RNF182 OS=Ailuropoda melanoleuca GN=RNF182 PE=3 SV=1//6.04502e-11
dre-miR-205-5p	down		CI01027133_00001270_00003645	down	>ref|XP_016308250.1| protein NLRC3-like [Sinocyclocheilus anshuiensis]	sp|Q7RTR2|NLRC3_HUMAN Protein NLRC3 OS=Homo sapiens GN=NLRC3 PE=2 SV=2//5.20426e-25
dre-miR-216a	down	2	CI01000059_04542374_04554071	down	>gb|KTG36890.1| hypothetical protein cypCar_00023638 [Cyprinus carpio]	sp|B0R160|LRWD1_DANRE Leucine-rich repeat and WD repeat-containing protein 1 OS=Danio rerio GN=lrwd1 PE=1 SV=1//0
dre-miR-216a	down		CI01000357_00531041_00537985	down	>ref|XP_016411160.1| nuclear factor of activated T-cells 5-like isoform X2 [Sinocyclocheilus rhinocerous]	sp|O94916|NFAT5_HUMAN Nuclear factor of activated T-cells 5 OS=Homo sapiens GN=NFAT5 PE=1 SV=1//6.14724e-06
dre-miR-217	down	3	CI01000004_09627968_09635256	up	>ref|XP_016108575.1| E3 ubiquitin-protein ligase rnf152-like [Sinocyclocheilus grahami]	sp|Q58EC8|RN152_DANRE E3 ubiquitin-protein ligase rnf152 OS=Danio rerio GN=rnf152 PE=2 SV=1//9.9539e-81
dre-miR-217	down		CI01000133_01271640_01272900	up	>ref|XP_016355887.1| cyclin-dependent kinase inhibitor 1B-like isoform X2 [Sinocyclocheilus anshuiensis] ref|XP_016355888.1|	sp|P38936|CDN1A_HUMAN Cyclin-dependent kinase inhibitor 1 OS=Homo sapiens GN=CDKN1A PE=1 SV=3//2.61074e-14
dre-miR-217	down		CI01000043_01366462_01369312	down	>ref|XP_016391035.1| peroxisome proliferator-activated receptor gamma coactivator 1-alpha isoform X2 [Sinocyclocheilus rhinocerous]	sp|Q865B7|PRGC1_BOVIN Peroxisome proliferator-activated receptor gamma coactivator 1-alpha OS=Bos taurus GN=PPARGC1A PE=2 SV=1//1.04575e-07
dre-miR-2188-3p	up	1	CI01000016_11330944_11334103	up	>ref|XP_016149407.1| C-C chemokine receptor type 5-like [Sinocyclocheilus grahami]	sp|Q8MJW8|CCR4_CANFA C-C chemokine receptor type 4 OS=Canis familiaris GN=CCR4 PE=2 SV=1//2.13604e-73
dre-miR-23b	up	4	CI01000009_01981245_01988092	down	>gb|ADU34083.1| 60 kDa heat shock protein [Ctenopharyngodon idella]	sp|Q5ZL72|CH60_CHICK 60 kDa heat shock protein, mitochondrial OS=Gallus gallus GN=HSPD1 PE=1 SV=1//0
dre-miR-23b	up		CI01000029_09091229_09095666	down	>ref|XP_002665865.5| E3 ubiquitin-protein ligase pellino homolog 2-like [Danio rerio]	sp|Q9HAT8|PELI2_HUMAN E3 ubiquitin-protein ligase pellino homolog 2 OS=Homo sapiens GN=PELI2 PE=1 SV=1//0
dre-miR-23b	up		CI01000043_01383746_01406582	down	>ref|XP_016391036.1| peroxisome proliferator-activated receptor gamma coactivator 1-alpha isoform X3 [Sinocyclocheilus rhinocerous]	sp|Q865B7|PRGC1_BOVIN Peroxisome proliferator-activated receptor gamma coactivator 1-alpha OS=Bos taurus GN=PPARGC1A PE=2 SV=1//3.507e-38
dre-miR-23b	up		CI01000053_02118918_02119910	up
dre-miR-27a-5p	up	1	CI01000200_00490226_00514771	down	>ref|XP_016318496.1| mitogen-activated protein kinase kinase kinase 11-like [Sinocyclocheilus anshuiensis]	sp|Q16584|M3K11_HUMAN Mitogen-activated protein kinase kinase kinase 11 OS=Homo sapiens GN=MAP3K11 PE=1 SV=1//5.41916e-100
dre-miR-7147	down	2	CI01000006_07214841_07222648	up	>gb|ADV18976.1| complement component C6 [Ctenopharyngodon idella] gb|AFN26001.1|	sp|P61135|CO6_PONPY Complement component C6 OS=Pongo pygmaeus GN=C6 PE=2 SV=1//0
dre-miR-7147	down		CI01000504_00025193_00026393	down	>ref|XP_016416690.1| C-X-C motif chemokine 10-like [Sinocyclocheilus rhinocerous]	sp|Q5KSV9|CXL10_CANFA C-X-C motif chemokine 10 OS=Canis familiaris GN=CXCL10 PE=3 SV=1//2.16532e-08
dre-miR-96-5p	up	5	CI01000000_16946558_16965306	down	>ref|XP_016307361.1| peroxisome proliferator-activated receptor gamma coactivator 1-beta isoform X1 [Sinocyclocheilus anshuiensis]	sp|Q811R2|PRGC2_RAT Peroxisome proliferator-activated receptor gamma coactivator 1-beta OS=Rattus norvegicus GN=Ppargc1b PE=2 SV=2//3.48361e-13
dre-miR-96-5p	up		CI01000024_03734605_03757457	down	>gb|KTG44667.1| hypothetical protein cypCar_00031991 [Cyprinus carpio]	sp|Q9Y2U5|M3K2_HUMAN Mitogen-activated protein kinase kinase kinase 2 OS=Homo sapiens GN=MAP3K2 PE=1 SV=2//0
dre-miR-96-5p	up		CI01000198_00095177_00107326	down	>ref|XP_016097540.1| mitogen-activated protein kinase kinase kinase 13-like isoform X1 [Sinocyclocheilus grahami] ref|XP_016097541.1|	sp|Q1HKZ5|M3K13_MOUSE Mitogen-activated protein kinase kinase kinase 13 OS=Mus musculus GN=Map3k13 PE=2 SV=1//0
dre-miR-96-5p	up		CI01180000_01630692_01655733	down	>ref|XP_016343394.1| lysosomal-trafficking regulator-like [Sinocyclocheilus anshuiensis]	sp|Q99698|LYST_HUMAN Lysosomal-trafficking regulator OS=Homo sapiens GN=LYST PE=1 SV=3//0
dre-miR-96-5p	up		CI01000026_02722558_02725907	up	>ref|XP_016421593.1| CD82 antigen-like [Sinocyclocheilus rhinocerous]	sp|O70352|CD82_RAT CD82 antigen OS=Rattus norvegicus GN=Cd82 PE=1 SV=1//6.71733e-53
novel_179	up	8	CI01000015_07123336_07130178	down	>ref|XP_016370949.1| CD276 antigen homolog [Sinocyclocheilus rhinocerous]	sp|P04323|POL3_DROME Retrovirus-related Pol polyprotein from transposon 17.6 OS=Drosophila melanogaster GN=pol PE=3 SV=1//4.21698e-09
novel_179	up		CI01000029_05429198_05430689	down	>gb|AAK58088.1|AF380155_1 c-Fos [Ctenopharyngodon idella] gb|ABB99429.1| c-Fos protein	sp|P79702|FOS_CYPCA Proto-oncogene c-Fos OS=Cyprinus carpio GN=fos PE=2 SV=1//3.1514e-133
novel_179	up		CI01000081_00036237_00048055	down	>ref|XP_016311270.1| ubiquitin carboxyl-terminal hydrolase 2-like isoform X2 [Sinocyclocheilus anshuiensis]	sp|Q2KHV7|UBP2_BOVIN Ubiquitin carboxyl-terminal hydrolase 2 OS=Bos taurus GN=USP2 PE=2 SV=1//4.88176e-151
novel_179	up		CI01000257_00019272_00021312	down	>ref|XP_016115257.1| GTPase IMAP family member 4-like [Sinocyclocheilus grahami]	sp|Q8WWP7|GIMA1_HUMAN GTPase IMAP family member 1 OS=Homo sapiens GN=GIMAP1 PE=1 SV=1//6.19219e-35
novel_179	up		CI01000342_00122943_00124004	down	>gb|KTF77486.1| hypothetical protein cypCar_00035389 [Cyprinus carpio]	sp|Q4ZJM9|C1QL4_MOUSE Complement C1q-like protein 4 OS=Mus musculus GN=C1ql4 PE=1 SV=1//3.29813e-12
novel_179	up		CI01000044_00113112_00118687	up	>ref|XP_016329474.1| caspase-3-like isoform X2 [Sinocyclocheilus anshuiensis]	sp|Q08DY9|CASP3_BOVIN Caspase-3 OS=Bos taurus GN=CASP3 PE=2 SV=1//5.0222e-102
novel_179	up		CI01000255_00208007_00210331	up	>ref|XP_009297299.1| GTPase IMAP family member 8-like [Danio rerio]	sp|Q75N62|GIMA8_MOUSE GTPase IMAP family member 8 OS=Mus musculus GN=Gimap8 PE=2 SV=1//1.86397e-37
novel_179	up		CI01000299_04496757_04504238	up	>gb|KTF81145.1| hypothetical protein cypCar_00007674, partial [Cyprinus carpio]	sp|P18181|CD48_MOUSE CD48 antigen OS=Mus musculus GN=Cd48 PE=1 SV=1//4.75073e-07
novel_280	up	8	CI01000012_05565127_05567009	down	>ref|XP_016407631.1| programmed cell death 1 ligand 1-like [Sinocyclocheilus rhinocerous]	sp|Q5ZPR3|CD276_HUMAN CD276 antigen OS=Homo sapiens GN=CD276 PE=1 SV=1//2.262e-17
novel_280	up		CI01000024_07027099_07031622	down	>emb|CDQ91765.1| unnamed protein product, partial [Oncorhynchus mykiss]	sp|Q9H165|BC11A_HUMAN B-cell lymphoma/leukemia 11A OS=Homo sapiens GN=BCL11A PE=1 SV=2//1.25547e-12
novel_280	up		CI01000112_02774549_02777028	down	>gb|ACC85669.1| suppressor of cytokine signalling 3 [Ctenopharyngodon idella] gb|ACD82060.1|	sp|O88583|SOCS3_RAT Suppressor of cytokine signaling 3 OS=Rattus norvegicus GN=Socs3 PE=1 SV=1//5.79145e-80
novel_280	up		CI01000112_04050993_04055507	down	>ref|XP_016359554.1| LOW QUALITY PROTEIN: E3 ubiquitin-protein ligase rnf213-alpha-like [Sinocyclocheilus anshuiensis]	sp|E9Q555|RN213_MOUSE E3 ubiquitin-protein ligase RNF213 OS=Mus musculus GN=Rnf213 PE=2 SV=1//0
novel_280	up		CI01000306_01723684_01726043	down
novel_280	up		CI01000340_10252718_10253859	down	>gb|ADC54227.1| cytokine-inducible Src homology 2 [Ctenopharyngodon idella]	sp|Q9PW70|CISH_CHICK Cytokine-inducible SH2-containing protein OS=Gallus gallus GN=CISH PE=2 SV=1//2.27282e-47
novel_280	up		CI01000352_01995444_02018061	down	>ref|XP_009301944.1| probable E3 ubiquitin-protein ligase HECTD4 isoform X2 [Danio rerio]	sp|Q9Y4D8|HECD4_HUMAN Probable E3 ubiquitin-protein ligase HECTD4 OS=Homo sapiens GN=HECTD4 PE=1 SV=5//2.20926e-29
novel_280	up		CI01000095_03508757_03510876	up	>ref|XP_016335002.1| GTPase IMAP family member 8-like [Sinocyclocheilus anshuiensis]	sp|Q8ND71|GIMA8_HUMAN GTPase IMAP family member 8 OS=Homo sapiens GN=GIMAP8 PE=2 SV=2//1.38895e-12
novel_297	up	1	CI01000030_03018776_03042194	down	>ref|XP_016111587.1| fibroblast growth factor 22-like [Sinocyclocheilus grahami]	sp|O35565|FGF10_MOUSE Fibroblast growth factor 10 OS=Mus musculus GN=Fgf10 PE=2 SV=1//6.32568e-61
novel_748	up	2	CI01000158_00743384_00745236	down	>ref|XP_016302692.1| caspase-3-like [Sinocyclocheilus anshuiensis]	sp|P55210|CASP7_HUMAN Caspase-7 OS=Homo sapiens GN=CASP7 PE=1 SV=1//1.00252e-31
novel_748	up		CI01000053_03484197_03496907	up	>ref|XP_016087355.1| major histocompatibility complex class I-related gene protein-like [Sinocyclocheilus grahami]	sp|P15979|HA1F_CHICK Class I histocompatibility antigen, F10 alpha chain OS=Gallus gallus PE=2 SV=1//1.81076e-18

## Sheet: up-down
miRNA	miRNA_status	mRNA	mRNA_status	mRNA_Nr_anno	mRNA_swwissProt_anno	Immune Process	Immune gene categery
novel_748	up	CI01000158_00743384_00745236	down	>ref|XP_016302692.1| caspase-3-like [Sinocyclocheilus anshuiensis]	sp|P55210|CASP7_HUMAN Caspase-7 OS=Homo sapiens GN=CASP7 PE=1 SV=1//1.00252e-31	other genes related to immune response	caspase
dre-miR-96-5p	up	CI01000000_16946558_16965306	down	>ref|XP_016307361.1| peroxisome proliferator-activated receptor gamma coactivator 1-beta isoform X1 [Sinocyclocheilus anshuiensis]	sp|Q811R2|PRGC2_RAT Peroxisome proliferator-activated receptor gamma coactivator 1-beta OS=Rattus norvegicus GN=Ppargc1b PE=2 SV=2//3.48361e-13	adapters effectors and signal transducers	PPARA
dre-miR-96-5p	up	CI01000024_03734605_03757457	down	>gb|KTG44667.1| hypothetical protein cypCar_00031991 [Cyprinus carpio]	sp|Q9Y2U5|M3K2_HUMAN Mitogen-activated protein kinase kinase kinase 2 OS=Homo sapiens GN=MAP3K2 PE=1 SV=2//0	adapters effectors and signal transducers	MAPK
dre-miR-96-5p	up	CI01000198_00095177_00107326	down	>ref|XP_016097540.1| mitogen-activated protein kinase kinase kinase 13-like isoform X1 [Sinocyclocheilus grahami] ref|XP_016097541.1|	sp|Q1HKZ5|M3K13_MOUSE Mitogen-activated protein kinase kinase kinase 13 OS=Mus musculus GN=Map3k13 PE=2 SV=1//0	adapters effectors and signal transducers	MAPK related
dre-miR-96-5p	up	CI01180000_01630692_01655733	down	>ref|XP_016343394.1| lysosomal-trafficking regulator-like [Sinocyclocheilus anshuiensis]	sp|Q99698|LYST_HUMAN Lysosomal-trafficking regulator OS=Homo sapiens GN=LYST PE=1 SV=3//0	adapters effectors and signal transducers	Lysosomal protein
novel_280	up	CI01000012_05565127_05567009	down	>ref|XP_016407631.1| programmed cell death 1 ligand 1-like [Sinocyclocheilus rhinocerous]	sp|Q5ZPR3|CD276_HUMAN CD276 antigen OS=Homo sapiens GN=CD276 PE=1 SV=1//2.262e-17	adapters effectors and signal transducers	CD276
novel_280	up	CI01000024_07027099_07031622	down	>emb|CDQ91765.1| unnamed protein product, partial [Oncorhynchus mykiss]	sp|Q9H165|BC11A_HUMAN B-cell lymphoma/leukemia 11A OS=Homo sapiens GN=BCL11A PE=1 SV=2//1.25547e-12	T/B cell antigen activation	BCL
novel_280	up	CI01000112_02774549_02777028	down	>gb|ACC85669.1| suppressor of cytokine signalling 3 [Ctenopharyngodon idella] gb|ACD82060.1|	sp|O88583|SOCS3_RAT Suppressor of cytokine signaling 3 OS=Rattus norvegicus GN=Socs3 PE=1 SV=1//5.79145e-80	adapters effectors and signal transducers	SOCS (1-7)
novel_280	up	CI01000112_04050993_04055507	down	>ref|XP_016359554.1| LOW QUALITY PROTEIN: E3 ubiquitin-protein ligase rnf213-alpha-like [Sinocyclocheilus anshuiensis]	sp|E9Q555|RN213_MOUSE E3 ubiquitin-protein ligase RNF213 OS=Mus musculus GN=Rnf213 PE=2 SV=1//0	other genes related to immune response	ubiquitin ligase
novel_280	up	CI01000306_01723684_01726043	down
novel_280	up	CI01000340_10252718_10253859	down	>gb|ADC54227.1| cytokine-inducible Src homology 2 [Ctenopharyngodon idella]	sp|Q9PW70|CISH_CHICK Cytokine-inducible SH2-containing protein OS=Gallus gallus GN=CISH PE=2 SV=1//2.27282e-47	adapters effectors and signal transducers	CIS
novel_280	up	CI01000352_01995444_02018061	down	>ref|XP_009301944.1| probable E3 ubiquitin-protein ligase HECTD4 isoform X2 [Danio rerio]	sp|Q9Y4D8|HECD4_HUMAN Probable E3 ubiquitin-protein ligase HECTD4 OS=Homo sapiens GN=HECTD4 PE=1 SV=5//2.20926e-29	other genes related to immune response	ubiquitin ligase
novel_179	up	CI01000015_07123336_07130178	down	>ref|XP_016370949.1| CD276 antigen homolog [Sinocyclocheilus rhinocerous]	sp|P04323|POL3_DROME Retrovirus-related Pol polyprotein from transposon 17.6 OS=Drosophila melanogaster GN=pol PE=3 SV=1//4.21698e-09	adapters effectors and signal transducers	CD276
novel_179	up	CI01000029_05429198_05430689	down	>gb|AAK58088.1|AF380155_1 c-Fos [Ctenopharyngodon idella] gb|ABB99429.1| c-Fos protein	sp|P79702|FOS_CYPCA Proto-oncogene c-Fos OS=Cyprinus carpio GN=fos PE=2 SV=1//3.1514e-133	other genes related to immune response	oncogene
novel_179	up	CI01000081_00036237_00048055	down	>ref|XP_016311270.1| ubiquitin carboxyl-terminal hydrolase 2-like isoform X2 [Sinocyclocheilus anshuiensis]	sp|Q2KHV7|UBP2_BOVIN Ubiquitin carboxyl-terminal hydrolase 2 OS=Bos taurus GN=USP2 PE=2 SV=1//4.88176e-151	other genes related to immune response	ubiquitin related
novel_179	up	CI01000257_00019272_00021312	down	>ref|XP_016115257.1| GTPase IMAP family member 4-like [Sinocyclocheilus grahami]	sp|Q8WWP7|GIMA1_HUMAN GTPase IMAP family member 1 OS=Homo sapiens GN=GIMAP1 PE=1 SV=1//6.19219e-35	other genes related to immune response	GIAMP
novel_179	up	CI01000342_00122943_00124004	down	>gb|KTF77486.1| hypothetical protein cypCar_00035389 [Cyprinus carpio]	sp|Q4ZJM9|C1QL4_MOUSE Complement C1q-like protein 4 OS=Mus musculus GN=C1ql4 PE=1 SV=1//3.29813e-12	complement system	C1q
dre-miR-100-5p	up	CI01108788_00000432_00000667	down	>ref|XP_016117125.1| interferon-induced very large GTPase 1-like [Sinocyclocheilus grahami]	sp|Q80SU7|GVIN1_MOUSE Interferon-induced very large GTPase 1 OS=Mus musculus GN=Gvin1 PE=1 SV=1//1.83993e-22	inflammatory cytokines and receptors	GVIN
dre-miR-27a-5p	up	CI01000200_00490226_00514771	down	>ref|XP_016318496.1| mitogen-activated protein kinase kinase kinase 11-like [Sinocyclocheilus anshuiensis]	sp|Q16584|M3K11_HUMAN Mitogen-activated protein kinase kinase kinase 11 OS=Homo sapiens GN=MAP3K11 PE=1 SV=1//5.41916e-100	adapters effectors and signal transducers	MAPK related
dre-miR-23b	up	CI01000009_01981245_01988092	down	>gb|ADU34083.1| 60 kDa heat shock protein [Ctenopharyngodon idella]	sp|Q5ZL72|CH60_CHICK 60 kDa heat shock protein, mitochondrial OS=Gallus gallus GN=HSPD1 PE=1 SV=1//0	other genes related to immune response	HSP
dre-miR-23b	up	CI01000029_09091229_09095666	down	>ref|XP_002665865.5| E3 ubiquitin-protein ligase pellino homolog 2-like [Danio rerio]	sp|Q9HAT8|PELI2_HUMAN E3 ubiquitin-protein ligase pellino homolog 2 OS=Homo sapiens GN=PELI2 PE=1 SV=1//0	other genes related to immune response	ubiquitin ligase
dre-miR-23b	up	CI01000043_01383746_01406582	down	>ref|XP_016391036.1| peroxisome proliferator-activated receptor gamma coactivator 1-alpha isoform X3 [Sinocyclocheilus rhinocerous]	sp|Q865B7|PRGC1_BOVIN Peroxisome proliferator-activated receptor gamma coactivator 1-alpha OS=Bos taurus GN=PPARGC1A PE=2 SV=1//3.507e-38	adapters effectors and signal transducers	PPARA
dre-miR-182-5p	up	CI01000302_00877590_00889734	down	>ref|XP_016361913.1| LOW QUALITY PROTEIN: ubiquitin carboxyl-terminal hydrolase 34-like [Sinocyclocheilus anshuiensis]	sp|Q70CQ2|UBP34_HUMAN Ubiquitin carboxyl-terminal hydrolase 34 OS=Homo sapiens GN=USP34 PE=1 SV=2//0	other genes related to immune response	ubiquitin related
dre-miR-200a-5p	up	CI01000092_04822399_04827194	down	>ref|XP_016108896.1| NACHT, LRR and PYD domains-containing protein 3-like [Sinocyclocheilus grahami]	sp|Q7RTR2|NLRC3_HUMAN Protein NLRC3 OS=Homo sapiens GN=NLRC3 PE=2 SV=2//7.72908e-65	adapters effectors and signal transducers	NLRC3
novel_297	up	CI01000030_03018776_03042194	down	>ref|XP_016111587.1| fibroblast growth factor 22-like [Sinocyclocheilus grahami]	sp|O35565|FGF10_MOUSE Fibroblast growth factor 10 OS=Mus musculus GN=Fgf10 PE=2 SV=1//6.32568e-61	inflammatory cytokines and receptors	FGF and related

## Sheet: down-up
miRNA	miRNA_status	mRNA	mRNA_status	mRNA_Nr_anno	mRNA_swwissProt_anno	Immune Process	Immune gene categery
dre-miR-7147	down	CI01000006_07214841_07222648	up	>gb|ADV18976.1| complement component C6 [Ctenopharyngodon idella] gb|AFN26001.1|	sp|P61135|CO6_PONPY Complement component C6 OS=Pongo pygmaeus GN=C6 PE=2 SV=1//0	complement system	C6
dre-miR-217	down	CI01000004_09627968_09635256	up	>ref|XP_016108575.1| E3 ubiquitin-protein ligase rnf152-like [Sinocyclocheilus grahami]	sp|Q58EC8|RN152_DANRE E3 ubiquitin-protein ligase rnf152 OS=Danio rerio GN=rnf152 PE=2 SV=1//9.9539e-81	other genes related to immune response	ubiquitin ligase
dre-miR-217	down	CI01000133_01271640_01272900	up	>ref|XP_016355887.1| cyclin-dependent kinase inhibitor 1B-like isoform X2 [Sinocyclocheilus anshuiensis] ref|XP_016355888.1|	sp|P38936|CDN1A_HUMAN Cyclin-dependent kinase inhibitor 1 OS=Homo sapiens GN=CDKN1A PE=1 SV=3//2.61074e-14	antigen processing and regulators	CDK and related
dre-miR-137-3p	down	CI01000255_00197338_00204060	up	>ref|XP_016392286.1| GTPase IMAP family member 7-like [Sinocyclocheilus rhinocerous]	sp|Q8NHV1|GIMA7_HUMAN GTPase IMAP family member 7 OS=Homo sapiens GN=GIMAP7 PE=1 SV=1//4.8467e-44	other genes related to immune response	GIAMP

## Sheet: up-up
miRNA	miRNA_status	mRNA	mRNA_status	mRNA_Nr_anno	mRNA_swwissProt_anno	Immune Process	Immune gene categery
novel_748	up	CI01000053_03484197_03496907	up	>ref|XP_016087355.1| major histocompatibility complex class I-related gene protein-like [Sinocyclocheilus grahami]	sp|P15979|HA1F_CHICK Class I histocompatibility antigen, F10 alpha chain OS=Gallus gallus PE=2 SV=1//1.81076e-18	antigen processing and regulators	MHC I related
dre-miR-96-5p	up	CI01000026_02722558_02725907	up	>ref|XP_016421593.1| CD82 antigen-like [Sinocyclocheilus rhinocerous]	sp|O70352|CD82_RAT CD82 antigen OS=Rattus norvegicus GN=Cd82 PE=1 SV=1//6.71733e-53	other genes related to immune response	CD82
novel_280	up	CI01000095_03508757_03510876	up	>ref|XP_016335002.1| GTPase IMAP family member 8-like [Sinocyclocheilus anshuiensis]	sp|Q8ND71|GIMA8_HUMAN GTPase IMAP family member 8 OS=Homo sapiens GN=GIMAP8 PE=2 SV=2//1.38895e-12	other genes related to immune response	GIAMP
novel_179	up	CI01000044_00113112_00118687	up	>ref|XP_016329474.1| caspase-3-like isoform X2 [Sinocyclocheilus anshuiensis]	sp|Q08DY9|CASP3_BOVIN Caspase-3 OS=Bos taurus GN=CASP3 PE=2 SV=1//5.0222e-102	other genes related to immune response	caspase
novel_179	up	CI01000255_00208007_00210331	up	>ref|XP_009297299.1| GTPase IMAP family member 8-like [Danio rerio]	sp|Q75N62|GIMA8_MOUSE GTPase IMAP family member 8 OS=Mus musculus GN=Gimap8 PE=2 SV=1//1.86397e-37	other genes related to immune response	GIAMP
novel_179	up	CI01000299_04496757_04504238	up	>gb|KTF81145.1| hypothetical protein cypCar_00007674, partial [Cyprinus carpio]	sp|P18181|CD48_MOUSE CD48 antigen OS=Mus musculus GN=Cd48 PE=1 SV=1//4.75073e-07	T/B cell antigen activation	CD48
dre-miR-2188-3p	up	CI01000016_11330944_11334103	up	>ref|XP_016149407.1| C-C chemokine receptor type 5-like [Sinocyclocheilus grahami]	sp|Q8MJW8|CCR4_CANFA C-C chemokine receptor type 4 OS=Canis familiaris GN=CCR4 PE=2 SV=1//2.13604e-73	inflammatory cytokines and receptors	CCR
dre-miR-23b	up	CI01000053_02118918_02119910	up
dre-miR-182-5p	up	CI01000127_01764767_01770711	up	>gb|KTG33108.1| hypothetical protein cypCar_00017874, partial [Cyprinus carpio]	sp|O60381|HBP1_HUMAN HMG box-containing protein 1 OS=Homo sapiens GN=HBP1 PE=1 SV=2//4.78071e-172	pattern recognition	HMG

## Sheet: down-down
miRNA	miRNA_status	mRNA	mRNA_status	mRNA_Nr_anno	mRNA_swwissProt_anno	Immune Process	Immune gene categery
dre-miR-184	down	CI01000300_09573524_09575634	down	>gb|KTG43709.1| hypothetical protein cypCar_00016201, partial [Cyprinus carpio]	sp|P50851|LRBA_HUMAN Lipopolysaccharide-responsive and beige-like anchor protein OS=Homo sapiens GN=LRBA PE=1 SV=4//2.19506e-60	pattern recognition	LPS-anchor protein
dre-miR-7147	down	CI01000504_00025193_00026393	down	>ref|XP_016416690.1| C-X-C motif chemokine 10-like [Sinocyclocheilus rhinocerous]	sp|Q5KSV9|CXL10_CANFA C-X-C motif chemokine 10 OS=Canis familiaris GN=CXCL10 PE=3 SV=1//2.16532e-08	inflammatory cytokines and receptors	CXCL
dre-miR-205-5p	down	CI01000055_00467053_00470243	down	>ref|XP_016149051.1| E3 ubiquitin-protein ligase rnf213-beta-like [Sinocyclocheilus grahami]	sp|E9Q555|RN213_MOUSE E3 ubiquitin-protein ligase RNF213 OS=Mus musculus GN=Rnf213 PE=2 SV=1//3.96916e-11	other genes related to immune response	ubiquitin ligase
dre-miR-205-5p	down	CI01000135_00707778_00716012	down	>ref|XP_016324720.1| interleukin-20 receptor subunit alpha-like [Sinocyclocheilus anshuiensis]	sp|Q9UHF4|I20RA_HUMAN Interleukin-20 receptor subunit alpha OS=Homo sapiens GN=IL20RA PE=1 SV=2//4.09614e-32	inflammatory cytokines and receptors	IL20R
dre-miR-205-5p	down	CI01000344_01634301_01634892	down	>ref|XP_016398612.1| E3 ubiquitin-protein ligase RNF182-like [Sinocyclocheilus rhinocerous]	sp|D2H788|RN182_AILME E3 ubiquitin-protein ligase RNF182 OS=Ailuropoda melanoleuca GN=RNF182 PE=3 SV=1//6.04502e-11	other genes related to immune response	ubiquitin ligase
dre-miR-205-5p	down	CI01027133_00001270_00003645	down	>ref|XP_016308250.1| protein NLRC3-like [Sinocyclocheilus anshuiensis]	sp|Q7RTR2|NLRC3_HUMAN Protein NLRC3 OS=Homo sapiens GN=NLRC3 PE=2 SV=2//5.20426e-25	adapters effectors and signal transducers	NLRC3
dre-miR-217	down	CI01000043_01366462_01369312	down	>ref|XP_016391035.1| peroxisome proliferator-activated receptor gamma coactivator 1-alpha isoform X2 [Sinocyclocheilus rhinocerous]	sp|Q865B7|PRGC1_BOVIN Peroxisome proliferator-activated receptor gamma coactivator 1-alpha OS=Bos taurus GN=PPARGC1A PE=2 SV=1//1.04575e-07	adapters effectors and signal transducers	PPARA
dre-miR-216a	down	CI01000059_04542374_04554071	down	>gb|KTG36890.1| hypothetical protein cypCar_00023638 [Cyprinus carpio]	sp|B0R160|LRWD1_DANRE Leucine-rich repeat and WD repeat-containing protein 1 OS=Danio rerio GN=lrwd1 PE=1 SV=1//0	pattern recognition	LRR-containing proteins
dre-miR-216a	down	CI01000357_00531041_00537985	down	>ref|XP_016411160.1| nuclear factor of activated T-cells 5-like isoform X2 [Sinocyclocheilus rhinocerous]	sp|O94916|NFAT5_HUMAN Nuclear factor of activated T-cells 5 OS=Homo sapiens GN=NFAT5 PE=1 SV=1//6.14724e-06	T/B cell antigen activation	NFAT
dre-miR-203b-3p	down	CI01000020_07160189_07169882	down	>ref|XP_016370350.1| vascular endothelial growth factor A-A-like isoform X5 [Sinocyclocheilus rhinocerous]	sp|O73682|VGFAA_DANRE Vascular endothelial growth factor A-A OS=Danio rerio GN=vegfaa PE=1 SV=1//1.92082e-08	antigen processing and regulators	VEGF
dre-miR-203b-3p	down	CI01000024_07008105_07012683	down	>gb|KTG03859.1| hypothetical protein cypCar_00019831, partial [Cyprinus carpio]	sp|Q9H165|BC11A_HUMAN B-cell lymphoma/leukemia 11A OS=Homo sapiens GN=BCL11A PE=1 SV=2//1.6286e-30	T/B cell antigen activation	BCL
dre-miR-203b-3p	down	CI01000343_01527554_01571342	down	>ref|XP_016307789.1| leucine-rich repeat serine/threonine-protein kinase 1-like [Sinocyclocheilus anshuiensis]	sp|Q3UHC2|LRRK1_MOUSE Leucine-rich repeat serine/threonine-protein kinase 1 OS=Mus musculus GN=Lrrk1 PE=2 SV=1//0	pattern recognition	LRR-containing proteins
dre-miR-203b-3p	down	CI01000428_00049592_00067270	down	>ref|XP_016117125.1| interferon-induced very large GTPase 1-like [Sinocyclocheilus grahami]	sp|Q7Z2Y8|GVIN1_HUMAN Interferon-induced very large GTPase 1 OS=Homo sapiens GN=GVINP1 PE=2 SV=2//0	inflammatory cytokines and receptors	GVIN
dre-miR-137-3p	down	CI01050629_00000326_00001978	down
